# Supplementary material for: CRISPR–Cas adaptation in Escherichia coli requires RecBCD helicase but not nuclease activity, is independent of homologous recombination, and is antagonized by 5′ ssDNA exonucleases
Source: Nucleic Acids Res. 2018 Sep 5;46(19):10173–83. doi: 10.1093/nar/gky799 (PMC6212769; doi:10.1093/nar/gky799)
Supplement: Supplementary Data [file gky799_supplemental_files.zip]

Archive with 2 entries (2 files):
- Radovcic-Killelea-Savitskaya_Raw Sequencing data for spacers in three strains-1.xlsx
- supp data and figures.pdf
