# Supplementary material for: CRISPR–Cas adaptation in Escherichia coli requires RecBCD helicase but not nuclease activity, is independent of homologous recombination, and is antagonized by 5′ ssDNA exonucleases
Source: Nucleic Acids Res. 2018 Sep 5;46(19):10173–83. doi: 10.1093/nar/gky799 (PMC6212769; doi:10.1093/nar/gky799)
Supplement: Supplementary Data [file gky799_supplemental_files.zip › Radovcic-Killelea-Savitskaya_Raw Sequencing data for spacers in three strains-1.xlsx]

## Sheet: 1245 (2) genome
position	quantity	PAM	spacer	strand
2047	19	AAG	GGTTTCCACGTTGTCACGCCGAACAAAAAGGCC	1
2274	18	AAG	GTTAGACGAAGGCATGAGTTTCTCCGAGGCGAC	1
13060	12	AAG	GTGACTCGTGCGAAACTGGAAAGCCTGGTTGAA	1
15622	16	AAG	GTCACTGCATGGGCTCAGCTCCATGACGTTGCA	1
16211	18	AGC	CATTAATCAGTAAAACCCGACTGCTCAGCGAGA	1
17048	4	AAG	GCACCCGCCGCTATTATATCGCTCTCTTTAACC	1
23060	4	AAG	GCAAAATTTGCCGTAAGCAACGTTAACGGCCCA	1
23372	25	CCG	GGTACCGGTGCCGTTCACACCGCGCCTGGCCAC	1
28959	1	AAG	GGCCACACCGGTGAACGTGTGCCTGGCACCATT	1
29659	4	AAG	GTCAGCGCTATTGGTTCTGGAAGACGGAACCCA	1
39062	10	AAG	GACAACGCGCAATCCGGCCAACGGCCCGAATTT	1
43770	6	AAG	GCCCGTCTGGTGGTCAGCGTCGGTCGCGGTATT	1
52191	6	AAG	GAATGGATGCGTTTGCAGACGTGCCGCCAGATC	1
57841	18	AAG	GAATTAGGGATCTCCCGCGCTCAGTTTGACCAG	1
59468	11	AAG	GGACCATAACAGACCCGTTAAAATGAAATATAA	1
63484	10	AAG	GGGAGTATTCCCTCCGCCACGGGTTGTAGCTGG	1
66594	156	AAG	GCGTCAGGTAGGATCCGCTAATCTTATGGATAA	1
66647	62	AAG	GTGTGACGCCGTGCAAATAATCAATGTGGACTT	1
66712	10	GCG	GTTTTTGTCATGGCTTTGGTCCCGCTTTGTTAC	1
66724	17	TGG	GCTTTGGTCCCGCTTTGTTACAGAATGCTTTTA	1
66761	114	AAG	GCGGGGTTACCGGTTTGGTTAGCGAGAAGAGCC	1
66789	8	AAG	GAGCCAGTAAAAGACGCAGTGACGGCAATGTCT	1
66801	16	AAG	GACGCAGTGACGGCAATGTCTGATGCAATATGG	1
66825	40	ATG	GCAATATGGACAATTGGTTTCTTCTCTGAATGG	1
66872	309	AAG	GTATGGCTGAAGCGCAAAATGATCCCCTGCTGC	1
66873	2	AGT	TATGGCTGAAGCGCAAAATGATCCCCTGCTGCC	1
66883	54	AAG	GCGCAAAATGATCCCCTGCTGCCGGGATACTCG	1
66888	13	CAA	AAATGATCCCCTGCTGCCGGGATACTCGTTTAA	1
66990	17	CCG	GCTGGGAATGAAAGGTTATATTCTCAATCTCAC	1
67003	609	AAG	GGTTATATTCTCAATCTCACCATTCGCGGTCAG	1
67011	2	ATT	TCTCAATCTCACCATTCGCGGTCAGGGGGTGGT	1
67153	27	ACC	CAGTGGGTTTACTTTCGTCCGCGCGCCTACTGG	1
67177	9	GCG	GCCTACTGGCATGAATGGCTTAACTGGCCGTCA	1
67185	6	TGG	GCATGAATGGCTTAACTGGCCGTCAATATTTGC	1
67246	175	AAG	GCGCACCAGCCGCATTTCAGCGACCTGTTTGGG	1
67265	1	CAG	GCGACCTGTTTGGGCAAATCATTAACGCCGGGC	1
67277	68	TGG	GGCAAATCATTAACGCCGGGCAAGGGGAAGGGC	1
67296	11	GGG	GCAAGGGGAAGGGCGCTATTCGGAGCTGCTGGC	1
67300	64	AAG	GGGGAAGGGCGCTATTCGGAGCTGCTGGCGATA	1
67302	13	GGG	GGAAGGGCGCTATTCGGAGCTGCTGGCGATAAA	1
67306	19	AAG	GGGCGCTATTCGGAGCTGCTGGCGATAAATCTG	1
67308	13	GGG	GCGCTATTCGGAGCTGCTGGCGATAAATCTGCT	1
67335	8	AAT	TCTGCTTGAGCAATTGTTACTGCGGCGCATGGA	1
67338	14	CTG	GCTTGAGCAATTGTTACTGCGGCGCATGGAAGC	1
67344	8	GAG	GCAATTGTTACTGCGGCGCATGGAAGCGATTAA	1
67350	26	TTG	GTTACTGCGGCGCATGGAAGCGATTAACGAGTC	1
67369	85	AAG	GCGATTAACGAGTCGCTCCATCCACCGATGGAT	1
67370	20	AGC	CGATTAACGAGTCGCTCCATCCACCGATGGATA	1
67371	27	GCG	GATTAACGAGTCGCTCCATCCACCGATGGATAA	1
67528	13	AGT	TTAGGGATTAGCGTCTTAAGCTGGCGCGAGGAC	1
67626	6	CGC	CAATGTTGGTTTTGACGATCAACTCTATTTCTC	1
67717	26	AAG	GAAAAAGTGAATGATGTAGCCGTCAAGTTGTCA	1
67723	82	AAG	GTGAATGATGTAGCCGTCAAGTTGTCATAATTG	1
67743	254	AAG	GTTGTCATAATTGGTAACGAATCAGACAATTGA	1
85809	1	AAG	GGACTGTTAACCGGGGAAGATATGTCCTAAAAT	1
90979	21	AAG	GGCCGTGCTGAAGCGGTGACTTGCGCCGTTATG	1
104360	11	AAG	GTTAACTTTGGTCAATTGGCCTTGCTGGAAGCG	1
114824	2	AAG	GGATTGATTGGCATTGATGACATCGCCGTCATC	1
119387	6	AAG	GCGCATATAAAAGCGCGGCAACTAAACGTAGAA	1
120418	11	AAG	GGATACCAGCGGTAAACTGATCCAGCTGATGAA	1
122147	5	AAG	GTTAACCCGCGTCTGGCGTAAGAGGTAAAAGAA	1
127762	10	AAG	GGAAATCGCAATGGTCGGCGAACTGCCACCCGC	1
135263	20	AAG	GGCGTTCACGCCGCATCCGGCATGAACAACGCG	1
135509	7	AAG	GCGCGCAGGTAGTTATCTGCCGTAGCGGCGATA	1
138182	10	AAG	GATATCCGTGGCAAGGACGTGCTGATTGTTGAA	1
140116	6	AAG	GTATGCGTAACAAAGCTAACCGTCTGGAAGAGC	1
150926	20	AAG	GATCGCTGCCGTACCCTGACGGACTCAGATCAT	1
153416	5	AAG	GAATGACTATTCATGACACAAATAGGAGAAACA	1
157727	2	AAG	GCGTGTTGACGCAAATAAATGCGCCGCTCTGGC	1
157810	1	AAG	GTCGAATACCAGACGGTATCGCCAGGCGTTGCA	1
171945	24	AAG	GATCAACGTCCCGTTCGCTGGTGGCGTGTATTG	1
175023	7	AAG	GCTAAGATGAGACTGTTGATCGGCCACGTCGGA	1
182536	8	AAG	GCGCACGCCGGTCAGCGGTGGCAATTATGAATA	1
189389	11	AAG	GTACGCATGGACAAATGCGTAGAAGCGTTCAAA	1
189779	12	AAG	GCACTGTTGAAAGATAAAGAGATCAGCGAAGAC	1
191500	39	AAG	GATTCGTGCCTTTGGGCATAAAGCCGGGGCAAA	1
193459	20	AAG	GCACAAATTGCACCAGGTACGGAACTAAAAGCC	1
195231	17	AAG	GTGAGCGGCAACCTTGCCGGGCACTCCGCTGAA	1
195467	9	AAG	GATCCGTTTTGAAGGTAACGATACCTCGAAAGA	1
196862	14	AAG	GGAATGTAGTGGTAGTGTAGCGATGACTTTAGG	1
219307	5	AAG	GGAGCTATAAAAGGTGGCGAAGAGCGTACCCGC	1
219737	1	AAG	GATATGCAGGCAGCGGTTGCGGCGAACGTGGGA	1
220690	13	AAG	GTACTTTCAGCGGGGAGGAAGGGAGTAAAGTTA	1
220710	66	AAG	GGGAGTAAAGTTAATACCTTTGCTCATTGACGT	1
220719	17	AAG	GTTAATACCTTTGCTCATTGACGTTACCCGCAG	1
220757	8	AAG	GCACCGGCTAACTCCGTGCCAGCAGCCGCGGTA	1
220805	18	AAG	GCGTTAATCGGAATTACTGGGCGTAAAGCGCAC	1
220854	19	AAG	GTCAGATGTGAAATCCCCGGGCTCAACCTGGGA	1
221159	18	AAG	GGTTAAAACTCAAATGAATTGACGGGGGCCCGC	1
221515	10	AAG	GCGACCTCGCGAGAGCAAGCGGACCTCATAAAG	1
221761	30	AAG	GGTAACCGTAGGGGAACCTGCGGTTGGATCACC	1
221822	7	CAG	GTGCTCACACAGATTGTCTGATGAAAATGAGCA	1
222122	20	AAG	GTTTTGCTCTTTAAAAATCTGGATCAAGCTGAA	1
222252	8	AAG	GCGACTAAGCGTACACGGTGGATGCCCTGGCAG	1
222260	47	AAG	GCGTACACGGTGGATGCCCTGGCAGTCAGAGGC	1
222546	19	AAG	GCGTCTGGAAAGGCGCGCGATACAGGGTGACAG	1
222669	25	AAG	GGCTAAATACTCCTGACTGACCGATAGTGAACC	1
222718	30	AAG	GGCGAAAAGAACCCCGGCGAGGGGAGTGAAAAA	1
222952	21	AAG	GGTTGGGTAACACTAACTGGAGGACCGAACCGA	1
223124	20	AAG	GGGGGTCATCCCGACTTACCAACCCGATGCAAA	1
223286	17	AAG	GGCCCAGACAGCCAGGATGTTGGCTTAGAAGCA	1
223316	34	AAG	GCAGCCATCATTTAAAGAAAGCGTAATAGCTCA	1
223336	29	AAG	GCGTAATAGCTCACTGGTCGAGTCGGCCTGCGC	1
223511	3	AAG	GTAACGATAAAGCGGGTGAAAAGCCCGCTCGCC	1
223666	19	AAG	GGGGGGACGGAGAAGGCTATGTTGGCCGGGCGA	1
223716	7	AAG	GCGTGTAGGCTGGTTTTCCAGGCAAATCCGGAA	1
223911	32	AAG	GGAACTAGGCAAAATGGTGCCGTAACTTCGGGA	1
224001	55	AAG	GATACCAGCTGGCTGCAACTGTTTATTAAAAAC	1
224056	14	AAG	GTGGACGTATACGGTGTGACGCCTGCCCGGTGC	1
224174	86	AAG	GGTAGCGAAATTCCTTGTCGGGTAAGTTCCGAC	1
224285	24	GTG	GTACCCGCGGCAAGACGGAAAGACCCCGTGAAC	1
224381	11	AAG	GTGTGGACGCCAGTCTGCATGGAGCCGACCTTG	1
224582	23	AAG	GCCAGCTTGACTGCGAGCGTGACGGCGCGAGCA	1
224681	43	AAG	GGTACTCCGGGGATAACAGGCTGATACCGCCCA	1
224777	33	AAG	GTAGGTCCCAAGGGTATGGCTGTTCGCCATTTA	1
224788	46	AAG	GGGTATGGCTGTTCGCCATTTAAAGTGGTACGC	1
224848	3	CAG	GTTCGGTCCCTATCTGCCGTGGGCGCTGGAGAA	1
225067	38	AAG	GACGACGACGTTGATAGGCCGGGTGTGTAAGCG	1
225097	59	AAG	GCGCAGCGATGCGTTGAGCTAACCGGTACTAAT	1
225268	75	GTC	CCCACCTGACCCCATGCCGAACTCAGAAGTGAA	1
225296	55	AAG	GTGAAACGCCGTAGCGCCGATGGTAGTGTGGGG	1
225307	13	CGT	TAGCGCCGATGGTAGTGTGGGGTCTCCCCATGC	1
225371	30	AAG	GCAGTAAGCCGGTCATAAAACCGGTGGTTGTAA	1
225406	15	AAG	GAATTCGGTGGAGCGGTAGTTCAGTCGGTTAGA	1
233182	54	AAG	GTAAGTTACGCGTTGTTTTTGCGACAGATGAAG	1
233747	2	AAG	GTGAGGTATATAATTAGAGTCCGTTATCAATGC	1
234898	9	AAG	GGTGCTATTACGATAGCTATTAGTAAAAATATA	1
235610	3	AAG	GTTCGCCACAGCAATCCGAAACCACTGGCACGT	1
235781	42	AAG	GGCAGGGTTAAGACGTAAGATGCGAAAAGCAGC	1
240020	16	AAG	GGATATCCTCATGTACCAGGATCTTATTCGTAA	1
249715	12	AAG	GGAGGTAAATCATGACAAATCCTTTATCAATGA	1
257394	38	AAG	GCGATGCTTGACCGTCTGGCACTGACGCCCGCA	1
269452	18	AAG	GCCATCAGGGAGGAGTGTCGGGGTGTGCTCGAA	1
270043	24	AAG	GGTTCTTACCTTGCCGGGGCGCTCGGCGATCAG	1
270498	8	CAA	AGGCGCTATCCAGGGATAACCGGGCAAACAGAC	1
270632	12	AAG	GGTCGCCGGCCATTACCAGCCTTGGGGTAAAAC	1
270720	12	CAA	AGAAAATCTCTTTTCTGGTCTGACGGCGCTTAC	1
270775	14	AAG	GGTAAGTTGATGACTCATGATGAACCCTGTTCT	1
283805	6	AAG	GTTATCCAGCTCGACCACAACGTGCCGTCGTGG	1
283813	22	CAG	GCTCGACCACAACGTGCCGTCGTGGCCGCTGCA	1
290323	12	AAG	GAGTGAGATTTATTTGTTAGTCTGGCATAATGA	1
300034	8	GTG	GATTAAACCACTCGTTAGCAGGCTGCCTGATAC	1
304863	7	ATG	GAATATAGAGCGGGACGCTCATGCCGTCCTGAA	1
307104	7	AAG	GTAAATAAGATACGTAGTACATATCAATAAAGG	1
309634	17	AAG	GTTCGATATCTCCGCAATTTACAGTCCGATGAA	1
310971	37	AAG	GTGAGTAAACTCTCAGTCAGAGGTGACTCACAT	1
311248	1	AAG	GAGCTGGCTATCCTCCAAAAGGCCGCGACATAC	1
312012	55	AAG	GTGGAATGTATCCATGGAGAACACTTTATCAGC	1
313171	91	AAG	GAAATGGCACAAATTAGTTCGCTTGATTTGGGT	1
320199	20	AAG	GGCATACGAGGTTGAAAATAGCGTTTAGGACAA	1
320889	9	AAG	GTATACCTGGCGTTGTCTGGTTTATTTTTAGGC	1
336596	12	AAG	GTGTGTATTCACTTTGGCAAACCGCAGCAGCAG	1
338408	21	CAG	GATAGCAAATATCACACTTACAGGCGCTCGCCT	1
341268	26	AAG	GACTCAAGTAAACTTATCGGAAATAAGGACCAC	1
355275	1	AAG	GATCTCTCATTTGCCGAGATTGCCGACGGCACC	1
360237	19	AAG	GGCCCAGTCTTTCGACTGAGCCTTTCGTTTTAT	1
364644	20	CTG	GGTGGTGCTGTTTGCGCCAGATCACTACAACGG	1
365074	19	AAG	GCCGATGCCCATATGCGCGACCGTCTGTTGGGG	1
365939	16	AAG	GCGACTGAATCAGCTTTATCGTCAGCCGACTAT	1
366730	16	TCG	GATAACAGACGCTCTCTAGGGCATTGGGAGGGC	1
376860	2	AAG	GATCGCAATTGTTCAGCAGAGCTTTGAACCGGG	1
377503	22	AAG	GCAATCAGCGATGGTGCTCTGACGGGTTCGAGT	1
378010	16	AAG	GTGATAACAGATGTCTGGAAATATAGGGGCAAA	1
378752	21	GAG	GATCAAGGTCTTCGACTTTAGTACGATCCGAGA	1
387648	5	AAG	GTACGTGATGTCTCCTGCCCACTTCTGGTTCGG	1
396830	4	AAG	GGAAATACAGACATGAAAAATCTCATTGCTGAG	1
397087	9	AAG	GCATCCTCGTCAGTAAAAAGTTAATCTTTTCAA	1
402489	1	AAG	GGAAAGCCAGGACAGACGGTAACCTGGTACCAA	1
403601	13	AAG	GTAGATGTTCAACTACCAAACAGGGCCAGTTTA	1
413370	2	AAG	GGCTGGTGCTGGAGCTGCTACTTTGCTGCCTCC	1
416047	12	AAG	GCCAGCTGATCCAGATCTCCGTACCGGTGCTGA	1
416271	1	AAG	GGTCTGGCGTGGTTAATGCCAACAGTGGTGATG	1
421841	9	AAG	GGGGCCGATCCTCACCGACTCCGGCGGCTTCCA	1
445669	21	AAG	GTTGTTGAGGAACGGGAACGCAACGTCACGCGC	1
445792	27	AAG	GATCTGATCGTAGTGGTGAGGTGGCAGGAAGCC	1
451837	11	AAG	GTGACTGAAAAAGAAACCACTTTCAACGAGCTG	1
459704	15	AAG	GCAGGTGCCGGGGATGGGCAATTCGCTGGTGGA	1
483803	3	AAG	GGTACTGGAGAAAAACGGCGTTGCCGTACGTCA	1
485043	13	AAG	GTGCGTAAAGTGTTACTGAAGGCGGCGACTGAG	1
493502	8	AAG	GAGGCGGTAATGCGTCAGACTAAAACCGGTATC	1
494195	11	AAG	GTGATGATGACCTTTCAGTCGCGCTTTGGTCGG	1
497184	18	TCG	GCGCGGGCAGATGCCACAATCTCACCCGCTTCA	1
502364	20	AAG	GGTGTTTCATATCACCGTTCACTGCCACCAGCA	1
503204	3	AAG	GAGTGAGGGAGAAATGCCCATCTCCTGGCTAAT	1
504093	11	ATG	GCGACGCTTACCCGTCTTATCAGGCCTACAAAC	1
515452	93	AAG	GCACGTCGGCTTTGTTTTTCAGTCATTTATGTT	1
542265	2	AAG	GCGTTATTAGATACCACAGGTTTCTGGCATGAC	1
558573	2	CAA	ATCAGGATTTAGGTTTTATTGTCGCCGATCAGA	1
562267	37	AAG	GTGAGTAAACTCTCAGTCAGAGGTGACTCACAT	1
562544	1	AAG	GAGCTGGCTATCCTCCAAAAGGCCGCGACATAC	1
563308	55	AAG	GTGGAATGTATCCATGGAGAACACTTTATCAGC	1
569714	4	AAG	GGCTGAGGGCATAATTGAAGGGATGTTAATGGC	1
570424	24	AAG	GGTTCTTACCTTGCCGGGGCGCTCGGCGATCAG	1
570879	8	CAA	AGGCGCTATCCAGGGATAACCGGGCAAACAGAC	1
571013	12	AAG	GGTCGCCGGCCATTACCAGCCTTGGGGTAAAAC	1
571101	12	CAA	AGAAAATCTCTTTTCTGGTCTGACGGCGCTTAC	1
571156	14	AAG	GGTAAGTTGATGACTCATGATGAACCCTGTTCT	1
573772	12	AAG	GGAGTTAGCTGATGCGAAAGCTGAAAATGATGC	1
574000	9	AAG	GTATATTAATGAGCAGTGCAGATAGAGCTGACC	1
603698	16	AAG	GTCACTGCATGGGCTCAGCTCCATGACGTTGCA	1
604287	18	AGC	CATTAATCAGTAAAACCCGACTGCTCAGCGAGA	1
617453	20	AAG	GGGTACGCGGCAGCCGCGCGTCGAGCACGATGG	1
625046	1	AAG	GGTACGCGGCGTCTGCCAGCCGCTGCATCTTGG	1
633780	23	AAG	GTGTGTTACTCAGGTTTTCACCTTTCTCGTTGT	1
648504	9	AAG	GTGGTCAGGCCCGCCGATTTCTTTACCGAACAG	1
655993	33	AAG	GGCAGTTTTTCCAGCGGCCAGCAGCGGCTAAAC	1
656233	17	AAG	GAGAGTAGTGGATTTCCCTCGCGGCAAATTAAC	1
657764	7	AAG	GTGGGGGAAAAGTATATCACAGCGAGGAGAGGG	1
666992	12	AAG	GTAAAAGATACGCCGCGCGCAGCCCTTCATTGA	1
669132	4	AAG	GATCTGGCTCAGAGCCGTCAGCTGCCAGGATAA	1
675845	18	AAG	GCAGATGATGAAGAAAAAGATGCTGCCGCTGAA	1
676106	12	AAG	GGAATGGATGAGGAAGAAAGGGAGGCTTTTCTT	1
683684	24	AAG	GGTTCTTACCTTGCCGGGGCGCTCGGCGATCAG	1
684139	8	CAA	AGGCGCTATCCAGGGATAACCGGGCAAACAGAC	1
684273	12	AAG	GGTCGCCGGCCATTACCAGCCTTGGGGTAAAAC	1
684361	12	CAA	AGAAAATCTCTTTTCTGGTCTGACGGCGCTTAC	1
684416	14	AAG	GGTAAGTTGATGACTCATGATGAACCCTGTTCT	1
713467	9	AAG	GTTACCGGATTTACCGAAAGCATACTCGGCATA	1
716040	13	AAT	TGCAGAAACCCTTACCAGTCAGGTGGCTGATAA	1
724002	11	AAG	GATATTGCTTCCAGTTCATCTCACGGTCAGAGA	1
728349	7	AAG	GTGAAATCCTGGCTGACCGGGTGAGTGAGGAAA	1
730220	7	AAG	GTGAAATCCTGGCTGACCGGGTGAGTGAGGAAA	1
730928	8	AAG	GTGATTACCTGCCACAGACAAATTGGCCAACAA	1
733162	3	AAG	GTTCGCCACAGCAATCCGAAACCACTGGCACGT	1
733333	42	AAG	GGCAGGGTTAAGACGTAAGATGCGAAAAGCAGC	1
733674	19	AAG	GGCTGGGAAGATATAGAGGATTTTGGGGAAACA	1
736535	7	AAG	GACTCCAGCGCCAGCGCGCGGTTTCTGAATTTC	1
763539	11	AAG	GAGATCCTGTGCCGACTGGAACAGGACAACGAA	1
769806	32	AAG	GCGCCCCCTGCGGGCGCTTTCCTTCGTGATGGC	1
771128	23	AAG	GCGTTGATTGCGACTGCAATTGGTCTGTTTGCC	1
771302	13	AAG	GCCATGGCCAGAGCGCGTGGACGAGGTCGTCGC	1
772994	13	AAG	GATCCCGAAACCACCAAGCCAGGCAGTATATGA	1
776933	23	AAG	GGATAACGTTGCGTTAGCAACGGCCCGAAGGGC	1
777380	24	AAT	TTAGGCGTAAAATGACGCATCCTGCACATTAGG	1
784878	14	AAG	GGCATGATCTTTCTTGCCGAGCGCGGAAATTAG	1
789654	14	AAG	GACATCAACATGCTGTTGAACGTCATCATGATC	1
814281	16	AAG	GTCAATTTACAGGCCGAGCCGGAGCACAATCGG	1
828238	14	AAG	GGAATTTTTGTGCCTGAAAATAGTGTTCTGAGG	1
829069	18	ACG	GATCTCTGGCGTCGTTTAAGTACCGACAAAGCC	1
830314	1	AAG	GGGCTTGATTTGAAAGGTGATCTGCTCAGCCAG	1
830874	57	GCA	AGAGATGCTCGGCTTTTACGAAGCCATGCAAAA	1
844808	4	CAG	GCCAGCGCCGGTTCCATGCTCATCAGCGTACCA	1
852189	20	AAG	GAAGAAAGCGCAGATTGCTGAGTTGCAATCTTT	1
861155	10	AAG	GTTAATTACCTCGCATCCCAACTGTTCTAACAT	1
863813	18	AAG	GGGTTAGATTATCCCCGACGTTTCCCGTTGATA	1
872905	25	AAG	GTATCCTGCGAGATCACCAGAATCTCTTTAACG	1
873797	4	AAG	GGATACATGTCCGTCAGCGAAAGCAATCATCTA	1
888812	2	AAG	GCTAATGCCCATCAACTGCTGTTACCGACTGAT	1
889846	19	AAG	GCGGATGATTACACCGGACCGGCAACAGATCTG	1
895933	5	AAG	GGGTGGATAGGTGGCTGAAACGCCAAAATTGAT	1
899940	11	AAG	GCGATCGCTCTGAAAGCGTTCTACGATAATAAT	1
901886	12	AAG	GTTACGCACACCCCAGGCGACAGCCCATTCACC	1
918311	11	AAG	GCTCTTGTCAGCGGCAGGGCGTTCTGCCGATAA	1
933254	10	ATG	GGCAATCTGAAGCAGTTCACCATTAACGTGGGA	1
948235	12	AAG	GTCCACTGGATAGCTTCCTGAGCGTTGGTAGCC	1
950302	21	AAG	GCCTACATTGCGTAGGCTATTTGATTTTATTTT	1
953436	23	AAG	GCGAAAAAATACTGCACGCCTAATGTCTTTGAC	1
957151	20	AAG	GGGCTTTAGTGTTAACTTTGAGCGCCTTTTGGC	1
959292	9	AAG	GTCAGAATTGATAGAAAGACTTGCCACCCAGCA	1
959569	16	AAG	GTTTTTTACTCAAACTTGAACGAGAGAAAAGCA	1
961095	3	AAG	GAGTTTGCCGGAAGGGTGGATCAACATTGCTGA	1
961108	31	AAG	GGGTGGATCAACATTGCTGAATGTTGGCAATGG	1
962467	8	ACG	GATTCCGAACAGGTTGCTTCTTCTTCTTCCGGC	1
970360	12	AAG	GACTGGCGGGCGGCGATTTCCAGCTGTGAATTG	1
977405	1	AAG	GCAAACGACGTCTCGTAGTAAACCTGCGCCTGC	1
978356	13	AAG	GTAGTTCGGGGAAATCAGTTGTCGTAATAATTA	1
979352	17	AAG	GATGAGTTCTGGCTGCAAGGCTTGCCTGCGCAA	1
980692	20	AAG	GTCAAGAGTGTGATTTTCCGCATCATAATAAGC	1
990515	22	GTA	AGGACCATCGCCCACCAGCGCCGTCCCGGCACC	1
992792	20	AAG	GGTCTTGAGTGCCGGACTATCGAAACGAGCATA	1
994510	11	AAG	GTAGTTAAAAATCAAATGATTTCCCCCTTTGAT	1
1000656	17	AAG	GATACGCCAGTGGAGCAGGGCAAAGATGACTAT	1
1001885	14	AAA	ATCATGAACGACAGGCTGAAACCGCAGGTTAAT	1
1002615	12	AAG	GGTAAGGATAGCCATCAGCAAATGACAGAGGTA	1
1005501	20	AAG	GATAACGAACGTGTTTGTCTGGTGGGCCGCAAC	1
1014360	16	AAG	GCAGGATCTGCAGGCATTGCTGGGTAAGGAATA	1
1021971	20	GAG	GAAAACCGTAAGAAACAGGTGGCGTTTGCCACC	1
1026260	20	AAG	GATGTTGTACAGCGAAACATACAGGCTAACCGT	1
1029976	19	AAG	GGCGATGCTGCGACCGTTGAGTCGGTCGATCGC	1
1038499	30	AAG	GTAATTGCAGATATACCGCACGGCCCGCTTCTA	1
1045815	1	AAG	GGGAAAGCTGCACGTAATCAGCAAGCGATATAC	1
1046599	23	AAG	GGTTTTGACAATTCCTGTCATTTTACGGGACAA	1
1077513	28	AAG	GGGATTTTTGGCTATCAGGAAGCGCCGAGCGTC	1
1088130	12	AAG	GGATTTTCTATAACCATTTATAAGTATTTTCAA	1
1089370	21	GGA	AAAAGCATACGACCAGATGACCTTTTAGCGCGC	1
1090184	5	AAG	GTACGTGATGTCTCCTGCCCACTTCTGGTTCGG	1
1097824	15	AAG	GTTACCCGTATAGTCACTTTCCCATTTATCACT	1
1118292	9	AAG	GTAATTGCGTAATGCCTGGTTCAAATAGGGAAG	1
1121172	16	AAG	GCCACTGTTATCCATCAGGCTGGCAGGCCAGGC	1
1122262	16	AAG	GTGAAAAAATTACGTATCGGCGTAGTGGGATTA	1
1129651	27	AAG	GGGGCGGAAATCACTATTGCTGCCGATGGCACA	1
1130289	11	AAG	GCGTCAGCGCGCGGTGTTTGAAGATCTGCTTTA	1
1133719	19	AAG	GCGACAAGGTGAGCAAAACCTACAGTATGAACA	1
1135717	18	AAG	GAGAGTGTACTTAGCCAGGTCACCACTGCTATC	1
1150110	15	GCG	GCACAAGAAAATGGTGAAAGCGGTCGATAGCGC	1
1151798	26	AAG	GCGCCGGTTCGCCTGGCGCGGCACTGGCGTTGT	1
1155772	15	AAG	GTAACGATTGTTTTGTTTGCTGTAACTGCCACC	1
1159770	28	AAG	GGTTTTACCCGCTTGCCAGCGGCGCAATCATTC	1
1162621	23	AAG	GATCATGGTTCGCTGGTATCGCTGTCGAACTTC	1
1170058	1	TTC	CATTCCCCACCACGGCGTGGGAACGAAATTAAC	1
1170521	11	AAG	GTGGTCAGATGCGGATAAAAGGTAATGACCGAG	1
1190994	14	AAG	GCCCGGTTAAACACCCTGAACTGACCGATATGG	1
1191269	13	AAG	GGCAACATCATGAAGTTCACCGAAGGAGCGTTT	1
1192901	17	AAG	GATATCTAGAGGGCATCGTATGAGGTTTTGCTG	1
1210540	8	AAG	GTACGAAAAAATTGTAGCGCTCTGTCATCATAA	1
1213727	19	AAG	GCCTGATGAATCAGGTTGCCAGACAGATGAACG	1
1215539	3	AAG	GATGGTAAATAACACCCGTCTTGAAACCACAGA	1
1217987	16	AAG	GTAATATAGGTTTCTGACGGCAAACCGTTTTTA	1
1218756	3	TAG	GTCATTTTATTTTGCCGACGGCCTCATTGTCGA	1
1220204	14	TGA	ATGCGCAGGATCTCCAGCACATCTTCCATGCTC	1
1224810	15	AAG	GCGCTCTGTCATAATGAGAGTTACCCGATACCT	1
1231504	19	AAG	GCGGAAATCACGCATCACTTTCGGTGACAGGAA	1
1238290	8	CAG	GTAAACGACTGGCACCGTAACCGCCGCGTACAG	1
1246393	10	AAG	GAAAATTAGCCCAAATTATGTTTCATAGTGAAA	1
1261461	22	AAG	GTGATGGAAGGTAAGCTGGATATGCTGATTGAA	1
1262755	18	AAG	GTACCGTTACTGGGGTAAGTCATGAGATCGTTA	1
1273071	19	AAG	GCATGTAAACCTCTTCCTTCAGGCTTTAAATGA	1
1274732	3	AAG	GGTATTTTTGATTTTCTATATCGCCTGCGTAGT	1
1280419	40	AAG	GATCGCTTTGTGGTGCCGAGTAGTCATCGTGAA	1
1287678	6	AAG	GCCTATCATATGAAAGGGAAGAGCCATGACTGC	1
1293476	23	AAG	GATTTTGTCTACTTGCTCTTGAGTGAAACTGGC	1
1300135	55	AAG	GCCGTCGATGGTGTCACTCTTCGCCTGTATGAA	1
1302121	11	CCA	ATCAGATCAATCCATTGCCCTACGCCCGCATCT	1
1315525	13	AAG	GGTTTGCGCCGGAATATGGTTGCGGTAAATCAC	1
1320903	14	AAG	GCTGATGTTAATCGAAACAAGCTTTAACCATAA	1
1321643	16	AAG	GGGATCAACCAGTGGTACAACGTGACTCTGACC	1
1325577	10	AAG	GGTCGTCTCTGAACTGAAACAACTGGCTGAAAA	1
1332170	2	AAG	GGTCGGGGTGTTGAGCGAAAAGACTTTAACTCC	1
1332219	10	TGG	GTAACCATGAAGTGATGATGCGCGGCACCTTCG	1
1333214	23	AAG	GCCACAATCGCAGCGCAAGCTGAACAGGGCGTC	1
1334882	11	AAG	GTGCGCAACAAAACAAGCAAGATGAAGCCAACC	1
1337178	8	AAG	GCGTGATTTATTAAAATCACTACTTGAAGCGAA	1
1337618	15	AAG	GTAAGCTCTCTATAACTATAATAGCTAAGAATA	1
1339053	1	AAG	GGCGACGGCGGGCATCGGTTTGGCAAACAAAAA	1
1340777	37	AAG	GATCGCTTTCATCGACGGTCAGACTCATCATCA	1
1342838	14	AAG	GGAATGGCGTCTTTTAAGAGTGGATGATCAGGA	1
1343235	24	AAG	GGTTAATATGTCTCACCCAACGCGATTTTTAAG	1
1343346	19	AAG	GGGCTGAACTGGGCGGCGCTAAAGCGATCGGGT	1
1343852	49	AAG	GCCAATAAAACCAATGATTTGGCTAATGATCAC	1
1344453	9	AAG	GGTATAACAGAGATAACGGGCGGCAGAACGCCG	1
1345939	6	AAG	GATATCGCCAGAGCTTTCGTTCCTGCAAAGTGA	1
1346602	21	AAG	GGATCCTGAAAAATCATGCGAATACGCTGACTG	1
1348457	5	AAG	GCGTCACCACAAATGCGCCACCCACGGTTGGCG	1
1351376	13	AAG	GGGATTTTATGTAAAGAGGCTATCTTACTAATA	1
1352971	20	AAG	GTTAGCGACCAGGTTGACGCTCTTCAGATTCGC	1
1356294	1	AAG	GATAAAGTCAGCCCTGCCATCAGTACGCTGCAA	1
1359172	12	AAG	GTATGTGATTGTCGCCGGGAATGCGTATCTGGG	1
1360821	1	AAG	GAAAGCGTTCCGGCCATTGCTGCGGTACGCGGC	1
1361983	41	AAG	GGGAAATAAACGGCCCTTGCCAACGGGAGGAGA	1
1362462	40	AAG	GTACGTTCTACTTCGGCGCGCGCGTTGGCAGAA	1
1363538	1	TGA	AAGTCGACCGTGAACTGGCGGCAAGTGAAACGC	1
1363682	1	AAG	GGTAAAGCCTGGTTTCAAATTAGCAGGCAAGCT	1
1363831	15	AAG	GTCGGGCTGCTAATAAACTGGCACAGCGTTATA	1
1364171	1	AAG	GCAAAAGAGATCCTTAGCGAGATGGGATATACC	1
1364885	11	AAG	GTGAATGGTTTAAAAACTATTTACAACAGCATC	1
1365869	38	AAG	GGCATGCGGTATATCATGAGTTGTCGCGTTTAA	1
1367242	1	AAG	GGCGCTGGGTGAACTACCGAATCAGCTAATCGG	1
1370113	6	AAG	GCGTATTGAAGAAACCTGTTGGGAACTGCTGAT	1
1370852	7	AAG	GATAACCTGGCGCAGGCGCTGCATGACAACCGC	1
1374417	20	AAG	GGGGTAATTTTCGATCTGGATGGTGTAATCACC	1
1376339	1	AAG	GATATGGATGGGCTGGCGGAGCCTTCAGTCTAT	1
1378540	19	AAG	GTGCGGTGCGTGAAGAGCGCCTGCTGGGCGTGA	1
1380806	21	AAG	GGCAAAACGCCCAGCGAAAAATAATGCAATATC	1
1381275	19	AAG	GCAAAGTGGATATGGCGAACCCGGCGAGCTGTC	1
1386253	20	AAG	GCGTGAAGAAATCGCTGATCTGATGGCGTTTGT	1
1386707	5	AAG	GATATGATCGCCATTCGAATCGGGCCAGATATA	1
1388207	6	AAG	GTGACCTTCCTGCCAATTAATCAGGAATCCGCA	1
1388333	32	AGG	GTTTATACGCCGCCGCAGCTCGGGACCTATTAT	1
1388459	35	AAG	GTATTAGGGACGGGCGAAAAGCCAGCGTGGCAT	1
1390843	10	AGC	CAACGCGATCCGGAGATGCATCAGACCAAGAAA	1
1391405	6	AAG	GGCATTTACGGGAGAAAAAATCGGCTCAAACAT	1
1394596	15	AAG	GTGGATAGGGCAAGACTAACGAATAGTAAGTAC	1
1396847	31	AAG	GTTGGTGCCAGTGGTCATCAACGTTACGGCATC	1
1398488	27	AAG	GCCATCACCGGACCGGGGCGACCGGTATCCAGG	1
1400437	11	AAG	GGGTTGCAACATGGGGTGCTGGATAAGCTGCGC	1
1402676	40	AAG	GTGCTGGCGCTGGACGATGTGGTGAGCGATCTG	1
1405076	1	AAG	GCATGGAAACAGTTACAGGGCGGGAAGATTAAA	1
1406507	20	AAG	GGTTTTTGTTTTCCGTTACACACCCTGGGCATG	1
1406833	18	AAG	GTTCTGGCTCTGTCCTTTTTCACTTTCCATTAA	1
1413839	14	AAG	GTATTGCCCGGCGTTCTGTGGGGCGGGGTGGGT	1
1415849	2	AAG	GGCAACTAATAAAGATACAGATAAAGATCTAAA	1
1417571	8	AAG	GCTGGCGAACGCGGCAATTACTGAGATGCAGAT	1
1417646	12	AAG	GGAGTTAGCTGATGCGAAAGCTGAAAATGATGC	1
1417898	8	AAG	GTAAAATCTTAACTACAATATGATTCATTTTGA	1
1419747	6	AAG	GCAATTCGGCTGGACTAATCCGGTGCTGATTGA	1
1420289	18	AAG	GATGGAAGCGAGAAAAACTCAGGTTGCCACCGA	1
1421155	26	CGG	GCGCTAAGAAATCTTGAACAACAGCATGATGAA	1
1422234	16	AAG	GGTTTTTACCTTGCCGGGACGCTCGGCGATCAG	1
1423235	54	AAG	GTTCTGATTAGCCAGGTAACACAGTGTTATGAC	1
1423852	1	AAG	GCATCAAAAAGTGCTGCCGCTGCAGAGTCCTCA	1
1425303	1	AAG	GTTTGGGGCAACAAATCCGGCGACTGAATGTAT	1
1427015	18	AAG	GGATACGGAAGCAGAAAAACTGTTCCGGATCCG	1
1427294	2	AAG	GGAAGGGGGCTTGGAAGACGTAAAGCATCTCAC	1
1428524	17	TTG	GTATGTCTGATTCAGGATATGTTGACTTATACA	1
1430725	14	AAG	GTTGTCTGCATTGGTATAAGAGTCACCGCCAAA	1
1431261	22	AAG	GTAAAACCTTAATCAAATAATTCCTCTGAAATG	1
1434601	12	AAG	GTCTTGCGCTTCCTGGACGTTTGCTGCACACAA	1
1435836	14	AAG	GCTGATTTCTGGCGGATTTTTATCGCTGGTCAC	1
1438272	25	AAG	GCATGGATAACAGTCAGCTGCCTCTGCAGCTGA	1
1442688	15	AAG	GTATGCGCCGCCAGTTCGCGAATTTATATTGAA	1
1443194	1	AAG	GCAGTCAGGAACGGGCCGTGATTTTGGCCCCGA	1
1447720	12	AAG	GGTCATAGCGCGAAGGGCGGGGGCACCTTTTTC	1
1449429	19	CAG	GTTAACGGCTTACACCTTGCGCCTGGGCGATAA	1
1450015	23	AAG	GTTTTTGCCGGGATCAACGAAGCCACATTGAAC	1
1450320	6	AAG	GGATGGGTGATCGGCTTTACGCCGACATATTCC	1
1450623	1	AAG	GCATTGTACCGCTGCGATAGTTGCCGCGAACCT	1
1453259	18	AAG	GGTGTCAGTGCGTTCCTGGCTAAACGCTCACCG	1
1453590	38	CTG	GAACGTCTGGAAGTCAAAAAAGCGCTCTTTGCA	1
1453602	11	AAG	GTCAAAAAAGCGCTCTTTGCACAGCTGGCGGAA	1
1453953	34	AAG	GTGATTGACGCTGCACTTCGCGATGGCGCTGGT	1
1454229	1	AAG	GTAGAAAAGAAAAGTGACGGTGTCACGGAAATT	1
1455217	4	AAG	GTGTTCGGGCTGATGATCTGGCTGCTATCCCTT	1
1457054	2	AAG	GAGATTGAGCGTCGCCTGGGGATCACCGCACTG	1
1458082	21	AAG	GTAAAATTTATCGCGCAGAGCAACCTGCATGGG	1
1461242	34	AAG	GATTCCACGGGTACCAAAATCGCGGGCAATATC	1
1462218	8	AAG	GCCCGCTGCCGCAGATATTCCCGTGGCGAGCGA	1
1462306	18	AAG	GGTTCTTTGCTGCCGTTAACCCGTCTGGTTTGG	1
1462777	17	AAG	GCAACAGCGCATTCTGGCGCATGATCCGGTAAA	1
1462927	1	AAG	GCACATCCGTATCATCAGTGTGACGACTGCGGC	1
1463235	15	AAG	GACTTCCTTCCTGGTATTGCTTACGCCAGAGAA	1
1463456	121	ATT	TTAAGTGATATTGGTTGTCTGGAGATTCAGGGG	1
1464290	16	TCG	GATAACAGACGCTCTCTAGGGCATTGGGAGGGC	1
1466126	13	AAG	GGAACCTGGAACCTCGGAAGTAGTAGTGAGGGT	1
1471561	1	ATG	GTATTAAAGGCGAGGCTGAAACGTGATCCTTTG	1
1472576	13	AAG	GGGGGTGAGGTTACATTACGTATTCGTACCTGG	1
1476372	19	AAG	GCGATTAGCTATATTCGAGCCAGACGCCCGCAG	1
1476765	20	AAG	GTAACGCCTGCGCGGGCAACCAGGTCAAAATAG	1
1483131	13	AAG	GAACTGGCGGGTAACCCAAAGGTCGCAATGGTC	1
1483338	16	AAG	GTGTGTAACTGTGCAGAACGTGTTTATGTACAG	1
1483764	44	AAG	GCCATTAAAGGGCTGAAGTTTGGTGAAACTTAC	1
1485346	22	AAG	GGCTGAAATACCCAACCCCGCCGATTATACCTA	1
1485910	18	AAG	GATTCGATAAACCATGGAGGTTATATGAAAAAA	1
1486109	8	AAG	GTGTAAAAGGGGTGCCATGAGAAAATGAATCTG	1
1486664	27	AAG	GTAATTACCGTCAAGTGCCGATGACTTTCTATC	1
1486997	17	AAG	GCAATGAAGCGAAATATTGCGCAAGCCGAATCG	1
1487208	32	AAG	GTGAGCAGATCCGACCGCTGGATAATGCTTATA	1
1488005	12	AAG	GGCTTGATCAGTGAATCAGTCAGGTTAATTGAC	1
1489249	55	AAG	GTTCCTTGTTGTGCGACAGCTACGAATGTATGA	1
1489369	11	AAG	GTTGTTTGATTATGATAACTTGATTGCAAAATA	1
1489417	15	AAG	GCAATTATGTTACAGCAAAATGGATAATATTGA	1
1490703	1	AAG	GATTTCTTGCCCGTTAGCGCGGCGGGGATCTTC	1
1491847	30	AAG	GTTCACTATCCATTGTGAGAAAAGTCAGGTGAT	1
1492276	14	GAT	TAACATTGTCTGCTTCTGGCAGCCAGAAAAAGC	1
1493143	11	AAG	GCCGCCAGCCAGGCGGCTTTTTTAACAACTGCA	1
1498576	11	AAG	GGTCAAATTCAGCAACAACTGGCAAAAGCAGAA	1
1499968	19	AAG	GCGAGTGCGGAATAATGCGCATCAGACGAGCAA	1
1502097	40	AAG	GTCGTCGGTTTTCGTGCCAATACGGTCGAGAAA	1
1503675	25	AAG	GAACCATTGCGTAAAGCAATCCTGAAACAACTC	1
1504414	20	AAG	GTCAGGGATATATTATCGCACGACCGCAGTCGG	1
1505046	3	AAG	GCACAACTGGTGGCGTTGCTCAATCAGTACAAC	1
1505854	32	AAG	GGAGATATTTTTACGGCACGGCGGCTGAACAAT	1
1506169	17	GGG	GGTTACGATCTGGTTACGGCATCCGGCGATGCC	1
1506448	1	AAG	GGCCGCGTTCAGGCTTATGATGGCCCTATCTAT	1
1506508	27	AAG	GCCACTCAGCCGCAGTTGGGCATCAGCGATCCG	1
1506999	16	AAG	GTTTGTTCCCTACAGTCGCTGGACGCAGGATTA	1
1510870	13	AAG	GTGATCACTGGCGGTGAAAAGCGCAAGGGTAAT	1
1511260	9	AAG	GGATAATATTGCAGATCGTAAGAGTATGAGATG	1
1511752	6	AAG	GCGCCTTTCTGGTGGGGGCAACATGGCCGATGA	1
1511896	18	AAG	GGAGAAAGTATGTCGCATCTGGATGAAGTCATC	1
1511923	26	AAG	GTCATCGCGCGCGTGGATGCCGCGATTGAAGAG	1
1513120	14	AAA	ATAATGATGATGATGTTATCAATACTATCGAAA	1
1514124	2	AAG	GGTTTTATTATCGCTCAGGATTATGGTCACCGC	1
1514729	18	AAG	GCATTTACAGTTCCGGAAGTGGGGAAACGTCAA	1
1517191	20	GCT	TGGGGTATCCAGTTCTGAAACCACCTGCGGTGC	1
1517409	4	AAG	GTAATTGAGAAAATTGTAGTCGTAACGGCAAGA	1
1518587	12	AAG	GCTACCCAGCCAGACGATGTGATTCGTATTGCG	1
1519689	25	AAG	GGTCACAATGGCGAGCACTTTAATAAGCGCAAA	1
1519896	11	AAG	GTACATCCAGCCAGCAACATAAGCGGCTTTCTC	1
1519918	7	AAG	GCGGCTTTCTCACCCAAAAACTCACGGGCATAA	1
1520767	23	GCC	CGAACGTCAGCTGTTTCAACGGCTATTGGTCTG	1
1521105	13	AAG	GGAATGAAATTATTTGAGTGGGATACCAGAAGA	1
1521525	8	AAG	GAAAATGGATGTATTTTAAATGTTGATTCTTAA	1
1521804	17	AAG	GCTAGTGTTTAACGACGTTAAGATGGCAATGTG	1
1524706	6	AGA	ACATGAGAGCAAGGGACGGGGCAGGGCAAGATC	1
1525288	9	AAG	GTAATGAGATTACAGCCATTCCAGAGTTGCTTA	1
1525620	12	AAG	GCTTTGTGTAGCATTGTCATTCAGGCAGAAGAA	1
1525912	20	AAG	GAAGGCTGCGTTAAACACAGGGAAAGATCATCA	1
1526199	19	AAG	GGCTGGGAAGATATAGAGGATTTTGGGGAAACA	1
1526954	17	AAG	GTTCGCCACAGCAATCCGAAACCACTGGCATGT	1
1527125	42	AAG	GGCAGGGTTAAGACGTAAGATGCGAAAAGCAGC	1
1528128	34	AAG	GGTTTTTTTAAGCGTAGTCCGTAACGCAATAAG	1
1528252	51	AAG	GTTGAGAAAACCACTAAGGGAAACGCCTGATGA	1
1530290	24	AAG	GATGGTCATTCCCAACACCAGATGCAGGCGGAA	1
1530674	27	AAG	GTGCCCGAAGAAAATCCCCAAAATGCCGATATG	1
1531150	27	AAG	GCGACCGCCAAGCAGGGCGAGGATCGGCGCAAC	1
1534123	22	AAG	GTTTGTCCATCAATGGCCCGAGCGAGGTAAAGC	1
1537439	25	AAG	GAACGCCAGGCGCAGAATATTCACATCCGGGAA	1
1537881	22	AAG	GCAAAGTTTGCACCTGCAAAACCGCATAGCAAA	1
1537938	2	AAG	GGAGTATTCGGATTTTGCACGGCAATTCCGAGC	1
1538810	23	AAG	GTGTGTATATTATATGGGGTATATGCTTTTTTA	1
1539445	13	AAG	GTAACTGATGAAAGCCTATCTATATCAATATTT	1
1539959	13	AAG	GGTCAGTGATCATATTGTGATGGGCACTTAACT	1
1542042	28	AAG	GCATTCTCCCGTATTGCGAAGCTGATGAAAGCT	1
1542265	34	AAG	GTCTTGCTCCAACATTTGGTCGCGGTGCGATGA	1
1543388	23	AAG	GTACATGGTGGTTATCGATCCGCTGGTGACTGA	1
1544148	13	AAG	GGGATGGGACGCCTGTTTGCCATCAACAAAATG	1
1545843	18	AAG	GAAAGATATTCCGTGGCTGTTGAACATTGTCGA	1
1545877	18	AAG	GTATTGAAAGGCAATGAGCATAAAGTGGCGGAT	1
1549763	8	GTT	TCTTCGATGGTTTCGACCACTTCCGGCAGTAAC	1
1549856	19	ACG	GGAAATTCCAGCAGTACAGGGCCAGCGTAAGGG	1
1550782	47	AAG	GTAATATTTTCGCCGGATTTTATTCGGAATATC	1
1552008	9	AAG	GCGCGGATTAAGCGAAGAGAGCGGGTCCTGAAA	1
1552232	9	AAG	GCCAGTTTTTACGGGCCGGGAAATTGATATGGA	1
1553351	59	AAG	GCAAAATCGCTGCCCCCGGAAATGCGCAATACC	1
1554835	8	CAG	GCGGGATGCCAATCAGGAGTGCCAGCAGCAGGG	1
1556388	5	AGT	TTTTACTGCTTCGGCAGTGACAGGTGTGCCATC	1
1556933	2	AAG	GGGTGATAGGCATGGGAGCGCTCGTGCATTTCA	1
1557791	25	AAG	GGATGCGTTTTTCGGTCAGACAACGATCGACAA	1
1558527	22	AAG	GGGTTTATCGTCAATCATTATCGGCTTGCTGAC	1
1559222	36	AAG	GCTGGCGAATCTGCCGTTCTTCGGTGATATCCG	1
1559437	12	TCA	AGGAGTGTATCGGGCTGCATACCGCTGGCTTCG	1
1561355	11	AAG	GTCCGGTCCACTCATCTTTCATTCTTTTAAAAT	1
1563926	14	AGG	GTTTGCATTACCCCTGCGGAGAGGTTGATTTCA	1
1565559	11	AAG	GCCACCGCTGGCAGCGTCGATGTGCATGTCGAT	1
1566118	8	AAG	GTGGCCAGGTTCTGACGAGCGTTGCCATCAAGA	1
1566119	1	AGT	TGGCCAGGTTCTGACGAGCGTTGCCATCAAGAT	1
1566358	9	AAG	GTAAGCAAGTGCAAAGGACTCGTGTTTAAATAA	1
1566711	32	AAG	GATATTGTTTAACGGCAGTGTTAACATTCTCTA	1
1567291	13	AAG	GTAACGCGTAATTAACGCCACGAGTTTGTCTTC	1
1571052	11	CTT	TAATGCAGTATCGATAACGTTTTTATACTGTGC	1
1572983	15	AAG	GTTCCACCGATCACAATGAGCACGACGGTATAG	1
1573099	7	AAG	GGTGATCAGCATGCTAAGTGACTGGATGAAGCC	1
1573206	14	ATT	TTTTATGCTCGCCGTAGATCTGCGTGAAGTAGT	1
1573846	11	AAG	GGTCATAAGAAGGAGGCTAAGAATGGAGTTAAA	1
1573857	19	AAG	GGAGGCTAAGAATGGAGTTAAAAGAGAGCGTTA	1
1573978	10	AAG	GGTACCATGGTTGAAAAAAGGATTTTATAACCT	1
1575239	24	AAG	GGTTATCTTTTTGCTGTAGATCCGTCAGTTTGT	1
1575337	10	AAG	GAGAATTGGCTTAAGTCCTCAGTGTTGGGGTTA	1
1575968	20	AAG	GTGTTTTGGCACGATCAACAACGCCAATTGCCT	1
1576164	13	AAG	GTTGTCATGATAGTCACGCGTTTGTTTATCTTC	1
1576288	35	AAG	GTTTCTGTTAGCGGAATACCATCCTGAGCATCG	1
1576738	28	AAG	GATATCGAGGTACTTACGACACTTTTCTTTAAT	1
1578740	7	CCG	GAATACCCCTCGATAGCGATCATCCATACCATA	1
1581359	19	GAG	GCAATATACGCCAAGGGGTATTTCTGCGCTTCC	1
1581920	34	AAG	GGCAAAAACTTTGCCTGCCATTAATAGAAGATA	1
1582004	10	AAG	GGTTAAAAATTGATTTAAAAAGAAGGCTAAGAA	1
1582040	10	ATC	CGAATCGACGTTATTGCCAGGTGTAGATCACAT	1
1582587	1	AAG	GGTTGCCGAAGCCCTCACCAGTCCCGGATTGAC	1
1582888	92	AAG	GGGACGGCTGGACTTGTGCTACCGGTCGTTGGA	1
1583143	42	AAG	GGTACCAGGAGAAACTTCAGGAAGCTTGTACTC	1
1583454	16	AAG	GGGAATTCGCGTTAAGAGCAACACGGTTTTCTC	1
1583580	113	AGC	CCTTAACCAGAACCATTGTGTCGCCCAGCGGCT	1
1583944	6	AAG	GGGAACATTAAGCGTAAAAGCGAGTAAATGATC	1
1583955	13	AAG	GCGTAAAAGCGAGTAAATGATCCCGATCGTTTT	1
1583963	24	AAG	GCGAGTAAATGATCCCGATCGTTTTGCCATATA	1
1585797	26	AAG	GTTCTTTCGCCAGCAGCAGACAGTAATACTCAT	1
1586307	15	AAG	GTGACAACGGTCTGGCATAACGGCTTGCTAACC	1
1586359	16	AAG	GGTGTGCGCGCCGTTGGCTAACTTCGTTAACTC	1
1586745	20	AAG	GTTTTATCCTTTAGTGAGGATAAGTCAATCTGG	1
1587011	10	AAG	GGTTGTTATTTACTTTCGCCTCAACCCCGGTAC	1
1589118	13	AAG	GATCGACGATGGCCGCGTTGCTGATGTTCAGTT	1
1589244	9	AAG	GCGAAACCTGTCGCACCGTATTGATTGCCAGAT	1
1589923	11	AAG	GGTACTGTCTTTCAGTTGGGCAACACCGGCGAA	1
1590451	21	AAG	GTAAACTTCTCCACCTTCGACATTCAGCGTACC	1
1590528	11	GTA	ACATATTGAATGTTTCAAGAAGAGAGTTCTGCC	1
1591146	13	AAG	GATTAGTTCCGAGATTAGTGATAACGGAGTTCT	1
1591396	15	GAA	ATATTCTTTGTTATTAATCAGTCCATTATTGGA	1
1592068	18	AGC	CACTCCAGTGCCATACCAGCCAACCAGGTAGGC	1
1592108	42	AAG	GCAACATCAGTATCAATATTGGTAATCTGATCA	1
1592564	26	AAG	GAAAACTGTTTCTTTCAATAGGAAAATTATCAT	1
1593208	17	AAG	GGATGAATATTCGAGAAATCAGCAATTTGCTGC	1
1593327	15	AAG	GTTAATAAAGGAAGGCGCAGCGTGATACCAGGT	1
1593907	18	AGG	GGATCCACCGCCAGTTCGCCGCTGAGCATATAG	1
1594013	9	AAG	GTAATCTGGGGATGGCACTTAAAGCCAGTGTTT	1
1594036	46	AAG	GCCAGTGTTTGTCCGGTCGCGCGATAAACTTCG	1
1594100	11	AAG	GTTCGCTAACTTCGCGTGCCGCTCTGGCATCCA	1
1594448	12	AAG	GGGTAAAGAGTCGAGCCATTAGATTATCCTCGG	1
1595097	11	AAG	GCGTTGCAGCGTATTCATGGTTGCCTCGCCAAA	1
1595222	1	AAG	GCCCAGGGATCACCCGGACATGTTGCAGCGAAA	1
1595678	12	AAG	GGTTATGAACAAATTAAAAGCAGAAATACATTT	1
1596059	29	AAG	GAAAACATCCTGTTTGGGCTGGCAAAAAAACAG	1
1596578	1	AAG	GGTTTCAGGAATGTCAGCCTGACGCTCAATGCC	1
1598640	35	AAG	GTTAACCCGCTGGTGATTACGCTTGGCACGCTG	1
1598733	44	AAG	GGTATTGGTGGATTCCCGATGGCGTTTACAGAT	1
1599253	20	AAT	TTAAAGAGTGGCTGGCGCGTCGGGCCAATAACC	1
1599758	18	AAG	GACAAAGCCAAAGTCGCGTTTTTCTACTCAAGC	1
1599770	5	AAG	GTCGCGTTTTTCTACTCAAGCCCCACCGTTACG	1
1599789	8	AAG	GCCCCACCGTTACGGACCAAAACCAGTGGGTGA	1
1599827	69	AAG	GCGAAAGCGAAAATCGCCAAAGAGCATCCAGGC	1
1599833	17	AAG	GCGAAAATCGCCAAAGAGCATCCAGGCTGGGAA	1
1600091	7	AAG	GAATTTGGCCTGTGGGATGTGGTTCAGCAAGGC	1
1600121	18	AAG	GGCAAAATTTCAGTGTATGTCGCGGATGCATTA	1
1600198	6	AAG	GGGCGTAGGTCAGGTTGAAGTCTCGCCAAACAG	1
1600712	21	AAG	GTAATGAAGCCGTGGCGTTATCGATGGATGACG	1
1601158	32	AAG	GCCGTACAGGCGGTGGTTCACCATAACGAAACG	1
1601240	28	GAT	TCTAAGGAGAAGAATTATGCACGTCACACTGGT	1
1601245	25	AAG	GGAGAAGAATTATGCACGTCACACTGGTTGAAA	1
1601316	32	AAG	GTTTTTCGCCAGAACCACCTGGGCTCTGTACAG	1
1601355	34	AAG	GGCAATTTGCGCTTCGATGTCTTACAGGACCCG	1
1601391	24	AAG	GTGAATTCGCGCTTTTATATCTACGAAGCCTAT	1
1601835	12	CTG	GCCAGTTCGTGGAAGCAGACATCCGCAACTGGC	1
1602390	16	CGG	GGAAGAATTTTTGCTGGAATTTCGGCTTCATCG	1
1602540	4	AAG	GTGTAGGAAATCAGCACAGAGATAAAAGGCGTC	1
1602718	16	AAG	GCCGATCGTTGAGGCTAATAAACAGGATATCTG	1
1602803	44	AAG	GATACGGTTAGCTGGAGAGTTCGAAGCCAGTAC	1
1602828	18	AAG	GCCAGTACACGCTGAAGATCTTCAGTCTTGAGA	1
1603199	13	AAG	GCGCGAGGATATCTTGGATAATACTGAGCCGTG	1
1603447	10	AAG	GAAACCCGGTCGAAACCGGGTTCAGAAGTAACG	1
1603765	22	GCG	GAAAGTAAGGCGCGCCGGAAGTGTGCCGTTTGC	1
1606108	9	AAG	GCAAAGGCCAGAAATCCAGACTATCAATACTGA	1
1606879	6	AAG	GACAAACGTCCGGGCCAGCTCTACACAGCTCAT	1
1608486	56	AAG	GTAAGTAGCCGTTACCTGCAAGAATGATGGGAA	1
1609808	7	AAG	GCGTGGCCGTTAGCTGAGCAATGGCGTTGGTTA	1
1610036	27	AAG	GCATCAGCAATTACATATCTCTTCCTGATGATT	1
1610193	2	AAG	GATATTTAATAACCTTGACAACTTATCATATAT	1
1610271	19	AAG	GGTTCAGTTTAAACTCACTTATCCCGCCAGGAA	1
1611037	10	AAG	GTTACTCACGAAGACCTGGTGAAAAACAGGCCT	1
1611243	7	AAG	GATCATTTCATCACTTTTTCGCAACTCACCCGA	1
1611409	40	AAG	GTTTTCACATGCAAACCGCTCAGGTCGGCATCA	1
1613448	8	AAG	GAAAGATCGCCTGCTTAACGAGTATCTGTCTCC	1
1614016	15	AAG	GATGACGGAAATCGCGCAAAAGCTGAAGGAAAG	1
1614048	27	AAG	GTAACGAGCCGATACTCTATCTGGCAGAACGAT	1
1615264	5	AAG	GCGACCAGCATAAAGCGCAAACCGGCCAGCATC	1
1615795	17	AAG	GTTCGACAAGAAACGCTATATGTTACTGGCAAT	1
1616861	35	AAG	GGTAAGCGAGGAAACACACCACACCATAAACGG	1
1617670	12	AAG	GGATTCATCAAGAACCCGACGACCCGGCAATCC	1
1617899	18	AAG	GGTAATTCATCGTTATCGAGTGGCCCCAGATGA	1
1618252	73	AAG	GTGTTTAATTCTGTAAATTACCTCTGCATTATC	1
1619164	4	AAG	GTTGGCTAGCGCCCTGTGTGCAGCTGAAGATAC	1
1619696	62	AAG	GGATCGCCTCGCGAAAACGCAGCCCATTTTCAC	1
1620237	8	AAG	GGTTATGACATCATCCCAGAGTAACAACGCAGG	1
1620812	16	AAG	GTAGTGTTGCCTGTTGTGCACGGATCTCCACCA	1
1621852	19	AAG	GTTATCGCCACTGGCCGTCGCCAGGAACGGTTG	1
1622227	12	AAG	GCGTTTGTTCGTCAGTTTAGCCTGAATCTGCGT	1
1622599	14	AAG	GCAAGAACGAATGACCGTCGAAACGCAACTTAA	1
1623089	67	AAG	GCGACCGTTGATCGCGTGCGCTATATGAGTTTC	1
1623459	15	AAG	GGAGAAAACACCTATGACGACCTACGATCGTAA	1
1623574	2	AAG	GGTCTGACCGCTGAGCAAATCCGCCGCGGAAAA	1
1623767	107	AAG	GTACGTTTCCGTCACTCTTGCAGTAAACAAACT	1
1624453	10	AAG	GTTGTTCGATTTTCGCCAGCGTATCCTCTGTCA	1
1625087	16	AAG	GCCTAAATGAACAATTCTTGGAGCCAGGTTATT	1
1625473	13	AAG	GCGATAAGACCACCAATTTCTTTAGAAATAGCC	1
1625654	3	AAG	GCATTGGCCATGCCAGCACAATCGCGGAGGTAT	1
1625757	19	AAG	GCCGAGAATCGAACTGATCATCAATGCATCTGT	1
1626321	7	AAG	GGTGGTACAGATCCCCATCATGGTGATGGTAAT	1
1626623	18	AAG	GCATCCTAAGTTCGATCTCAGTGTCTATCTGGG	1
1626632	27	AAG	GTTCGATCTCAGTGTCTATCTGGGGCCTATTTC	1
1626730	47	TAA	AAATCAAGAACGGCTGGAAATCATTCAATACTC	1
1627261	16	AAG	GTCAACATATCCTGAATCAGACATACAATATCG	1
1627377	17	AAG	GTAAGAATTATCCTAGGGGATGCTGTAGTGGAA	1
1627464	4	AAG	GGAAACATAAAGAAAAAATCATGGCTGGATAAC	1
1628224	37	AAG	GTAATTTCAGCAGTCGCTGAATTTGAACGAGAC	1
1628380	23	GTG	GTAAGTATAAGTGCCATTGCCCGGGAATTCAAA	1
1628904	11	AAG	GCCACGTCATAAACCGTTTTACCCCGATGATCT	1
1628984	18	AAG	GCCAGCCGGAATATCTGGCGGTGCAATATCGGT	1
1629929	1	GAG	GCATGAGCACCGCTTGTACCACTCCAGCCGATG	1
1630737	37	AAG	GTTACGACGAAGAAGAACGGAAATGCCTTAAAC	1
1631109	24	AAG	GGGTCCGGGAATTTCTCAGCCTGGGTCATTGAA	1
1631142	33	AAG	GCCTGCCGCCGGAGACTGTGCTCAGAAAAAAGA	1
1631187	15	AAG	GCAAACAAAGAAAAGAGTGACATTACTGAATTG	1
1631295	15	AAG	GGTTTATCTATGGATCAGGTAGTCATTTTTAAA	1
1631543	17	AAG	GCTGAAATCCAGAGAGATCACATTTCAGGAATA	1
1632483	25	AAG	GCAAAAAAGCTCCCGAAGGAGCCTTCATTTTCA	1
1632500	16	AAG	GGAGCCTTCATTTTCACTTTTTTAAATCCAACG	1
1632684	11	AAG	GTGAATATGGTTTGTAATATTGTCTACCTCAAA	1
1633000	8	AAG	GGAAATCTCAAGAGGTACAAATAATAAAATTAT	1
1633336	11	AAG	GTCACTCCTGCGATGTAGCGTTCGTCAGCAATT	1
1633493	15	AAG	GGCGTATGGCATATTTTTTTGCTTCGGCACGCA	1
1634113	20	TTT	TCATATTGGGAAAAACGGTTTTTCCATCCACCA	1
1635680	9	AAG	GGTTCGATAATTATCATTCTGAATCGCAGAAAA	1
1636165	11	AAG	GGGTCTTATCACCCCATCCGATGGTCGTATCGA	1
1636341	33	TTA	AATTTCAGGCCCCATCGGATCACACATGGAGAG	1
1636565	16	CAG	GACATGAGTCCCGGGATGAGATTCAACATTACC	1
1637221	8	AAG	GGAATAATCTGTAACCGGATTTCTTCACTCAAT	1
1638510	28	AAG	GGACCACCAGCCCAAGCTCAGGCACCAGAACAG	1
1638995	11	AAG	GATAAATCCGTCCGTGACCCGAGCATCCACAAA	1
1639229	14	AAG	GTATTTTTGATTCTATTCCGGCACCGTCCAGAA	1
1639310	16	AAG	GTGCGGGTGCGTTGAGGATGCCTGCCACATCAG	1
1640001	66	AAG	GCGTTCATTGTCAGCGATATACTCGAGCATGAG	1
1640096	9	AAG	GTTCATCGTCAATACGCAGGTTAATGCTACCCA	1
1640224	3	AAG	GAACGGTGATCACTGTCCGCTTTGTGCCAGGAG	1
1640270	16	AAG	GTCCATCCTGTATTGTGCAGGTCAGCTCGTTTT	1
1640461	19	AAG	GGAACGTAACACGTTTTATGCAACACCCGCATG	1
1640750	13	AAG	GACAAATTCAGGTGCTGACTGAAAAGCTTGGGA	1
1640888	3	AAG	GGCAGCAGGCAGAGAAAAAGAATGAAGACGCGA	1
1642104	9	AAG	GCATTTAAAACACCTTTATTGTTAGTCATAACT	1
1643442	33	AAG	GCGCATGGCGAGGTAGCTGGTTCATAGATAGCC	1
1643541	11	AAG	GTATGGCGGGGTTATTCCTTCCCCGTTGAGGAC	1
1643902	21	AAG	GGTTGTTTTGAAATTGGTGTCACTATCAGTAAC	1
1644862	14	AAG	GCATAAATGTATTCCTGGTGCTAAATGGCCCGA	1
1644863	115	AGC	CATAAATGTATTCCTGGTGCTAAATGGCCCGAA	1
1645262	22	AAG	GCAATCAGCGATGGTGCTCTGACGGGTTCGAGT	1
1645769	16	AAG	GTGATAACAGATGTCTGGAAATATAGGGGCAAA	1
1646118	8	AAG	GTAACTATATTGTTACACAACCAGGGAGATCGG	1
1646239	22	AAG	GGGGATCTCGCCATTAAAGGAATCAAGAACCAT	1
1646919	12	AAG	GCGAGTTTGCCCCAACCATGCCCCATAACGAAG	1
1648027	11	AAG	GGATTATGCCCACGATAAATATGGCTATCTGAA	1
1648751	7	AAG	GCGATGGTGCATGTCATGCAGCAAATGTTCATT	1
1649086	11	AAG	GCGGCATGTTGGCAGCTTTGGCTTTAATATCCC	1
1649678	25	AAG	GAGTCAGTTTCACGCCATCCACAACGCGCAGCC	1
1650432	34	AAG	GGACACGTTATGCCAAGCGCCCACAGTGTTAAG	1
1651359	9	AAG	GGTAATTCTGCTAGCTGGCATTTTCCCTGTAAA	1
1651645	25	AAG	GTGTTACCTCTGTGCGGTCACATCCTGTGAGGA	1
1652548	3	AAG	GTGACCTGGGTGGAAACTGACAATACCGGCAGC	1
1654796	10	AAG	GCAATAAGTGAGTAATGATGAAAATCCATACCA	1
1656342	19	AAG	GTATTGCGATATCCTGTTGCCCGACCTGATGCC	1
1656588	18	AAG	GGAACGTAACCCTGAGATGCCCGACTACGAGGA	1
1657230	2	AAG	GGTTTAAGGAGTAGCCCATGACCACACAATATG	1
1657282	5	AGC	CCGCTGTACTGGCTGTAAAACCTGCGAACTGGC	1
1657331	23	AAG	GATCTTGGCCCGGAAGTCAGTTTCCGCCGTATT	1
1658784	7	AAG	GATAATTTTTCTGTCGCGGCGCGCGTGTTGGGC	1
1661373	5	CCG	GCAACCGTTTTTCCCTGGGAGGCTAACGCTTGT	1
1661442	1	AAG	GTGTCTGTACCGGTAATAAAGAAACGCTTCAGC	1
1662716	24	AAG	GATCGATACGCGAGACTGGACCAAGCTGATCAA	1
1663271	16	AAG	GGGTTCTTTCGCCAGTTCAGCCAGCGTTACATT	1
1663378	1	AAG	GCGACTCCGGTAACGCTGTGTTACGCAGCAATC	1
1663820	18	AAG	GTAACGCAGATGACGAAGTTCAATATTCATATT	1
1663837	12	AAG	GTTCAATATTCATATTTAAAACATCTTATTTGA	1
1665642	20	AAG	GTATTAGCTCTGGTTGTTGCCGCTGCTATGGGT	1
1665942	1	AAG	GTTTTCAACAGTAATGCTGGCGCGCCCCCTCGC	1
1667216	15	AAG	GCGACAGACAAGTCGATCCCTTTAACGGCTTGA	1
1667580	38	AAG	GCTACGCCTAAGGCGATTTTTTTAACGGCGAAA	1
1670341	21	GAA	AGCTATGCAGGATCGCCACCAGTTCTGGCATTT	1
1670720	25	AAG	GGAAGCTAACCCAGCCGCCCTGGCCAATCTGCA	1
1670871	6	AAA	AACGGTGAAGTGCCCAAGGAATTCTTTCGGCGC	1
1670888	22	AAG	GGAATTCTTTCGGCGCAACGCTTGCCATCCAGC	1
1671848	14	AAG	GTTTTTGCATTAATTCCGGATTCTGCGCAGGCC	1
1672567	3	AAG	GGAATGTGATATGAAAAATGACGCAGACAGTTA	1
1673125	27	AAG	GGTGCCTACTCTTTCTACATCGTTCGTCAAATC	1
1673257	18	ATT	TCCGAAGCAGGACGTGCAGCTCTGGCTGCCGGT	1
1673308	18	AAG	GTTGAGATCCCGGGTGTTGCGACTACCGCATCA	1
1673353	5	AAG	GTCGGTCGCTTCTTTGAAACCCAGTCATCAAAA	1
1674365	11	AAG	GCTCGACTTCACCGGACTTGCACTTGGCGTACC	1
1675446	16	AAG	GTACTAAAAAGCACCCATGGTCTGCGTGCTATT	1
1676530	1	AAG	GAAACCATTTTGCGAGAAAATCCGGATTTGGTG	1
1677136	10	AAG	GCGATGAAAAAACTGTTTATCCAGTTTTACCTG	1
1679196	17	AAG	GTTAAAAATCAAACGTCCGGTGAAGGTGCAGCC	1
1681306	7	ATC	CCGTCCGGCGGTCGTTGGGCCAAGAGAACCGGA	1
1681482	12	AAG	GCGATAAGCGTGTAGAAACGGGATACTGCGACA	1
1681489	7	AAG	GCGTGTAGAAACGGGATACTGCGACAACTGTGC	1
1681911	16	AAG	GGTTCGTTTCTGCAGAAGTTCCACCAATAACGA	1
1683874	21	AAG	GGCGATGCAACGTTGTGGAAAGGTTCTCAGCAG	1
1683895	53	AAG	GGTTCTCAGCAGTTACAGCTTAAACCGGGTGAA	1
1684211	9	AAG	GACATGGTCGCGCAGGCGAACGCGCAACTCAAA	1
1684271	2	AAG	GTGAGTTATCAAAACTATCATCGCGGCGTATTC	1
1684670	15	AAG	GCCATCTCCCTTTCCGGGGAGGCGCAAAGTGGT	1
1687372	14	AAG	GGCAGGAATTGAACCTCCGATTGCCTGACCGCA	1
1687930	2	AAG	GTAAAGCACCATTCCGGCAATCGCCAGCACAAT	1
1687935	46	AAG	GCACCATTCCGGCAATCGCCAGCACAATTGTCC	1
1688248	11	AAG	GATCATTAACGGCGCAGTACCGAAGAGTAAAAA	1
1688918	22	CCA	ATCCGTAATAACGGTTCAGGCACAGCACATCAA	1
1689429	3	AAG	GTCCGCATCTTCATGACGACCAAAGCCAGTAAA	1
1691191	1	AAG	GATTTACAGATGGCTTTCATCGAGGCACTGTGA	1
1691390	32	AAG	GGCACACTCTATTCGTATACTTTTCACTCTGAA	1
1691864	8	AAG	GTGATGGTCAGAATAACGCCACCGCCATTTTTT	1
1692089	20	AAG	GTAATATCACAACGGCAGGCAAATGCCTGACCA	1
1692376	17	AAG	GGACACTACCAGGTATAGCAGATAAAGAGAGGA	1
1695231	4	AAG	GGTCGTGGATCGTCATGGCACATGGTGTACACA	1
1695616	14	CAG	GTAATGCCCGTTGCTTTAGAGAAGCAGGCTGAT	1
1695997	12	AAG	GGCCGTGATGGGCTTTCTTCCCCTTCGGTACTG	1
1696928	19	AAG	GCCGCCTGTCAGCAAGAGCTGGAGGCCTTTTTA	1
1697488	17	AAG	GTAACAAAATGGATGGTGCAAATGCACCATCCA	1
1698004	44	AAG	GCGTAATGGCCTGATCAAGAAGATGTGGTGCTA	1
1698129	20	AAG	GCAACTTCACCCAGCACGCCTTCCGCGAGTAAA	1
1699426	8	AAA	AGTAGCGATCGGTTATAAAAGCCTTATAATAAC	1
1701495	15	AAG	GCGTGATTATTGATGCCGATGGTGAAGACTGCT	1
1701929	1	TAA	ACCTACATTCTGACCGGGAAGCAGGTTCCACAT	1
1702397	19	AAG	GCTACCACGCATAACATTGCTGATTGCATTGAA	1
1702778	14	AAG	GCCAGAGCGAAACAGGCAGAACTGCAGCAAACT	1
1703132	20	AAG	GCCGCCGTCGAAGCCGCTATTGCCCGAGCCAAA	1
1703261	14	AAG	GCACGCAAGCTGGAACAGCAACAGGCTAATGCG	1
1703596	4	AAG	GCAGTCGGTAGCCGCAACGTTGAAAGATAACTC	1
1708505	6	AAG	GCGGCGAAAGCAGCCGTAGCGTAAAATTCAGGG	1
1708702	2	AAG	GGATTTTACCCTCGTCAGTGTGGATTTAATGAA	1
1710658	17	AAG	GAACTTCAGGAAGCGGTAAACGTCGGCATCCGC	1
1710863	15	AAG	GTGATGTTACCCCACTGGTCAGAACCACCAATT	1
1713443	3	AAG	GGCAATATCGCGACGGCGAAAATCACCGACAAC	1
1713525	13	AAG	GTGTGTGGTGCCACGCCCGTCGGTTCATGCCAG	1
1718396	15	CTT	TAATTACACCACAGGCATAGCGTTCACCGCCAC	1
1720439	8	AAG	GCGTTTGGCGTTGCCATGCTTGAGCGTCATTAC	1
1721964	25	AAG	GTTTCTACGGTGGCGGCGCGGAAGGCTATACCG	1
1722553	6	AAG	GTAATATTTGTCATAATGCGCGCTGCAATTTAT	1
1723673	17	AAG	GGGTATTGCCGATGAACGGCGGCGGCGCGGCGA	1
1723884	24	AAG	GTCCACGCGGTAGCGGGCAGTAAACGTGGTGCG	1
1725949	18	AAG	GTTTATTGTTCGGCTATGTCGCGGAATTTATGT	1
1726206	65	AAG	GACCTGGCGCAACGGCATACAGGCAGCAGTGAA	1
1726626	20	AAG	GCGACGCGTCCCGTTGCAGCCACGACCTATGCG	1
1726816	1	AAG	GCCAGATCCTGCCTGCCCGCGTACGCGACTATT	1
1727932	43	AAG	GTTCGCCACAAGGGCTGGATTGGGGATAGAGAA	1
1728891	46	AAG	GTACGACCAAAAGCAAAACCGCTTCTTCCGTTA	1
1729099	15	AAG	GGTGCAAAAAGCTACGAAAGTGGCAATGAATAA	1
1730735	10	AAG	GCCTTTCAACGTGCCGTTAACTGAACGATCTGC	1
1731292	11	AAG	GTACGTTGCCGAGCGTGAAAATTGCCATCAGGA	1
1731601	11	AAG	GCATGACAGCAATCACAAAAAAATGAAAATAAC	1
1731836	19	AAG	GTGATATTACGCATTTTTACACACTGTGATGAA	1
1731896	42	AAG	GTGTTTTTACCACTTCCCCTTTTCGTCAAGATC	1
1733967	24	AAG	GGAACGCGATGCAGCTCCTGTGCCGCAGCGCTA	1
1733970	17	GAA	ACGCGATGCAGCTCCTGTGCCGCAGCGCTAAAA	1
1735326	25	AAG	GTTGGCTGCCAGAATCATGGCAATGCCGAAGTC	1
1736134	8	AAG	GCTCAAAATGATTTGTGAAAAATTGCAGTTAAA	1
1737380	23	GAA	AGCACCGGTTTCCAGGCCGTCCAGCATGTGGTC	1
1737722	17	AAG	GTATATCAGTGAAGCGCGTCTGTTATTAGCATT	1
1739814	33	AAG	GCAACGTATCACTGGCTTTCCCGGCCAGCATAA	1
1741074	8	AGG	GTATGGACAGAAAGTGAAAAGAACCACGAAGCC	1
1741277	11	AAG	GGGCGGTTAGCGCCCTTTTCATCCCTGTCTGAA	1
1742333	10	AAG	GCCTGGTTTGCCGAGCGCAAACAACGCGACCCA	1
1744321	18	AAG	GTGATTTATCAGCCCACTGGCCAGCAACAATAC	1
1744850	31	AAG	GGTAGCGAACCTGGTACGGACAAGCGCCAATGC	1
1745013	14	AAG	GTGATACTGCGTTTCGTTGTCGTTATCGGTGAC	1
1746925	12	AAG	GTAAAGTCGCGATGCAACTGCCCGTAGTTACAC	1
1747053	29	AAG	GATGGTGGTATGGACAAAGTTTGCTACACAAGT	1
1748357	23	TTG	GCATTGACGGCAGGTGTCCGCGGTATAGTTGAG	1
1749147	14	AAG	GCAAGAATATCAGGATGAAGCTTACCGCCTCAT	1
1749810	21	AAG	GCACACATTCCTCTGCACGCTTTTTCGATGTCA	1
1749912	15	AAG	GCAAGTTTCTCCCATCCTTCTCAACTTAAAGAC	1
1750159	18	AAG	GGTCCGGAAATCCGCACCATGAAACTGGAAGGC	1
1750579	45	AAG	GCGCACGGCGGCGAAAACATCCACATCATCTCC	1
1750660	25	AAG	GCCTCTGACGGCATCATGGTTGCGCGTGGCGAC	1
1750720	7	AAG	GTTATCTTCGCCCAGAAGATGATGATCGAAAAA	1
1750906	18	AAG	GGTAAATACCCGCTGGAAGCGGTTTCTATCATG	1
1751491	5	AAG	GATGAATCCGATGGAAGCATCCTGTTTTCTCTC	1
1751855	20	AAG	GATGACGCAGCTCGTGCTAACCAGCGTCTGGAC	1
1754058	6	AAG	GGCTTCTTTCACATAAAGAATGCCAATTCCGGT	1
1754216	19	AAG	GCGTGATCATTTCCGCCAGTGGATTTTCTGTGC	1
1754707	86	AAG	GCCAGCGGCAAACCGTTTACCTCACGCGAAAGC	1
1756001	6	AAG	GTGATGCCACTGTTGCAGCGCGTTACTGCTGTT	1
1756530	20	AAG	GATGCCTTCGCCCGCGCGATCTTCCGGCGACAG	1
1756631	19	AAG	GCGTTGCCGATAAGGTACTTTTGCCCGAACCGT	1
1757542	4	CGG	GCCACCAGAATGGTGCGCTCAAACTGCCCGGTT	1
1757806	11	AAG	GTAGTGGCAACCGAAACTGAGTCGAAAATGGCA	1
1759031	16	AAG	GAATAATCTCATAAAGCTAACCCGCCGTTTTAA	1
1762103	61	AAG	GCGTGTAATATCCAGCCGCGCTTCGGTAATAAA	1
1762718	16	TAG	GCGTTCCTGCGCGGCAAGACGGGCGATCAGCGC	1
1763099	22	AAG	GTGACTGGGGTGAACGAACGTAGCCGCAGCACA	1
1763818	34	CTT	TTATGGTGCATTGTGCGCTGATGCTTCTCTTCA	1
1764440	34	AAG	GTAATTTCTCATCAGGCGGCTCTGCCGCCTGAT	1
1764606	23	AAG	GTCCGTATGCCTACTATTAGCTCACGGTTATAA	1
1764659	21	AAG	GCATGGAAATCCCCTGAGTGAAACAACGAATTG	1
1764810	17	AAG	GCCGTCAGCAGGCTGATAATGTTATTTATATTT	1
1765171	18	AAG	GATCTATCAATCGGTAGCTGCTGAATTATATGC	1
1765306	51	AAG	GCACCTTTGCTAAGTAGAACCTATGAAAAATCC	1
1767195	9	AAG	GCGATGGTGTCATTTGGGCAAATGTTCTACCCA	1
1768208	11	AAG	GGATTAAAAGCCCTCAAAATGCGCGGAACTGGT	1
1768765	25	AAG	GTTATTGCAGCAGGCGCAACAAGCTGGTTGCAA	1
1769017	19	AAA	AGATATCGCCAGCGTGAAATCCGAAGCTCTCGC	1
1769452	20	AAG	GATTGCGCTGATGCCGCAAAGTACCAGCGATGT	1
1769633	1	AAG	GCGTCTGCGCCAGGGCAAATCTCGGTAAATGAT	1
1769702	17	AAG	GCAATAATATTTCGGCGGGAACACCCTCCCCGC	1
1770312	1	AAG	GTCACTAAAGAAGACCTGATTAAACTGGTCGAG	1
1770426	9	AAG	GGCTACGCCACTTTTGAAGATGAGGTGATGTAT	1
1771387	6	AAG	GATTATTTATCGATGCGGCGATGGGTTTTGTCC	1
1772878	10	TAG	GTTAATAGGGGAAATACGATACTCTTTGGTAAA	1
1772966	1	AAG	GTGATTTTTTCGCGATAATTATTATTCAGATAG	1
1774441	15	AAG	GCCATTCTCGGCGCGGGTAAAAAACCGGTAAAT	1
1775639	26	AAG	GGGAGCATAACGCATGTCGGATGACAAATTTGA	1
1776923	32	AAG	GGGAGCAACCGCGCTATGAGCCAGAACGCTACG	1
1777090	21	AAG	GCAGGATGACGCAGGAAACATTCATTTTGATTC	1
1777621	15	AAG	GCAGAACTGGTGTGGGTGCTCAATAAGTGTCAG	1
1778764	18	AAG	GAGGTAGTGGCTTTTTTTAGCCGTAAACGGGTC	1
1780957	1	AAG	GCGTCCGGCATATCTTCTGCGGTGGCGGAGGAG	1
1784144	11	AAG	GGATTTCGCAACGCCTCATGCAGGCGGTGCAAT	1
1784971	17	AAG	GCGCAGATGACTTGGTGCCACACGCATCAGCAT	1
1786256	1	AAG	GATTCTCCAAAAAAATCTTCATGGTAACCGTCC	1
1786323	24	AAG	GGGATGAGGCCATAAGACATAACAATTACAGAA	1
1786907	12	AAG	GTCTGGCATTTGGCGGCGGTGCTTTATGGTGGC	1
1787437	27	AAG	GTTGATTGGTGCTACGTCCGAGTTTGTCATCAA	1
1789014	10	AAG	GAGTATTAAAGTGATGATAAGCGCGCCAGCAAT	1
1790179	21	AAG	GATCCAGTTTACGTTCCAGTTCAGGATGAACAA	1
1790566	2	AAG	GACGCATTGCTGACATTTCAACAGAGATCGGGC	1
1797703	5	AAG	GCATACTGGATTATATTGAACAGGAACAGTTAA	1
1798682	9	AAG	GTGCTAACGAAACACCTGGACTTTATATCTCCA	1
1799606	4	AAG	GGTTGTCCGACGGTCGGTATGTTCCGGTGCAGA	1
1802137	13	AAG	GTCCATGCCGCATGGCATTTGCGCTATGCAGGA	1
1802277	14	AAG	GGTTTGGGCAGTTGGCGCTGACCGTGACTACAG	1
1802968	19	AAG	GCAGAGAAAAGAACACATAACCTGCAGCAATAC	1
1804751	6	AGG	GCTGGTTCATTCCGGCTGATGCGCTACAAGGAA	1
1805040	1	AAG	GCATCAGGTTGAATACTAAAAAGGCAAAAATCA	1
1805645	11	AAG	GTAACTATGTTGGTAAAGTCTCTGATCTGAGCG	1
1806075	35	AAG	GGTATGGCCTGTGCTGACGTTTGCCTTTACCAG	1
1806870	23	AAG	GCATTGATATTATCGAAGGAAACTTTAGGAGAC	1
1807046	10	AAG	GTGACATCCATTCCAATAAAATCTTTATTTATA	1
1809889	19	AAG	GTTTGTACGCCATTCCTGACGGTGATGTGAAAG	1
1810733	37	AAG	GCGTGGGAAACAGTAAGCACTCTGACGGATAGT	1
1811444	33	AAG	GTTTGGCAGCCATTTCTCGTGCGCCAGAATCAT	1
1811881	14	AAG	GTTGTTTCTCGACTTTCTGTACTACCTGCGCTC	1
1812910	13	AAG	GGACGTTAATTTCTTAAACGTTTTAATAAACAA	1
1813369	9	AAG	GCAATAAGGCAACAATGGCAGGTAATGCTGCTC	1
1815283	11	AAG	GGAATAAAAAAACGACCCCTCCCCAAAGCTTAG	1
1816576	30	AAG	GCCCGTGAACGAAACGGCTCCGCTTTCAGAGGA	1
1816682	23	AAG	GGAAGTTTTGTCTTTTCTGTCTGGAGGGGTTCA	1
1817360	12	AAG	GATGATCGCCCTTCTCTGCCAGATGAAGTGGCA	1
1817902	12	AAG	GTGACACCATGCCGCTCTATATCGGCAAAAGCG	1
1822554	15	AAG	GCGTGGCGGGCAATGTTAACGAGTCCGACTCCA	1
1824378	16	AAG	GTGGGTATAGATCGGATGTTTCGGCATCAGTTC	1
1826286	31	AAG	GTAATGTTTGCGCTGTAAATGTAGATTGCAGGG	1
1827854	6	AAG	GCATACTGGTGATCGCGGGAGGAATAGTTTTTG	1
1829760	1	AAG	GAGGAATGCCTGATGGGTTTACCGCCGCTTAGC	1
1830563	8	AAG	GCGCATTCAGACCGAAGCCGCAGCCGGACGTAA	1
1834199	17	AGA	AGGTTACGGCGAAACCTGCCGGTGACTGGAAAG	1
1834578	23	AAG	GATCCCGGCACAACCGCAGTTGATGCTCGATAT	1
1835255	16	ATG	GTTTTGCTGCCAGTGCAGCAAAGGCGAGAAAAC	1
1839082	6	AAG	GAATACTTCTCGCTCCCAGGATGGTTTTGTAAT	1
1840238	29	AAG	GTGATTAGCTTGTGCGTTTCGTACAGTTTCTGG	1
1841364	56	AAG	GTTTGCGGATCACACAGCAGATCGCGCACTTCA	1
1842139	13	AAG	GCAAATTCGGATCAACAAACTTCGCCTGCTCAC	1
1843933	11	AAG	GCTGGTCGATGCACTGGCATCGAGTGCGGAAAT	1
1845336	15	AAG	GATATTAAAGCGCACTATGACGACTATGATGGT	1
1845714	16	AAG	GGGGAATTAATCGTTCATCCAATCACCCCACAA	1
1847133	4	AAG	GCAAACATACATGTATAAAAAGAAGATCATCAC	1
1847240	19	AAG	GTAAGGTGGAGCCAAATAACCGACGAGGAAAAT	1
1847530	20	AAG	GTAAGCGGGGGTAAACGAATACTCTTCTCTCTT	1
1847886	20	AAG	GCGAAAGAAGATGAGCCAGTACATATCAGGGAC	1
1847988	16	AAG	GTAGTCACCAATAAACCCACCAGTAAGTGAGCC	1
1848193	20	AAG	GGCAAGCGGTCCAGTCTTGCGCCAATTTGATCA	1
1849710	18	TCA	AGCATCGACGTTAGCAGCGCCTATAGCGCGAAT	1
1850049	8	AAG	GTTATATCCTGGCGCAGTATCAATCAGATTAAT	1
1853933	6	TAA	AGCAGTTGTACCCGCCAGTTCCACTCTGCACTA	1
1856888	53	GAG	GTGAGGCGAGTCAGTCGCGTAATGCTTAGGCAC	1
1857040	37	AAG	GTAGGTATCAACGGTTTTGGCCGTATCGGTCGC	1
1857916	70	AAG	GCTGGTATCGCTCTGAACGACAACTTCGTGAAA	1
1858935	15	AAG	GTGACCAAAGAGAAACCTGCACATCTGGCGCAA	1
1861743	8	AAG	GTTCCGGGTAGTGAAGGTCTGGCCGTCAATTCT	1
1861851	5	GTC	CGATATTCGTAAACTCGAACACTACGCGCAGAA	1
1862347	12	AAG	GACACCGATCCCAAAGCCAAGTCGTATCAGGAA	1
1863331	12	AAG	GCGTTCGGTGACTGACGTCGACAGCGGCGAATC	1
1865548	53	AAG	GTTTCCAGTAAACTGTTTGTTGTGTCTTTTCTG	1
1867735	11	AAG	GCTTCCGATGAGCGTTTATATGTCAATAAGCAG	1
1867764	5	AAG	GCAGAACAAAAACAGCCGTTCATGATAACCTTC	1
1873563	16	AAG	GCATAGCACAACATCGGGAGGGCAAGATTTGTG	1
1874644	6	CAG	GGCTCAAAATTAACGCGCGTTTAAAAATAGCAC	1
1874773	15	AAG	GATAACGTACAATGTTGAATAATATCGGGGTGG	1
1876790	7	AAG	GCAATGGCCGAGAATTACCCGGAGATCCGCTGG	1
1879161	19	AAG	GGTTTTGCGCGCGTTCTATAACGTGTGTCCGCA	1
1880443	25	AAG	GCATCTGTTTATCGCGGGCGGTATTGGTATCAC	1
1880724	5	AAG	GTGAAGCTGCGCGTCTGGACATCGCCGCCGATA	1
1886823	5	GAA	AGATCATGACGTCCGCTTCCGGGATCAGTTCGC	1
1888048	10	AAG	GATATTACTGTTGATGCTTCTGCTAATTCATTA	1
1890715	35	AAG	GTTATCGGCGTGCTGCCGCCCGTCGATAGCGTC	1
1892067	25	GTT	TCCGGCAGTGCTGGCTTACTATGACCACTTTAT	1
1892303	15	TGG	GCATGGAACACAACCTTGGTTTAACCTGCGACC	1
1894166	6	AAG	GGGTATTTGTACGCACAGCCGATGCCGCTACGT	1
1894743	20	AAG	GCAATCGCCGCCACATCAACGCCCTCTTCCAGC	1
1898926	15	AAG	GTTAACCCGCTGTGGATCATCGTTGGCTTCTTC	1
1899349	18	AAG	GGTTTTTTCTTCGCCAATGTCTGGATTGAATAT	1
1899535	20	AAG	GCTATGTTTAGTGTATTTTTAATAATCAGACAT	1
1900230	21	AAG	GATGAAGAGCCGCGCCGTCGACACGGTTTCTGG	1
1902073	9	AAG	GTTCAGTTGTTCCAGGCCAGTGGGAGAAGTTAT	1
1902725	23	AAG	GATGAGCCCGATAAGAAGAACCACCACCGATAC	1
1902976	2	AAG	GCAAGCCAACACCACGACAACCAGAACGACCCA	1
1902980	1	AAG	GCCAACACCACGACAACCAGAACGACCCATCGA	1
1903155	15	AAG	GCGAACATAAAAAGAGAAGAGGTTGTAATGCGA	1
1903676	25	AAG	GGAGATGCTCAAACCGGCAATGACCACGCCAAA	1
1904207	12	AAG	GCGATAAACGGTGCTTTTTGACATCATGACGCG	1
1904875	27	AAG	GGTTTCGGCGGTGCAGCGTTGATGAGCGTTAAT	1
1907184	14	AAG	GCGTTCGTTCAAACGCGCCAGACGCGTCGCATC	1
1911048	26	AAG	GGTACAGGATTATGCCCATATCCAGGCTGGTGT	1
1913243	18	AAG	GCCAGCTATCCACTGTATGCCAATTTGGAAAAA	1
1914083	20	AAG	GTCGGTACGGTTACAGGAATGACGCTGGGGACA	1
1914760	19	AAG	GTGGCCTGTTTTATATTCAGGAAGCCAGTTCAA	1
1915329	5	AAG	GCGCTGACCGAAGAAGGCTTTTTGCATGTTTTC	1
1917269	18	AAG	GAATGTTAAAAAACGCTGGACTCAGACAGTAGA	1
1917335	6	AAG	GGAAATGCTTCTGGCTTTTAACAGATAAAAAGA	1
1921176	17	AAG	GATGGTCATCGGTTTTCAGCTCGCGCAATTTAG	1
1922274	6	AAG	GGCTGTATTCGTGATCTTTGCGGCGCGGCAGAA	1
1923157	25	AAG	GCGAAACAGGGGAGTCATTGCTTAGATGATGAC	1
1926305	13	AAG	GTACAGGGTTAAACCCGGCAAAAAAACGCTACA	1
1927824	1	AAG	GTGGTTAATATCGGCCGGACCGTTCGGGTAGAG	1
1930489	20	AAG	GGCAGCAATTTACGACGCGCAAGGTCGCCTTTC	1
1931355	19	AAG	GTTCTTTCGTTTTAATGTTCCGGTGGTGTACTC	1
1932454	31	AAG	GACTGCGGCGTTGATTGGCGTAGATTACCTGGC	1
1932590	19	AAG	GCCGTTTGCAGCCAGGATGCAATGGATGACATC	1
1933349	38	AAG	GTACGTTGCCGGATGCGGCGAAAACGCCACATC	1
1933914	13	AAG	GCGACGACGCACCGTGTTCCAGACATAATCAAA	1
1934531	5	AAG	GCCGGTACTGACTGCGTACCGGCTGCGAATGGA	1
1936177	18	AAG	GCGGTGTCAGTCCAAACTGTTTTTCGAAATAGC	1
1936822	8	AAG	GCGTTTTTTTATGTAACATAATGCGACCAATAA	1
1937278	17	AAG	GCTCTCTGGTGGCGAAACGCAGCGTGTACTATT	1
1937534	22	AAG	GTTGTTTCCCTGCATCCGGAGTTTATTTCAATG	1
1940305	2	AAG	GGATGAAGAAAACTTGCGAGGTGTCTCGATGAA	1
1940383	10	AAG	GCAAATATTTTAATATTACATATTCAGTGAAGA	1
1943666	37	AAG	GGAACTTCGCTACCGGGCTGTTGATACCTTCCA	1
1950605	14	AAG	GGTATTCAGCGGGTTCATTCCCCACAGCACCAC	1
1950797	19	AAG	GGTTTGCGCTTTATGCAACACGCCAGAAGAGCG	1
1951779	4	AAG	GTTTTGAAAGGATAAATATGTGCGCCATTAGTA	1
1953135	7	AAG	GGGTTAGCGCACATATCGAAGGCGCGATGAAAA	1
1954310	22	AAG	GGTATTCCGGTGAATATTCAGGCTCTTCTCTCA	1
1955240	25	AAG	GATGGCGGCTATCTCTACACCACCACTGATATC	1
1955746	21	ATT	TGACGAAGAGCAACTGGCTGCAGCTCCGGTTAT	1
1956286	4	AAG	GATACGGTTATAGTAAACGACCATGACATTTCA	1
1956438	2	GAA	AGCTTATCGTTATATAGAACAAGTGCCACGCAC	1
1956460	13	AAG	GTGCCACGCACAGGTGTAAAAAAACCTGATACC	1
1957046	9	AAG	GCTGATAACGCCACGCTACCAGCGTCATCAATC	1
1962143	17	AAG	GCTTATTAAGTCTGTCGGCAAAAGAGCGGGTGA	1
1962630	9	AAG	GTCACGCGCGACCAGCGGATCAGGCGCGGTCGC	1
1968870	3	AAG	GCACTGGTGGGGTGGATATTTTTGGCGAGACTT	1
1971196	1	GAG	GCGACGAAACAGCAACGGCAGCGCCTTCAGCGT	1
1971324	6	AAG	GGCTTCCACCGGTCATCAAATAACCGCCGAAAA	1
1971795	12	AAG	GGTATAAACGGTAGGCTTTGATCACCGCATCGA	1
1972933	5	AAG	GCTATTTTTAAACAGACACTTACCGCACAACAA	1
1978335	18	AAG	GGACATTTCCTGCCCATTAATCACTACAGAACC	1
1979710	29	AAG	GTGACTGTGTTGACATAGTTTTAGCGAGAAATT	1
1989430	5	AAG	GATGGAAAAACAGCTTGCGCTGATCGAAGACGA	1
1993041	6	AAG	GCGCCCTTTTTTGTCATTATGCTGATTATTTGG	1
1994527	14	AAG	GTTAAAGTGCGGCATTTACTGACGTTATAACTT	1
1999430	13	AAG	GCAGTTATTACAGATTCGGATGGATGAACTGGC	1
2005268	20	AAG	GACCCCAAGTGAAGATCTGTTAAGTCAAGTTTA	1
2008510	11	AAG	GCAGCTAACCGATGTGCTGGCGGAGTTTGAGCA	1
2010234	23	AAG	GCGAAGTCGTTGGCTTTAACGGTCAACGGCTGT	1
2011706	27	AAG	GTTGACATTGCCCTGAACAGTTGGCGAGAAAAA	1
2013351	11	AAG	GCTACCCGCTCGCGGCTGAGTGAGTATTTGCCG	1
2014096	18	AAG	GTTGAGTACGTGCGTTCGGAAATGCAGGTGAAA	1
2017531	65	AAG	GAGAAATCAACGACATTGAAACCGTTGATGACC	1
2022334	9	AAG	GCAACGGCGCTTCGGCCACAATCCCCAGCGTGA	1
2028178	7	AAG	GTCTGGGTGCTGCATATCAAACTCTGATCGTTC	1
2032119	1	AAG	GATCTGCCAGCCATCCATACCCGGAAGCATAAT	1
2032741	12	AAG	GTTTCTTCCCTGAGATCCCCGTTGAATTTCATA	1
2033208	6	AAG	GTTTCCGGTTATAATAACTTCTATGAATTCGGG	1
2036396	8	AAG	GGAAATGTGAACCATGGACATCAACGCGTCATA	1
2036965	10	GGA	ATTTGAACCCCCGGTAGAGTTGCCCCTACTCCG	1
2050144	10	AAG	GTATGCTTTCAAAACACAATTATAAAAAATCCC	1
2051632	1	AAG	GCCTGTTTTTTAAATTTGAAATCGTTTGCTGAA	1
2054817	13	AAG	GTCTAATAGCACTGTAATCACTGGGGAGAAAGA	1
2057086	13	AAG	GGAATGAGATACGGTTTGATCGCAGGAGACATC	1
2057573	7	AAG	GCCCGGGGATAGGCTCAGCAGTATCAATACCAA	1
2060017	24	AAG	GGTTCTTACCTTGCCGGGGCGCTCGGCGATCAG	1
2060472	8	CAA	AGGCGCTATCCAGGGATAACCGGGCAAACAGAC	1
2060606	12	AAG	GGTCGCCGGCCATTACCAGCCTTGGGGTAAAAC	1
2060694	12	CAA	AGAAAATCTCTTTTCTGGTCTGACGGCGCTTAC	1
2062473	8	AAG	GCCCGCTGCCGCAGATATTCCCGTGGCGAGCGA	1
2062561	18	AAG	GGTTCTTTGCTGCCGTTAACCCGTCTGGTTTGG	1
2063032	17	AAG	GCAACAGCGCATTCTGGCGCATGATCCGGTAAA	1
2063182	1	AAG	GCACATCCGTATCATCAGTGTGACGACTGCGGC	1
2063490	15	AAG	GACTTCCTTCCTGGTATTGCTTACGCCAGAGAA	1
2063711	121	ATT	TTAAGTGATATTGGTTGTCTGGAGATTCAGGGG	1
2064839	8	AAG	GCTAATAATAACCTTTGTCAGTAACATGCACAG	1
2067725	1	AAG	GGACAACGCCGGTTATGTGAAGTTCGGGCATGG	1
2070471	14	AAG	GGACAGTTTTGGTCCGTATGTCCGGCTGATGAG	1
2070583	24	AAG	GGATTTTATCGTGTCAGACACACTCCCCGGGAC	1
2072993	17	AAG	GATGATTCTGAAGTTCAGGAATTATTTGCGCAA	1
2073271	14	AAG	GTTTTTGCGCGTTCAATAACACGAAATGGCTGG	1
2075322	24	AAG	GTATGACCCGTTTTCAGGCCGTCAACATTCATG	1
2076821	8	AAG	GCTGGTAAAAACGCGTCAGCCACGCCTGTTTGA	1
2078004	7	AAG	GCCAGGACGCAGTCCAGACTCCGAGAATCATAA	1
2078605	21	AAG	GGTTTGATTTAAACCACTGGCATGTGGAGAACG	1
2078810	5	AAG	GTCAGTAGGCCCGCCTGAATTAACGCAAAAACC	1
2089011	15	AAG	GGCAACAAGCAGGTGGCAGTCAGCGGCTGGCAA	1
2089451	15	AAG	GGCGCTGACGAACTGGTGTTCTACGATATCACC	1
2090542	20	AAG	GTGGGTGAAGAAGGCGTGGAAACCGCGCTGGCA	1
2091855	16	AAG	GTGATAAAAATAATGAATTGTTGTGTAAGTAAC	1
2092063	19	AAG	GAATGAGTCTTCTTTCATCACTGGCTCGTAGAT	1
2094910	11	AAG	GTTGCGATTTGATAAAATACGTTTTCTGGCTAA	1
2095607	24	AAG	GGTTCTTACCTTGCCGGGGCGCTCGGCGATCAG	1
2096062	8	CAA	AGGCGCTATCCAGGGATAACCGGGCAAACAGAC	1
2096196	12	AAG	GGTCGCCGGCCATTACCAGCCTTGGGGTAAAAC	1
2096284	12	CAA	AGAAAATCTCTTTTCTGGTCTGACGGCGCTTAC	1
2096339	14	AAG	GGTAAGTTGATGACTCATGATGAACCCTGTTCT	1
2097208	23	AAG	GTACCCGAGGAAATGAACATTATCCAGTCCTTC	1
2099154	13	AAG	GGTACTTTGTCATTTGTGGATTGTGACTTATGA	1
2104162	5	AAG	GATATTATCACCAAGAACCAAAGCACAATCATC	1
2106084	17	AAG	GGGTAATTCTTCTGTATTATTTACTTCATCTGG	1
2106224	21	AAG	GGACATAAGTACCAACAATATTGGTTTCAATAA	1
2107949	8	AAG	GTATGACTCCATTTTTCCAGGAATGGTCGCAAA	1
2108292	4	AAG	GGAAACAGCATTCCCGGCGGAGATTTGAATGCC	1
2111490	19	TAG	GAGATCGACAAAAAACGATCCGCCGACCTGGAT	1
2121584	11	TCA	AGGTTAGAGGTATCACTCAGGTCGCCATAATGC	1
2121889	1	AAG	GCGATTTAAAAACACTGCTTCGTGCACCCACGA	1
2124112	49	AAG	GTGACGTATTTACTGGCATCCAGCGACTGACCA	1
2125224	12	AAG	GATTTAGCCAGTAGCTGTGCAGCACATGAAAAT	1
2131131	23	AAG	GAATTATATTAAGTGTCATTCAATATGGTTTTT	1
2144726	7	AAG	GTTTCGGATACGTTAGTGACGGGAGGTTATGAT	1
2148316	6	AAG	GGCACGCTGTTAAGTCTAGATAACCAAATCGAT	1
2153845	4	CAG	GCTACCAGTACACGTTGTTATCCGACGACCTGG	1
2157596	16	AAG	GGTTCCCGCAACCGTGCCAGCGGCGGTTCCGGG	1
2159863	22	AAG	GTGTTTATGATCGAAGAGGCCCAGCGTCCGGGC	1
2160334	2	AAG	GGCAACATTAATTTTACCCTTGAGCACATGGAA	1
2160880	29	AAG	GTGATGAACGTGGCGCTGCAATTCACGTTCTGA	1
2163686	37	AAG	GTGAGTAAACTCTCAGTCAGAGGTGACTCACAT	1
2163963	1	AAG	GAGCTGGCTATCCTCCAAAAGGCCGCGACATAC	1
2164727	55	AAG	GTGGAATGTATCCATGGAGAACACTTTATCAGC	1
2168195	15	AAG	GTTTCAATTGCTGCTGCGGATTTTCCACAATCA	1
2171842	10	AAG	GATATCCTGTGCCAGCCAGACGCCCGGTGTTGT	1
2172001	16	AAG	GGTTGTCGGCGTCTTTGCCAAGCAACTGCGCAA	1
2173237	29	AAG	GTTACGATTTTTACTACGTTACCGCTTACATCT	1
2180546	17	AAG	GTATGAGTTAAGTAGTTTCATTGCTGACTTTAA	1
2180639	14	AAG	GCAGTGGCAGTTGCGTAACCTGCCCGCGCCTGA	1
2181041	13	AAG	GTGTGACTGGCGAACCATTACTTTCAAGAATAA	1
2182345	15	AAG	GCATCTTTAATTCCTGGCGCATTCATCACAGCA	1
2184312	24	AAG	GGTTTCTTCAGCTGCATAAGCTTCAATGCCGAG	1
2193879	33	AAG	GTCTCATCCAGACATTGGGTGATGAATTGCTAC	1
2194865	18	AAG	GCACGCGATGAATACTGGCGTACGCTGTTACAA	1
2198294	19	TTG	GCTACCGGCCGCGGTTTGATGTTGGTGGGGGAA	1
2209556	28	AAG	GTGTCGCCTGCAGGACGGGCAGCACACCGTAAA	1
2217651	13	AAG	GCCGGTTTTGGTTAACTGAATATTCCAGTTATC	1
2220024	1	AAG	GCCGCCATCCACTATCAACGACTGCCCGGTGGT	1
2220402	14	AAG	GAATGCACCATCGACATCAACGGTAAAAATCTT	1
2229626	15	AAG	GATATGGCAAGCGGGTTGTCGCATTATCTCGCC	1
2231110	58	AAG	GTTCAACAGACTTAAAAATGTTGGGTCCTGGAA	1
2245165	6	AAG	GCGGTAGCCTGAAGATGAATAACCGGGAAAAGG	1
2249127	57	ATG	GAAACATTACCGTCCGCTGTTATTAAACGACAC	1
2249317	13	AAG	GCGGCAGAGTATTTAGGCGTTTCTTATCGACAT	1
2264325	9	AAG	GTCAAATACGACACACTGATTACCGACGTACAA	1
2265658	2	AAG	GCGAACGCGGCGTTAATTTCATGCAAGGCTACT	1
2270755	21	AAG	GTACGACGGGACTGGCGCTGCTGCGACTGATTA	1
2272625	9	AAG	GTTACCAATAGTGGTACGAATGTGAAATGGCTG	1
2282775	24	AAG	GGTTCTTACCTTGCCGGGGCGCTCGGCGATCAG	1
2283230	8	CAA	AGGCGCTATCCAGGGATAACCGGGCAAACAGAC	1
2283364	12	AAG	GGTCGCCGGCCATTACCAGCCTTGGGGTAAAAC	1
2283452	12	CAA	AGAAAATCTCTTTTCTGGTCTGACGGCGCTTAC	1
2283507	14	AAG	GGTAAGTTGATGACTCATGATGAACCCTGTTCT	1
2286079	20	AAG	GGATTGCCCAGCTCTTTCAGCCAGCTGATTGCC	1
2287168	12	AAG	GCAGTAGCGCAAACGGCACCATCAGCCAGGTAA	1
2289049	19	AAG	GCAAATGCAGGGGTCATTTACGGCCTCTTTTCA	1
2291073	6	AAG	GGTTCGTTCATCCCGCTCACAAAGTAACTCTCT	1
2297072	18	AAG	GGATGTGTCAAAGATGCATACCCCGATCGGGGT	1
2297943	41	GAG	GCCGGTTGCCTGATGCGACGCTGGCGCGTCTTA	1
2298056	41	GAG	GCCGGTTGCCTGATGCGACGCTGGCGCGTCTTA	1
2298169	41	AAG	GCCGGTTGCCTGATGCGACGCTGGCGCGTCTTA	1
2298282	41	GAG	GCCGGTTGCCTGATGCGACGCTGGCGCGTCTTA	1
2298395	41	AAG	GCCGGTTGCCTGATGCGACGCTGGCGCGTCTTA	1
2298508	41	GAG	GCCGGTTGCCTGATGCGACGCTGGCGCGTCTTA	1
2299808	20	AAG	GCTCATATGCGGAACGGTATTGATAAATGAACG	1
2313173	29	AAG	GCGCTGAGCCTGATCGGAACTCAGATTAAATTC	1
2315979	18	AAG	GTGAACTGTTTGGTCATGAAAAAGGTGCATTTA	1
2317226	11	AAG	GGTACGCTAATCGAGCAAATTCGCTGTGGTGGA	1
2320269	13	AAG	GCGTTAGGTGCATTGCGCCCGGCCTTCGATAAA	1
2320542	1	AAG	GCATTTGCTGCACAGTTCCTTGCCGTTGGGAAA	1
2321753	11	AAG	GTTACGAATAAACAGCCGTTTCTGCTGCCGATC	1
2322037	11	AAG	GTGTCCCTTCGGTAGCGCGACTGCCATGATAAT	1
2333540	20	AAG	GTCATGGCTGATGGCGGTGGTTGGTGCGGAATA	1
2336605	19	ATC	CTCACCAGTAAAGTCATTGTTATCTGCATTAAG	1
2336990	36	AAG	GGATGCTTGCTGTCGCTATTATTATCGGTAACA	1
2344780	12	AAG	GCCGATAACAATCATACAAATCATATCGACGGT	1
2345993	27	AAG	GATTTACAAAATGTTCAAAATGACGCATGAAAT	1
2349540	14	AAG	GATTTAATTAAAGTGCTCAACGCAATGGGTACC	1
2350549	23	AAG	GTTTACGCGCTTACTACTCGGATGTTTTGTGGT	1
2355294	1	AAG	GGCTTTTTCCTTCATGGGAACGCACGCTGATAG	1
2358360	2	AAG	GAGTTTCAGGACTACGCGTGGGTAAAACCTGAA	1
2365956	16	AAG	GATATCAACAGTCTCGCCATTCCGCCCGCAGAT	1
2370546	16	AAG	GCGTTGCGCCATTATTGTTGCTGCGCAGCGCCA	1
2384501	21	AAG	GGATGGTGTATTTGATACTGGCTTCCAGTGAAC	1
2385193	24	AAG	GCGCGATGTAACATCGCCAGCGAATAAACAGAT	1
2386068	4	AAG	GTACATCGGCACCAGCATCATTTCCCAGAAGAA	1
2386795	7	AAG	GCGGGAAAGGACAGCCGGGATGTTCATCATTGA	1
2387938	14	AAG	GTTCAGGGTGCCCAGTTCGTTGTAAAGAATGAA	1
2389233	15	AAG	GCGCCCAGTGAGAAGAACACCCCGGAAATCGCC	1
2396894	7	AAG	GTAATGCCAAACAGATCCCAGGTTTCACGCTCA	1
2400898	16	AAG	GTTATTAACAGCACAATCGAGCCTTCCCCTCTG	1
2404174	19	AAG	GATCGCGAAAGGTTCGACGCGTCCAGCCTTCGC	1
2407837	11	AAG	GAAGACGCGAAGCGCGCAATGGACGTTTACTGC	1
2417833	15	AAG	GTTAATGCAGCGCAGAAAGGTACTTTTCCCCGA	1
2420959	13	AAG	GGCAATCTCCTGCTGACGTTTATCGGTAATGGA	1
2422196	15	AAG	GGCATCATCCTTCGTTATGCATTTCGAGATTTT	1
2431872	3	AAG	GATGGTTATTCCGCAACCACAGCAGCGCGAGGC	1
2453656	24	AAG	GCGCGGCTGACGCTGTAAGCATCGGTATGTACA	1
2457435	16	AAG	GCATTTTAAGGATCTCGAAGGTAAAATTGAAGA	1
2457444	7	AAG	GGATCTCGAAGGTAAAATTGAAGAAAGGCTTCA	1
2458209	2	AAG	GGGTCGCCCTGCAAGAAGTAGTTAACCATCACC	1
2458447	11	AAG	GCGTAGTTCCCAGAGCAAGCGCCGACAGGCGAA	1
2460923	12	AAG	GAAGCCAATCTGCGAGAACGCGGTACTGCTTGT	1
2474501	17	AAG	GGGTAAAAAGAAACAGGCAACGGCGAATCCCTG	1
2474837	7	AAG	GTTACGGGACTTAAACAAACTGAGATCAAGAAT	1
2476424	2	AAG	GATTGTTGATACTGAATACGTGCTGAAGCGACT	1
2478127	42	AAG	GAGCGTTAAATATCAAATTAACACTCCGGGAAT	1
2482612	17	AAG	GCCTTCAAACGGCCCTTTGCTTTCATTATTTGT	1
2500081	42	AAG	GCCAGTCGCGCAGCGAAGCGAGTAATGTCATCT	1
2507987	16	AAG	GTCACTGCATGGGCTCAGCTCCATGACGTTGCA	1
2508576	18	AGC	CATTAATCAGTAAAACCCGACTGCTCAGCGAGA	1
2510360	8	AAG	GCCATTCACTGCGATGATAAATGCGCACCATAT	1
2514134	9	AAG	GCGAGTTTTGATTTTCATGAAATGGCCTTACGT	1
2519110	5	AAG	GGGCTGAATGGCGCAGTTGCACTGTGGTGGAAT	1
2519708	15	AAG	GCAGAAAGAAAGGCTCGGAAAGAATCGCTTCAC	1
2521712	19	AAG	GCTGCCCGTAAGCACCACGGTTTTACCAGCAAA	1
2523834	4	AAG	GGTTCCCGGTTTCACCATATTCGCCAGGCTGAA	1
2538322	11	AAG	GTAATGGCAATCACCGTTGCCCCCTGCTTTCGT	1
2541971	14	AAG	GCGGTCGCGGGCGCGTTATATTCCCAGGATAAA	1
2554912	19	AAG	GTTAATCAAAGCGGATATCCACGCCCAGCTGAA	1
2555594	21	AAG	GCGAAGGTTATAGTTTGCGCAAGATCAGCATGA	1
2569613	14	AAG	GTTGTAACTAATGCGGGCAGCTTCCATGTTCGG	1
2575246	11	AAG	GGTCACCAGTTCACGCGATTTCTCATCAAATGT	1
2579780	15	AAG	GCGTCAGTAGAAGAAAAGACCCGCGATCTCCAC	1
2589019	19	AAG	GTTTGTAGTGCCGAGGGAGAACAGTGGTTTTCA	1
2593142	19	AAG	GTGTCTCAATGGTACGTTTGGTATGGCATTAAA	1
2603229	8	AAG	GCGCCACGCGGTGAAGACGTGCACTGGAGCATG	1
2606449	20	AAG	GCCGCTGGTCAAAATCAACTGCGCTGCCATCCC	1
2621131	10	AAG	GGGTGACAGCCAGTGAGAAAGTTTTTGCTTGTA	1
2622405	14	AAG	GTGTCATATGAAAGTACCAATTGATATATATCA	1
2628658	17	AAG	GATTCATCGCGCGCAAACGCGCATTCAGCAACT	1
2632201	4	AAG	GGGTTTTCAGCGCGGCATCAGCCTGCTTGAGCT	1
2638047	338	AAG	GAACGGTTTTCCATCGTGTTCAGCATAAAAGCC	1
2647486	7	AAG	GCCCGAATGCCGCCCTTTGGGCGGCATATTTTA	1
2655567	9	AAG	GTCTGACATTCCCGAGTAAATTGGTCAACTATT	1
2676459	26	AAG	GGTGACTGGACGCTGTGCCTGAACGTGACGCCC	1
2679014	18	AAG	GGCTTTGGAGAATAAAGAGCTTGCAACCGGAAA	1
2714464	13	AAG	GTATTAATTGAAGCGGTAAAGCATCATCCCCGC	1
2718226	15	AAG	GCATGAATACAAACAATGCGGCAGTCATAATGC	1
2719642	21	AAG	GGTTAAGCCTCACGGTTCATTAGTACCGGTTAG	1
2720415	7	AAG	GCCTCCCACCTATCCTACACATCAAGGCTCAAT	1
2720440	22	AAG	GGCTCAATGTTCAGTGTCAAGCTATAGTAAAGG	1
2720471	20	AAG	GGTTCACGGGGTCTTTCCGTCTTGCCGCGGGTA	1
2720602	14	AAG	GGAATTTCGCTACCTTAGGACCGTTATAGTTAC	1
2720898	14	AAG	GCGCCTTGGTATTCTCTACCTGACCACCTGTGT	1
2720983	13	AAG	GCAGGGCATTTGTTGCTTCAGCACCGTAGTGCC	1
2721140	10	AAG	GTACAGGAATATTAACCTGTTTCCCATCGACTA	1
2721372	12	AAG	GCGTCGCTGCCGCAGCTTCGGTGCATGGTTTAG	1
2722497	3	TCG	GCCTCTGACTGCCAGGGCATCCACCGTGTACGC	1
2722979	23	AGG	GAGGTGATCCAACCGCAGGTTCCCCTACGGTTA	1
2723128	21	AAG	GGCCCGGGAACGTATTCACCGTGGCATTCTGAT	1
2723397	23	AAG	GGATAAGGGTTGCGCTCGTTGCGGGACTTAACC	1
2723664	10	AAG	GCCACGCCTCAAGGGCACAACCTCCAAGTCGAC	1
2724047	6	AAG	GGTATTAACTTTACTCCCTTCCTCCCCGCTGAA	1
2725673	9	AAG	GTTCGCCAGCGCCTTACAAAGCTCTGTTTTCCC	1
2727517	24	AAG	GACGATCCAGACGCATAACTCCTCCCATAACGG	1
2728752	1	TGG	GTTTGCCCATCGGATGCACCGCCATATGGGTAC	1
2745739	14	AAG	GAACTTAACGAATTTAATCCGCAGCCCGGAGAG	1
2750996	6	AAG	GTAGTAATTATTTACTTCTTTTTTTTCTACGAA	1
2753454	7	AAG	GCAGCAGTGGAGATAGTGGCTTGGTATATTGAA	1
2759072	4	AAG	GTATCGAGTTGCTGCTTGGTGAGATCAGGAAGA	1
2772157	16	AAG	GCGCCTAGCGTGGTAATTCCTTCAGGAATATCA	1
2779629	10	AAG	GCATTATCCTTTTCCATATAAATATTGGATAAA	1
2780550	19	AAG	GGGTTACTGGTTTCATGCTTATCAACCCGAAGA	1
2792104	15	AAG	GTGAATAAAAATGCAATATAACAGAATAAAAGA	1
2804770	9	AAG	GATCGTGGAGAACAATATGAGCGCAAATGCGGA	1
2818970	20	AAG	GTATGGTAAAGCATCACGCCCCGCACAAGGAAG	1
2821295	7	AAG	GCGTTCTGGCGCTCTCTCGTGGGGTAGATGAAA	1
2836691	8	AAG	GGTGGTGACCAATCGCCAGGCTGTAATAGACCA	1
2843159	14	AAG	GTGTGGCAGCCGATACAGAGCGTGGAGTCAGCA	1
2850779	32	AAG	GTTGTGCGTATCGTTACGCCAGGCACCATCAGC	1
2855871	84	AAG	GCCACACAGCAATCGCTGGCGGCTCTGAGCTGG	1
2871958	25	AAA	ACCATCCAAATCTACCGGGGTACGCCTGTTTAA	1
2872171	118	AAG	GCGCGGAGGTACATTTTCAGTGACCACGACCAA	1
2872198	15	ACG	GACCAACATACTCATTTCAGCTACTCCGATGGC	1
2872234	19	TGC	CATCTCCCAGTGAAACAGGAAGCGGAATGGCAA	1
2872251	2	CAG	GGAAGCGGAATGGCAACAGGCTGTGCATCTTCA	1
2872252	19	AGG	GAAGCGGAATGGCAACAGGCTGTGCATCTTCAG	1
2872318	3	AAG	GCACGTCCTCTATAAGCGGAATCAATTTGGCTA	1
2872333	72	AAG	GCGGAATCAATTTGGCTAATGTTTTACTACTGC	1
2872356	36	TTT	TTACTACTGCGAAAAATATCCCTGCACGCCAAA	1
2872437	16	AAG	GCTTTCGGTACAACAGTGTCAAATTTAATGATG	1
2872490	19	AAG	GGAAAGAGGCTTTCCTGTATGCACAAACCCAAT	1
2872491	15	AGG	GAAAGAGGCTTTCCTGTATGCACAAACCCAATA	1
2872546	67	AAG	GTATCGCCGCTTCAGTTACGCCGTATAAACAGG	1
2872574	1	AAA	ACAGGAAGTTGCAGCGCTAATGCATTGGTTGAT	1
2872581	47	AAG	GTTGCAGCGCTAATGCATTGGTTGATCGTATCG	1
2872661	13	ACG	GCCGTATTGCTTCGCCAGAAGTGCGTAGGTTGC	1
2872681	226	AAG	GTGCGTAGGTTGCCCGCACGCGACTGCCTTCTA	1
2872733	18	ACG	GGAGCGCCGGGCAGGCGCAGGTTCTCCAAACCG	1
2872815	77	GAG	GCAAGTTTTGCCTGATAGAGCAGCTTATCTGAA	1
2872834	54	GAG	GCAGCTTATCTGAACGCGCACCTCCAGGCTGAC	1
2872872	37	AAG	GCATAAACACGAACGCCCGCTTCCCCCACCCAT	1
2872874	34	GCA	ATAAACACGAACGCCCGCTTCCCCCACCCATAC	1
2872998	10	CAG	GGAATATGAGTGCGGATCCCTGTCTTGTCGATA	1
2873032	292	AAG	GTACAAACGCGCCATCTATTACATCGATCTGCC	1
2873078	273	AAG	GATCATGGAGACGCGATCTTTGAGTGGAATGGG	1
2873080	39	GAT	TCATGGAGACGCGATCTTTGAGTGGAATGGGAT	1
2873088	36	AGA	ACGCGATCTTTGAGTGGAATGGGATTAAGGGGA	1
2875691	18	AAG	GATACGGCGCTCGTTAATTCTTCCACTATTGGC	1
2876277	24	AAG	GTCTTTATTTTTAAACCCTTCTGCAAAGGTATA	1
2876325	17	AAG	GGCTGTTTTATATCCCAAACCAACAGTCACTAT	1
2877855	6	AAG	GTAGGGATAAACCGTTATTGGTCTTATTATCGT	1
2880970	23	AAG	GCCAAAGAAACGCGTTTCTTCTTCCGCCATGCC	1
2886240	4	AGC	CCTTTCCCTGTTAACGCCCGATGGCGTAACGAC	1
2887917	13	AAG	GCAAGTTGCGCAATCGAATCCGGATTGTATTGA	1
2890940	1	AAG	GCAAGCGTAATCAGCAAAAAGCTGAAGGTGAAG	1
2892109	27	AAG	GATTTTCACTGTTACTTCAGTGATATAGCACAA	1
2896328	12	AAG	GAACAATTACGACAATATGTGTAATGAAATGAA	1
2896566	18	AAG	GATATCTTTATACCGATTGAGAGCAATGCCAAA	1
2896911	40	AAG	GGAATATTAACTACACTCGATGTCTTTAGAATA	1
2897804	11	AAG	GCCAGTCACAATCTACCAACTTTATAGTATCAC	1
2899154	16	AAG	GTTACGGATCTTACGAGTAGCTTAAACTCACAA	1
2899412	15	AAG	GAAAAGGTAACCGATGCTCTGGCTGGAGATATC	1
2899492	24	AAG	GGGATTAGAGCTAGCTATAAACGCTTTGAATAA	1
2900502	1	CGC	CTTTGTTGCCTTCGCCAGCCAGAACGTATTTAC	1
2901179	18	AAG	GCACCTGACGGAGCAGCTGCCATACCGACGAAA	1
2901470	15	AAG	GTAAACTCCGGATGGAACTGGCAAGCCACGAAC	1
2902576	26	AAG	GGATTCGATATCACCTACTGTACCGCCGATTTC	1
2903711	8	AAG	GCACTTCACTACTGTTTTCGGCAGAACTATCAG	1
2903753	17	ATG	GCGGATGGCGACGCTCTAATTTATCGCTAATAG	1
2903805	29	AAG	GTCAAAGCGCCCTTCTTCCTGAGCCATTTGCGC	1
2904101	12	AAG	GTGAGTTAGTAACACTACCCAATCAGTACGTTA	1
2905733	6	AAG	GTCCAGCGGCGTTGATCCCGCAGGCAAATCAAC	1
2908283	10	AAG	GAGTCGAGGTCGTTGACTGAAACGGTTATGATC	1
2909379	10	CAG	GAATTAACACCAACGCAGCGCGATCACCTGAAT	1
2909481	5	AAG	GCAGGTAAGCTGATTCTGGAAAGTATTCCATTC	1
2910085	18	AAG	GTGAAACGCCGCTGGAAGTGGTTTATAGCCCAA	1
2910290	19	AAG	GCAAGATGGTATCGGCGCGTGTCTGCTGAAACC	1
2910406	7	AAG	GTAAGCTGGCAATGACAGTCATGGCGGTTGATG	1
2910978	1	AAG	GGCCTGGTTGATTTGATTCATAAACTGCATGGC	1
2911975	5	AAG	GCCAGCGAACCTTTCAGGTATTTACCGATTTTA	1
2912476	5	AAG	GTATTACGCACCAGCGTCAGAACGTTTTTGTAT	1
2913748	48	AAG	GCAAAGCGGCTTCCAGCGCCGCCACGGCGTTAA	1
2913916	16	AAG	GCGTCTGATAAATCACATCTCCGCCCGGCGCTT	1
2914653	8	AAG	GTAAGTCAGGGCGTTGATACAGTACTGACCGAT	1
2914655	18	GTA	AAGTCAGGGCGTTGATACAGTACTGACCGATAT	1
2915612	19	AAG	GCGCGCCATAGCGGCTCACCGTGCAACAACACA	1
2915732	11	AAG	GGAAGGGTTAAAACGAAGAAATAAAGAAGAGTA	1
2917476	17	AAG	GCAACCTCAATAAGAAAAACTGCCGCGAAGGAT	1
2917525	6	AAG	GGGAGCACTGTATTCACAGCGCTCCCGGTTCGT	1
2917887	21	AAG	GATAGAATCGTCTTTTTCGCGAAGTCTTACAAG	1
2917910	37	AAG	GTCTTACAAGGCGCTTACAGACAATGCCTTAAG	1
2917942	19	AAG	GGAAAATTTCATATGAAAGTTAAGAATTAACAA	1
2917965	20	AAG	GAATTAACAATCAACATTTTGATTTTAAATGAA	1
2918021	22	AAG	GTATTCGCTTATTTCCTGGCGATCTCCTACAGA	1
2918111	15	AAG	GTTGATTAAGGAATTCCGCAAGATTTGAGGCTA	1
2918403	39	AAG	GGTATGAATTGTGGGTTGTATCACAATATCAAA	1
2919776	21	CTG	GTTCACTTGCCGTACTGAACTCCGGTAGTTTGA	1
2921555	14	AAG	GCTGAATTATTTGCATTCCTCCAGGAGAAATAG	1
2921851	8	GTT	TGTAGAAGAACACTTTGGTATTGGCGCAGGTAA	1
2921964	11	AAG	GCTTCATGTCTCACCAGCTGGGTATGACGCCAC	1
2922077	24	AAG	GCGATGAGTATTCTGGTATTCCCGTTTGTTGGC	1
2922292	1	AAG	GCGTGAAGAGTACGGCGATATGGCAGAACAGAA	1
2922776	1	AAG	GTACCGGCAATGCGTAAGTACAGCGGTCACATC	1
2923120	20	ACT	TGATATCGCCATTATTATGGGCCTGGCGGGTAA	1
2923433	1	AAG	GTTCCTTATCCGTACAGTTCAGCAGCCGATCTG	1
2923544	17	AAG	GAGCTGGAACAGCACCTGGCGAACGTCTGGGAA	1
2924404	1	AAG	GGGGGTTATCGTGGCTGTTCATTTGCTTATTGT	1
2925358	25	CAA	AATGTGGCGGAATACCGACATCACGGTTGAGAG	1
2926668	5	AAG	GGCGCGCAAGGAATAGAATTACCGCCAGCCGCC	1
2927163	12	AAG	GCTTATATTTTGTGACCTGGTTCAACTAATCAC	1
2927410	10	AAG	GTCACCTTCTAGCTAATAAGTGTGACCGCCGTC	1
2927571	4	AAG	GCTTCTGAACCTAAGAGGATGCTATGGGAAACA	1
2928465	24	AGG	GTATGACTGCAGGCTTTGCCGCTAACTATTTAA	1
2929048	19	AAG	GCTACGGCCGCACTGCTGACCGAGAAACTGCGC	1
2929336	16	AAG	GGCATCCCAGCATTCTCCATTTACGGTCATGAC	1
2929462	1	AAG	GGTAAAAGCTATCTGTCGCTGGGCGGCGTTTCG	1
2931259	1	AAG	GAAAATCATCCACAACTGCTGGAACGCGCGCAC	1
2931665	15	AAG	GTCAGTACGCCGGTTCCACCTGCGAACTGGATA	1
2932087	22	AAG	GTTCTCGACGACGCCGAAACGACCGTCGCAGGA	1
2932748	11	AAG	GCGATAGTCGACCTGCTGCTGAACCATACCAGC	1
2933006	15	AAG	GGGATGGTGATAGCCTTAGACGCCAGTTCAACT	1
2933355	4	AAG	GTAAATTTAATCGTTCAGGGGAAGCCCGCATCG	1
2936653	4	AAG	GTGAATTTTGCGTCACGATCGGTGCATCAAGCC	1
2939247	1	ACG	GCATAAATGCCTGATGCGCTACGCTTATCAGGC	1
2939331	20	AAG	GGCGTTCACGCCGCATCCGGCATGAACAACGCG	1
2939560	6	AAG	GTGTTGGCCTTTGATTGCACCACCGACATCCAG	1
2939668	10	AAG	GGTAGTACCTGGCGGAATAATGGAACGATCAGA	1
2939899	72	ACC	CTTACCAATGCTGCGATAGGCATGACCGTTTTT	1
2940565	5	AAG	GGCGCAACGAAGATAACAAACCGCCGCGTTTAA	1
2942493	19	ACG	GGCATTACTGATAAAAAAGTCGCTCTCGCATAA	1
2942660	114	ATC	CAATACCCACCGGGGAAAAACGTTTGTCATCAT	1
2943909	17	AAG	GTGTTGATGGCGGATTTAGGGTAAGCGATGAAA	1
2944632	22	AAG	GCCGTTTTTCGATATCAGTAAAATCCTGCTGAA	1
2947633	12	AAG	GGGATTTCCAGCAACGTTAAGGCATCGCGCACC	1
2950790	23	AAG	GTTTGTGCGCTGATTTTATCGACCTGATACGGC	1
2951277	18	AAG	GTGTACCTGGGCTGCGATTGCCAATCAGATAGG	1
2951976	1	AAG	GGTAATGTGCCAGCCCCTGGTACGCCTCGGGAT	1
2952796	20	AAG	GGCGACTTTCACCATTACCACCGCTGGCACAGT	1
2956715	31	TAG	GCGTTTCCAGCACATGCTCCTTCAGACGAAATC	1
2957198	30	AAG	GAAAGCAAGCGAAGGTGTCAGGTCGCTCATTTC	1
2957645	10	AAG	GGCGTCTCGAAGAATTTAACGGAGGGTAAAAAA	1
2959205	12	AAG	GCCCGCATAGAGTAAGTTTTCAACTTCATTTTT	1
2964093	15	AAG	GGAAATCCACGAATCCATTGAAGGTGAAGAAGA	1
2964412	12	AAG	GGTTACATCTACTTCGCGATGTTCTTCTCTATT	1
2965997	19	AAG	GATTAACGCCGGTTAAAACCGGCGTTAAATATT	1
2967265	1	AAG	GTCAGGTTTGCCGCTGCCAAGTAATGGCATCTG	1
2968263	8	AAG	GGATCAGCGCCTCTTCTTCCGGCTGCTGTTTAA	1
2968401	7	AAG	GTTGCTCCGGCAGATGCCAGAGTTTGCCTTTAT	1
2968662	11	AAG	GCAATTTGCGATAGGAGTCTGGGGTAAAGTTGA	1
2968909	1	AAG	GCGACGTTTAACCAGACCTTTCAGGCGGCTGAA	1
2969404	13	AAG	GCGAATGGAGGGAGATTACACGAGATAAAGAAC	1
2969496	13	AAG	GAGACAGGGTACGAAGAGCGTACCGAATAATCT	1
2969809	33	AAG	GTGTAACCAAAGGTTTGCAATCTCTTTTTTTGT	1
2970622	4	AAG	GCGGCGGCGAACAGGCAATGACCGAGCTTTTGG	1
2971577	23	AAG	GCCCACCGCCCGCAGAAATAGCCTGTAAATCCT	1
2972275	30	AAG	GTGCTTTTTTATGATTACGCCACATCATAAAAA	1
2972925	11	AAG	GGTATTAACGCCGGATGATTTTCAGGGTGAGAA	1
2973696	13	AAG	GGCAGAGTGCAACGTGACTCAATGGCATCCGCC	1
2974090	5	AAG	GGGCCGGATGTACAGCACATCCGGCCCGTGAAA	1
2974988	22	AAG	GCAAGAACCCCCAACATTGCGCGCCAGTTACCG	1
2975660	13	ATG	GGATATTCCAATTTTCAAATTAAGTTGAATTAT	1
2977823	5	AAG	GCGTTGCCAGTCCTTTGCGGGCATTACGTTTCA	1
2979025	12	AAG	GTGATTTTTATCACAAAGGAAATATGCCTGAGC	1
2979042	18	AAG	GGAAATATGCCTGAGCAGCAGTCAGAGACATAA	1
2980568	14	AAG	GAGATCTGAACATCTTAAATAAGACTATTTAAG	1
2981021	16	AAG	GAAAGTTCATATTTTAATCGTGGTGTGGTAGAA	1
2981724	22	AAG	GTTTTACGTTGCAACATTAAAGCCTCATTTCAA	1
2982251	18	AAG	GTTAATGCGGGATACAAAGAGAGCATTGGTGGC	1
2983389	59	AAG	GAGGATTATTAAGAACCAGTTTACTCAGTGAAT	1
2983620	2	AAG	GGAATTTTTTTAACGGAATCCTTGGTTTCTTTT	1
2985284	9	TAA	AGGCTATTTCAGATTACATCACTGAATTCCTAA	1
2985285	9	AAG	GGCTATTTCAGATTACATCACTGAATTCCTAAG	1
2986197	14	AAG	GGATATAAGAATCATTATTTATCAGATGAAATG	1
2986245	37	AAG	GAACTTTACGACTTCACCCCTGAAAGCATTTAC	1
2986270	21	AAG	GCATTTACAGGGCCATGACTATATTTGATAGAT	1
2986923	17	AAG	GATATTTAAAATGCTCTAGAGTTAAAAGTATGA	1
2987066	2	AAG	GTCGTATCATTAGATAAACACATCAACACCAGT	1
2987462	7	AAG	GGATAGCATAGGCAAGAACAGAGATAAGAATAA	1
2988719	1	AAG	GAATGTGTTTCAAACATTTTTTCAACTAAATAA	1
2989401	25	AAG	GTGTTGATGCAAGTGGTAACGGCGATTGTATGT	1
2989771	8	AAG	GCCCGCTGCCGCAGATATTCCCGTGGCGAGCGA	1
2989859	18	AAG	GGTTCTTTGCTGCCGTTAACCCGTCTGGTTTGG	1
2990330	17	AAG	GCAACAGCGCATTCTGGCGCATGATCCGGTAAA	1
2990480	1	AAG	GCACATCCGTATCATCAGTGTGACGACTGCGGC	1
2990788	15	AAG	GACTTCCTTCCTGGTATTGCTTACGCCAGAGAA	1
2991009	121	ATT	TTAAGTGATATTGGTTGTCTGGAGATTCAGGGG	1
2992278	24	AAG	GGATTGCATTGCGTAAACGCTTTTTATTTACAA	1
2995821	2	AAG	GTCACTGGGTGAGCCACCAATAATTCCTGTTGC	1
2998569	15	AAG	GTGTTTTTAAGGCAGTCTGATTAACAAACTGAA	1
2999342	10	AAG	GAGAGATAGCCTGCCCCTTTATCTTATTTCTGA	1
2999572	6	AAG	GTCACAGTGAAATAAACCACTTTGCCTGTCATT	1
2999650	22	AAG	GGATATCAATTCGCTGACCTCTCACCTTCACGA	1
3000948	19	AAG	GCCAGGCCAAACTGGCGCGCCAGTTCCACCAGA	1
3002017	36	AAG	GCACTACCGCGAAGTTGTCTGGGAAGGCAAACA	1
3002162	3	AAG	GCAAAAGATTACCAGGCGGATATGACTCGCTTC	1
3004943	14	AAG	GTTATCGTCACTCATGGTAACGGGCCGCAGGTG	1
3005200	12	AAG	GCCGATCGGTTCGTTCTTTACCGAGCAAGAAGC	1
3005603	25	AAG	GGTCATTTTGCGAAAGGTTCTATGCTGCCTAAA	1
3005752	21	TAA	ATTTAAAGGCCGGGTGGGTAATACCATCCGGCC	1
3008622	10	AAG	GTATCAAAAATGCGTTGCAGTTTTGTAGCCGAA	1
3012577	16	AAG	GGCGTTGATATCGCCATCGAAAACGATGTGATT	1
3012859	8	AAG	GCGATTAAGAGCGGATGTACATCGGTTATCGAT	1
3012955	8	AAG	GTTGGCCTGCGCGCGATGACCTGTTTTGAAACT	1
3016040	8	AAG	GTGTGCGCCTGGGCAACCTGCGTGACCGGGCGT	1
3016541	22	AAG	GAGATCCTGCGTCAGGGTCGCGAGATGATCCAA	1
3020151	16	AAG	GCCTACAAAGTATTGCAATTACAAGGCTATCGC	1
3020654	19	AAG	GCAGGTTTTCCTCCCGCAGCTGTGTTTGTTGCC	1
3021257	16	TCC	CAGCCAACTGTACTTCCGAGTGTACTGGCATTG	1
3021951	8	AAG	GCAACTGCAGCGCCTGTGTTGGGCAAGATTCAA	1
3024241	14	AAG	GCATGACAGCCTATACATTCCGCAGCTTCAGCA	1
3025016	10	ATG	GTCGGTGACCTTTGCTGCTGTAACACCAATGAT	1
3025970	8	AAG	GTTACCGGCCGTACTGCAACCGCTGCTACATAG	1
3026112	15	AAG	GTCAGGACAGTACGTATGTGGCTTCTGATGCGC	1
3026486	1	AAG	GTATGCCGCACACACGGCAGACACCCGCTTACA	1
3027130	9	AAG	GCCATGTTCCAGTGCGGTGACGTAATCTTCATC	1
3029684	23	AAG	GAGCGGGATTGTACCCAATCCACGCTCTTTTTT	1
3030090	19	AAG	GGGTCCAGCCACTCAGTAACCAGTTCGCCAAAC	1
3033547	36	AAG	GGCGTGAAGTTCGTCGGCTACTGGCCAACGGAA	1
3035204	22	GCG	GCGGTGAAGCGGAACTGAACAATAGCCAACAGT	1
3036001	17	AAG	GGTAACGCTGCCCGCCGCGAGCTTAACTGCCAT	1
3037732	8	AAG	GTCGGCTGTATGCTGGCGATGGTGCCGCTCTAT	1
3038879	11	AAG	GCGCCATGCGTTTTACCGCCTCGCGGCAGCAGA	1
3042603	10	AAG	GATCCAGCCGCCTGCATACGGTTCGCTGTTCAC	1
3047156	20	AAG	GAAAGGACGATGGGCGTTCTGAGCGATCAGTTC	1
3050218	2	AAG	GGGAGGATTGCTCCTCCCCTGAGACTGACTGTT	1
3050500	7	AAG	GTCAGTGACCTGCCCGTTGATTTTCAGAGAAGG	1
3050908	15	AAG	GGACGTTGTCGAATTCACACAGCGGAGAGGTAA	1
3052825	16	AAG	GCATACAACGGTCTGGGTATGCCGCTCCACGGT	1
3053231	7	AAG	GCAACTGGAAAATATGTTCGGGCAGCCGCTGTT	1
3054220	5	GTG	GCAGGAGTGGCAACAGCTTGCCAACAAGGAATT	1
3057664	14	AAG	GGTAGTGTTTGGGGTGGCGCATTTGAAATGATC	1
3058625	12	AAG	GAAAGTGATCATTGAACTCAATCACTATCACGA	1
3060645	16	AAG	GGAGGCAATATCGGGTAAAGGCATTAGCCCGAC	1
3062963	1	AGA	AAAATCAGCAACAGTGGCATCGATTTTACGGGA	1
3064718	15	TCT	TCTTGTCGCCTTCCTGCAACTCGAATTATTTAG	1
3072526	9	AAG	GGGCCATTGTTAATGGTGGAATCTTTAATTGCC	1
3076027	21	AAG	GTAAAGCCTGGTGGTGTCGAACGTAGGTCAGAT	1
3078786	14	CAG	GCATGTGCCAGTACTGCCATCAACTCGGCTTTG	1
3080086	10	CGT	TCCGAGTCCGTCTCTGAAGGGCATCCTGACAAA	1
3083817	20	AAG	GTCCACGCTGACGCGCCCGGTACGTTTTATTGC	1
3087213	13	AAG	GGCAAAGTTGACTCTGCCTCTGCGGTTATTATT	1
3089041	12	CCG	GCATATCGACACGCTCTCTCTGGGAATGTCGGA	1
3089537	9	AAG	GCCAGGGGCGTAGCCCGATTGAATACGTGCTGA	1
3091506	19	AAG	GGTATCTGGAAAGCCAGCGTGATGTCGAAGCCA	1
3106339	9	AAG	GAGTGTGACGAATTTTTGTCAGCCATTGAATGA	1
3112566	14	AAG	GAAAACGACATCATTGATAGAAAACAGGTGAAA	1
3118278	14	AAG	GCGTAGGCTGGGCGCAGCCTTCCAACATTAAAA	1
3118623	36	AAG	GCGTGACTTCGTTGCCTTCCAGCACCTGTTTAA	1
3120192	1	AAG	GGATTAACGGGTGCATGTTGCCATCTCCGGCAT	1
3121253	10	AAG	GGAATGATCTCCTCATCGGTATGCAGGATCTCA	1
3124047	10	AGC	CAACGCGATCCGGAGATGCATCAGACCAAGAAA	1
3124609	6	AAG	GGCATTTACGGGAGAAAAAATCGGCTCAAACAT	1
3125337	14	AAG	GGAATGAGCGTGCAATAGAGCGCTGCCAGCCAA	1
3131347	12	AGT	TGTCTTTCAGGGTATAGCAGCCGTTTTCGACCA	1
3134799	21	AAG	GGACCGACGTCATCATTGAAGTTACGCGGACCA	1
3136403	9	TCG	GGCAGTAGACGAATGAGTACGATGTAAGCGCAA	1
3141697	16	AAG	GAAACCGCCTCTGCGCTGGCTCATGCGGTACAA	1
3142993	18	AAG	GGACGTTGAACCTGAAGGGAGAAAAACGATGTC	1
3146937	16	AAG	GATATCATCGCTGCGCTCTGGCAACACGACTTT	1
3150099	8	AAG	GTGGGTTATCGCTCGATTGATACCGCCGCGGCC	1
3150925	21	AAG	GGACATCATCATGCAGAGCCGGAAGCTCTTAAA	1
3151657	20	AAG	GATATGCAAATAGAACGGCAATTTATTTACGAC	1
3151896	37	AAG	GCAGATTGAGGCAAAAACTGCCGCCAGATTAAA	1
3154700	17	AAG	GTGCGCCCAGGAAGGCTGACCGAAATAAACAAG	1
3158665	17	AAG	GTGATAATTTCCGCTTCAGTCGGATAATCCGGC	1
3158884	30	AAG	GTGCCGTCGAAGTTTGGCACCCAGTCAGCCGTC	1
3161274	26	AAG	GGATGAGGTTGGGCATTGCCTTTTTCGTAACGC	1
3161421	20	AAG	GCCCGAAATGCCTTTACTTGCGCCATGAAAGCA	1
3162028	13	AAG	GTGATTGACCATATAAGAAAGTGGCGCATTAGT	1
3168763	15	AAG	GTTAGTAATTCGAGTTGATCGTCAGAGATGGTG	1
3173361	20	AAG	GACTGTGTTGCTGAATTTGGTGAAGGTCAGTGC	1
3174203	23	CCG	GGTAACTTGCCGGAGGGCAGCGACCAGTTTAAC	1
3178009	17	AAG	GCGCTCGCGGGCTTTCAACTGAGTTGATTTACC	1
3179599	2	AAG	GATCGCAATTGTTCAGCAGAGCTTTGAACCGGG	1
3180242	22	AAG	GCAATCAGCGATGGTGCTCTGACGGGTTCGAGT	1
3180749	16	AAG	GTGATAACAGATGTCTGGAAATATAGGGGCAAA	1
3181601	13	AAG	GGTCACTGTCTCACAGAACAACCGTATTATTTA	1
3184762	33	AAG	GATCCGGGTGCGGCCTGTACTGAGCAGTTTAAT	1
3185978	1	AAG	GAATATATTGGTAGCATGGCGTTAATTACCGGT	1
3188120	15	AAG	GGGTTATGATGAAGCTCGTCATCATACTGATTG	1
3191331	18	GAG	GAAATCAAATGTTTAAGCGCCGCGGGGAATTCA	1
3194450	15	AAG	GTTTGAAGCAGTGGCAAGACCTGACACAGAGGA	1
3197383	4	AAG	GTGACCGACAATAATCATATGGCCCGTGCTGGA	1
3202847	36	AAG	GTGAGGACGGTGCCGGAAATTGCTCTCCGGCAC	1
3206988	6	AAG	GATGAAGACGAAGAAGATGGCGATGACGACAGC	1
3207168	1	AAG	GTATTCAAACAGTTCCGCCTGGTGCCGAAGCAG	1
3207648	36	AAG	GCGGTTGATAAATTCGAATACCGCCGTGGTTAC	1
3209933	19	AAG	GCGATTTGTAGAACTGATATGTCTATAGTCTGA	1
3214216	26	AAG	GTGTCGAAGAAGCGTAATATCAAATCGGATGGC	1
3218286	10	AAG	GCCGATGATCGACAACCACAAGCAGGAGTACGA	1
3218307	20	AAG	GCAGGAGTACGAAGGGCTGTGGCAACCGAATCA	1
3221678	12	AAG	GGTACAGAACTTAAGCGGCAACTTTCGTTATAG	1
3224398	38	AAG	GGGATGGAGCGTTACGGTTATCGTGATGATGCC	1
3229454	11	AAG	GCCCTCTGGCAATATACTCAGGATCTGAAAAAT	1
3229537	25	AAG	GATCCATGTGCTAAAAAACGCGCTCGGGTTACA	1
3235681	45	AAG	GTACTGTTTGAAGTCGTTGACCATGGTGACCAG	1
3238349	25	AAG	GTTATCTTTCTGCCGTCGCAAATCATAAGTCGA	1
3239230	21	AAG	GAAAATGTCCGTTGGTCAGATCCTGCGTAACCG	1
3239894	21	AAG	GTTTTAGTTTCCCTTCAAAGCCGCCTTCTCAGG	1
3240844	9	AAG	GTATAAAGTGTCAGCCTGTGTAAATCCTCTCGC	1
3242847	23	AAG	GATTCGTAGCAAAGCGGAGCAGGCACTGAAACA	1
3245156	53	AAG	GTGTGATAAGCACCGCATCAGCGATTACCTGAA	1
3248189	13	AAG	GTGCGAATTTCCAGTTGCATGGGCCACGCGCGT	1
3252541	7	AAG	GTGTTCTTCTTCGACAATAAACCCGCCGCCGAC	1
3254815	8	AAG	GCGTACCATACGGATCTTCATGATGAAGTGATC	1
3257570	29	AAG	GAACATCACCACTGCAACCATCAGCATGCTGGC	1
3257714	11	AAG	GGAGAAAACCATGATGGAAATCCCCAGCCAGAC	1
3258369	13	AAG	GTACTCATATCCTATCCTCAACGAATTAATTAA	1
3259685	2	AAG	GGAATTACAGTTAAGAAATCAGCATTGAGAACA	1
3264558	10	AAG	GCGACGCGAATGACGCAATCTTTTAAGCGCGGA	1
3265374	33	AAG	GTATCCAGCGCATTCGCCAGATCCTTAATATGC	1
3270639	1	AAG	GAAACTTGTCGCTGGCATGGACGTCAACATTGA	1
3270858	12	AAG	GTGATTGAGGAGCATATCACGGTCAATCCATCA	1
3273738	1	AAG	GGGATCGCCGTACGTTTCTGGACGCTGCAAAAA	1
3276781	15	AAG	GTCCACGCAGGTGTGCGCAGTGCGATGATCGAC	1
3278977	1	AAG	GGACGACAAACCGGGCTTAAGCGCGGCGATGAA	1
3283324	1	AAG	GGAACCCGAATTTGCTGAAGCCACGGCAATATA	1
3287876	15	AAG	GCCAGGTTCAGCAGGATGGCGCGAGTATTGTGG	1
3289549	9	AAG	GCAGTTGAAGCCGCCGTTACGCGTGATATGACC	1
3292447	14	AAG	GCGGGTAAAACGGTGAAAGGCAAAAAAGGAGAA	1
3295486	20	AAG	GTGCTGATCGACCGTTATCAGGACGGCGAAAAC	1
3295585	51	AAG	GAACCAACCAGTCTCAATACCCTGGAACTGCTG	1
3296727	15	AAG	GTAAATAGCTCACTTTGTTAACAACTTTAACTA	1
3299456	26	AAG	GTTACGACCGCCTTCACGACGTTCGCCACCGAA	1
3301998	8	AGG	GCATATCCGGTCGGATTGCCAGCGCTTGCGAAA	1
3304918	13	AAG	GTGGCCCTGCAGGTGGTTGATCTGTGCAGTCAG	1
3305874	18	AAG	GTATCGGTACGCTGTCCAAGACGCGCAATGACC	1
3309694	15	AAG	GGCCTTCGATTTCCAACAGCTCTTTCATCGGCA	1
3312704	1	AAG	GTCACAGTACGCTTTGAACAAGGTCATCCGGTG	1
3314600	1	AAG	GAAGGGATAAAAAAGCAAAGGCACATAGATAAG	1
3315277	5	AAG	GGGAAAAATTTATAACTAAGGCGTACCGGCACC	1
3317176	3	AAG	GCCACGGCCGGTGTTGGCATCGGGCCAGTGAAG	1
3317779	6	AAG	GTAGCGATTCACTTCTGCAAAGACATCGTCATA	1
3319845	5	AAG	GGTCGTTTTGATCTGATCTTCCGTCAGCATGCG	1
3321243	8	AGG	GGGTGCTGGCCGAGATTGAACAAGCGTTAGAGC	1
3322870	31	AAG	GCCTGGTGATATGGCTTTTATACGCGTGGCATC	1
3327468	24	AAG	GTCATGTCAGAAGCCGTAAACGTCATCGCAGAA	1
3327498	18	CAG	GAAGGTGAAGTTCTGCAACTGATGAACGTTAAC	1
3328275	16	AAG	GTAATTTCATTGACTGGCATCCCGCTGACATCA	1
3329579	1	AAG	GCACGCATGGTTTTAACCAGATCGTAAGGTGCG	1
3335284	30	AAG	GAAAACGGCCAGTCTGCGTGACGCGTTGCTGGA	1
3337648	8	AAG	GACCGCGCGAACGAGCTGATGGAAGAGTTTCAC	1
3339398	7	AAG	GTTAACCTCTTTGCTGTCGGAACAAGGTATCAT	1
3341900	12	AAG	GATTGTCTACCATCGTGGCGATGGTGGCGATAA	1
3342164	9	AAG	GCGTTATTTGCAGGATAACCGTATCGTGACGAT	1
3345301	22	AAG	GGAAGCTGGTGAAATCAACCGGTTGATTATCAA	1
3350928	40	AAG	GTCACGCCTTACATCGCCAAACTGCGCTATTCG	1
3353492	5	AAG	GCACGTTACCTGTGCCTATCGTCGTGATGAAGA	1
3353613	13	AAG	GTGAACGGTAACGGCAAAGTCAGCGGCGTAAAA	1
3356469	2	AAG	GAAAAAAATGGCTGTTACGACTATATATTGTCC	1
3357526	12	AAG	GCACTTATGCGCTTGGTTTAAACTGGTCTAACT	1
3358275	8	AAG	GTCGGATTCAGTGCGATAACACAACGCCGTGCA	1
3359292	24	AAG	GGTTCTTACCTTGCCGGGGCGCTCGGCGATCAG	1
3359747	8	CAA	AGGCGCTATCCAGGGATAACCGGGCAAACAGAC	1
3359881	12	AAG	GGTCGCCGGCCATTACCAGCCTTGGGGTAAAAC	1
3359969	12	CAA	AGAAAATCTCTTTTCTGGTCTGACGGCGCTTAC	1
3360024	14	AAG	GGTAAGTTGATGACTCATGATGAACCCTGTTCT	1
3360219	20	AAG	GGATGAAGGGGAACTAACCGACATGACAGATAT	1
3365843	16	AAG	GCAGATATCCCAACCAGGCAGCGGAAAATGCGC	1
3366665	7	AAG	GTTGTTGGCTTTCGGCGGTGCTGACGCAACCGA	1
3367506	2	AAG	GGAAATCTTTCGCCATGCCGGAAAGCTCACCGA	1
3367856	17	AAG	GGTCAGTGTGATTAACATCATCAGTGACATCCT	1
3369001	18	TCG	GCTGTTCCTCGCCCACGTCGGGCTGATGCAGTC	1
3369212	8	AAG	GGCTTAACGACGATTGGCACTGTCGATGCGGTT	1
3373416	15	AAG	GGCCGTTCTACACTACGCGATATGCAGTCGGGA	1
3373510	10	AAG	GCCAACACCCTACGGAAACAAAAGACAACGGGA	1
3375332	10	AAG	GACGATGTGATCATTGGCGTCAACCGCGATCGG	1
3375915	14	GTG	GGGATCTGACTCTCTAACCGATCTGGCGGTACT	1
3380461	10	AAG	GTGTGGTTCGCCAGAAGTTAACCATTGCATGAT	1
3382360	1	AAG	GCGCGCGTCACGCGTCCAGGGGGATTCGGTGTA	1
3383497	1	AAG	GGGATCTCGACTCGCCTGATCCCACAAGGAAGA	1
3383701	10	AAG	GATAAGCTGCCGCTGAAGGTACAGGTCGTGATC	1
3385152	1	AAG	GCAAATCCGGTTTTTTCACCGCTGATTGCACGC	1
3385291	25	AAG	GGCGACGTTCGGCCAGTTGACCGAGGATCGCGA	1
3387215	3	AAG	GTGACTGCTCACATTCTTTAGATCGCCGTTCAG	1
3387704	12	AAG	GTAAGGGCCAACGGCTTTACCCGGACCTTTAAT	1
3388040	24	AAG	GTAATCAACCAGGTCTTTACCCATCAAGTTTTC	1
3389416	1	AAG	GCGTCGGGCCAAAATTCTGCCAGCTGGCTGAGA	1
3391123	25	AAG	GGCGTTACGTTTACTAACAATTCAGCCGTCATG	1
3396027	41	AAG	GAGCGGATCAGCGTATCAAGACGGCTGTGTTGT	1
3397408	53	AAG	GTTTAGGTGCTAGCCGTGTTCTCCCTCGTGATG	1
3405329	14	AGT	TCGCATCGTCTGGTCATATGACAGTTCTGGAGT	1
3408881	15	AAG	GATACGCTTAGCCGTCTGAATGGCGTCGGTGAC	1
3409267	14	AAG	GCTGGCAACCGGCGCGAATGCTCTCGATACCGC	1
3412912	20	AAG	GTACACACCGGTGACTTTCGATCGCTCTGACGA	1
3414693	4	AAG	GTATTGCTGTCTCATCCCCCGCGCCCGGCGAGC	1
3416170	3	AAG	GATCTGGCGGTGCATTACCTAGAGCGGGTGAGA	1
3417241	21	AAG	GGTTAAGCCTCACGGTTCATTAGTACCGGTTAG	1
3418014	7	AAG	GCCTCCCACCTATCCTACACATCAAGGCTCAAT	1
3418039	22	AAG	GGCTCAATGTTCAGTGTCAAGCTATAGTAAAGG	1
3418070	20	AAG	GGTTCACGGGGTCTTTCCGTCTTGCCGCGGGTA	1
3418201	14	AAG	GGAATTTCGCTACCTTAGGACCGTTATAGTTAC	1
3418497	14	AAG	GCGCCTTGGTATTCTCTACCTGACCACCTGTGT	1
3418582	13	AAG	GCAGGGCATTTGTTGCTTCAGCACCGTAGTGCC	1
3418739	10	AAG	GTACAGGAATATTAACCTGTTTCCCATCGACTA	1
3418971	12	AAG	GCGTCGCTGCCGCAGCTTCGGTGCATGGTTTAG	1
3420096	3	TCG	GCCTCTGACTGCCAGGGCATCCACCGTGTACGC	1
3420584	23	AGG	GAGGTGATCCAACCGCAGGTTCCCCTACGGTTA	1
3420733	21	AAG	GGCCCGGGAACGTATTCACCGTGGCATTCTGAT	1
3421002	23	AAG	GGATAAGGGTTGCGCTCGTTGCGGGACTTAACC	1
3421269	10	AAG	GCCACGCCTCAAGGGCACAACCTCCAAGTCGAC	1
3421652	6	AAG	GGTATTAACTTTACTCCCTTCCTCCCCGCTGAA	1
3426172	5	CAA	AGGCAAAAACTTCTCGCCCCTGCTCAAGCGCAC	1
3427316	18	AAG	GGTTGCCTGTCGATCCCTGAACAACGTGCTTTA	1
3427453	7	ATG	GGATCACCTGGTCGGCAAACTGTTTATGGATTA	1
3428107	2	AAG	GGGCTTATCACCACGTTGAAACAACTGGCAGAC	1
3431202	18	AAG	GTTTATTACCGACGTCGAAAGACTCTTCCAGCC	1
3432859	11	AAG	GTAACCACATAAATACTCCAGGGGATGAACAAA	1
3433506	11	AAG	GGTTAGGCGTTTTAAGGAGCTCAACCTCGGTAC	1
3443650	20	AAG	GTACGAGTCGGTGCGAATTCACCCAGTTTGTGA	1
3445100	13	AAG	GGCGATCAGGCTAACCGGGTCGATACCAGTTGC	1
3445592	8	AAG	GGTAGTTTCGGAAACAGTCAGCGCGCTCTGCGC	1
3445908	14	AAG	GTTCCAGCGCTTAACGGTACCTGCGAAACCTTT	1
3446244	14	AAG	GATACGGGTCATACCCACTTTTTTACCGACTAA	1
3447725	9	AAG	GCGATGCGATCCAGGGCAAATTCTGATCTACCA	1
3450273	7	AAG	GTCATAAAGCGCGTTGATGTCATCGGCACAGAG	1
3453224	4	AAG	GGGATCATTGATGCTAACGATGAACGTCAGGCA	1
3457747	8	AAG	GCTGGCTCATTCGCAGTGCCGCACATGCCTTCA	1
3458337	14	AAG	GCTAATATCGATCGTTTCTGTGAGTTAACACAG	1
3460115	2	AAG	GAGTAGAACGGCTTACGAGTAAGTCAAAAAACA	1
3462738	15	GTT	TAGAAGAGGCTACCCACCAGGCATTTTTATATA	1
3468609	7	AAG	GTTGCCAGTAAAGCATCTAAACCTTCCCGGCCT	1
3470830	15	AAG	GGGTACTATAAAGCGTTGTCGAACAAATCTACA	1
3472877	9	AAG	GCGTCACCGTCACCAGCAACAACGCCATCTGGT	1
3477116	8	AAG	GCCTGTAGCTATCATATGGAAAAGGGCTTTTCC	1
3483672	25	AAG	GAATACTTTCTGGATGGAACTGCACACCTTCCA	1
3484002	5	AAG	GGGAGATCCCGGCTTCATCTGGCGTACAGGGGC	1
3484873	1	GAG	GTGACTAAAGGCATCTCGACGCCTTCAAGACGG	1
3485689	9	AAG	GCAAGTGAAGAGATTCTAAATAGCCTTCAAGAA	1
3487291	12	AAG	GGTGAATTTGATTTACATCAATAAGCGGGGTTG	1
3488732	24	AAG	GCGGGTACTGGCTGCGGTGGCTGTATCCCGCTG	1
3489368	6	AAG	GGCATCCGTACGCCGCACAAAATGAAGTTCGGT	1
3492975	3	AAG	GTCTCTGACAGAAATCGGCTAACACCGGTTTAA	1
3498798	1	AAG	GCAGGAAAATGTCGAGACATTCGCGCCGCATTC	1
3503768	14	AAG	GTCCGGCTAAATGCAGCCCTGGCAGATTCTGGA	1
3505862	13	AAG	GCAAAATTGCCTGATGCGCTACGCTTATCAGGC	1
3505940	18	AGG	GCGTTCACGCCGCATCCGGCATGAACAAAGCGC	1
3506250	21	AAG	GGATATCCAACAGGTTGGAAACGCCCGCTTTGT	1
3507290	34	AAG	GTATTTGGCGATATCTAAGGCTTCGAGCAGCGG	1
3509120	1	AGG	GATATAACGAGAAAAGTCGGTGTTGAGAAACAC	1
3509221	22	AAG	GCAGGGGATACTTGCCCCCTGCCCACTTCAAAA	1
3516235	10	AAG	GTTCGTAAAGTATTTTTTGATCCTTGCAGTCTG	1
3516698	12	AAG	GACGAGATCCTCGAGCTTTATCTGAACAAGATT	1
3517421	29	AAG	GTGACCGATGTTCTGCAAACGGGTCAGCAAATC	1
3518457	2	CTT	TTGATGATCACCGTCGTAATCTCGGTCATACAA	1
3523312	14	AAG	GTTTGATGGTGATATCACCGTACAGCTGCAGGG	1
3524386	66	AAG	GGCCGACCAGAATGTCGCATCAGGTTTAACAGA	1
3526282	26	AAG	GAGCTCGATCCGAGCCTGACAGGTTATGAGCGC	1
3527023	8	AAG	GGCGGCTGCTACGCAAAAACTATCAAGCTGTCG	1
3527536	20	AAG	GATACCCGCGCCATTATCGACGCCATCCTCAAC	1
3528684	10	CTG	GGATACGAATAAACAGCCACGCCCCGCCTATCG	1
3529860	3	AAG	GCCTTGTTCGGTGAGATAACGTTCCAGCAGCGC	1
3532508	21	AAG	GATCTGATGGGTAACAGCAGCGAACTGCGTAAC	1
3533379	7	AAG	GTATTGCTGATAGAAACCATTCTCATTATCATT	1
3534544	26	AAG	GCAACACCCTGACGGCAGAACCCAGCCGTTTCA	1
3537428	4	AAG	GCCACCTACACCCTCTGCTTCAACGCCACCAGC	1
3537678	2	AAG	GCACGTCAACCTCCGGCATCGGTAACGCCAGAA	1
3544699	12	AAG	GCGAGTATTAATTTCGTTAATAATCTGCATGTG	1
3546167	24	AAG	GATCATCTTTTTAGATGGCACTTTCATCAGGAA	1
3547705	26	AAG	GCCAACATCGCTACGGCGAAGTTAACACCCTGC	1
3548954	2	ACG	GCAACGTGAATGGCAGGTACTGGGGCTGATCTA	1
3550845	40	AAG	GTAAGTCCCGATGGCGTTACCAATTCCGCGTGA	1
3550849	24	AAG	GTCCCGATGGCGTTACCAATTCCGCGTGAACCG	1
3551616	24	AAG	GGATATCTAAGATGCGTAAAACAGTGGCTTTTG	1
3552662	20	AAG	GATCTGTACGCGCGGATCAATCTCTGGACCTTC	1
3557230	10	AAG	GGATATTACAAACTTCAATAATACCGGCAAGTC	1
3557872	9	AAG	GATATTGTCAGCACCGACATGATCCAGCATCTC	1
3558444	17	AAG	GCAGGCTAAGGTCGGTGCGCCAGTTACGGCCCA	1
3561354	3	AAG	GCAGCGGGAACATCTCTGAACATACATGTAAAA	1
3563678	9	AAG	GCGGAAACCATCGACGTGGCAGGTTTCTACCCA	1
3568317	13	AAG	GCAGCCAAAGTCGCAAGTGAAATTAATCAATGA	1
3570569	6	AAG	GAAATGGCCTTTGCGCGCTTTCAGGCGGCTTTC	1
3571228	8	AAG	GTCGTGGCTCCATCACCTGACCAATGTCATGAC	1
3576120	59	AAG	GCATCTGGAAGATTCAACGCCGAAGACCTTTTA	1
3577369	1	AAG	GGGAAAGCTGCACGTAATCAGCAAGCGATATAC	1
3577951	31	AAG	GAAATCATAAAATATTAGCAGATACTTATTTCG	1
3578308	9	AAG	GACAGTGGTGAAATTCATTCTCTGGGAACGGCA	1
3578678	1	AAG	GCCATAATCGATGCTATTCACCACCATTTGCAG	1
3580566	8	CGA	AAATCCCGCCCGGCAGCAAATGCTGCCCAACAC	1
3582140	17	GCT	TCGCGCGGGCGACGTTTGAGCAGACCGTCCAGC	1
3591554	12	AAG	GTCACCCGCCGTCGCGGTGTGGGGCAATATCTG	1
3599243	20	AAG	GCGCCGATGTTCGACGCCATTAGCTATCTGGTG	1
3603304	25	AAG	GGAAGAAGTCAATGCGCAATCTGGTTAAATATG	1
3605512	23	AAG	GTTTAATAAGGAGCTGACGCGCAAACTTTTTAA	1
3612516	2	AAG	GATACTGTCATTAAAATAATAGAAAAGGATTTT	1
3615862	7	AAG	GTGAAATCCTGGCTGACCGGGTGAGTGAGGAAA	1
3616968	28	AAG	GAATCGTTATGGACAGGATGCCGCAGAAGAAGA	1
3617143	52	AAG	GTATGTAAGGATAATCAAACATCGTGTGCGCTG	1
3617365	24	AAG	GGATTTCATCTGCCAGAGTATTACAGTTAAGAG	1
3618790	42	AAG	GGCAGGGTTAAGACGTAAGATGCGAAAAGCAGC	1
3621977	17	AAG	GAAAACCAAAAATCTCCCCGCGTGGAATGCGGA	1
3624054	249	AAG	GGAAACGGCAAATACGACCAGCGCGCAGAGCAT	1
3626112	18	AAG	GATTGTAGAGGCGTCATCAGAACATGCCTCTAC	1
3626410	45	AAG	GATACGTTCACGTGCTGGTCTGAAATCAGTAGT	1
3626483	1	AAG	GTATTGCTTCGGATTAGATGGAATAGAGGATCA	1
3626486	2	TAT	TTGCTTCGGATTAGATGGAATAGAGGATCATCC	1
3626712	13	AAG	GTTATACGTATCACCGGCAGAGAGTTTATGATT	1
3626924	69	AAG	GGAAGATACAAGGGGTTATCGCATCGTCCTTTA	1
3630399	36	AAG	GGTCACATTGCCCTTCTCGCACTCATCCACCAG	1
3630644	28	AAG	GGATTTTGCGCCCTGGTTTTTTACCATTATCGA	1
3631984	24	AAG	GCTACGACAAGCTGTCGCTTGATCAACGTAGCC	1
3633460	10	AAG	GGAGTAACACTATGGCTTATAAACACATTCTCA	1
3634633	3	AAG	GATCCGCGGCTTGATGGCGCATTCACCCTGTTC	1
3635601	43	AAG	GATTGGTCTGGTCACGCTGGGCGTTGCAGTAGT	1
3639812	4	AAG	GTGATGTGGCACGCGGCGCAAATCCGTGAAGCG	1
3642172	22	AAG	GGTTCAGGCGATTGTCCGCAACCTGGCTCGACA	1
3643927	9	AAG	GTGGTGCTGGAAATTCTGCCAGATGCGCAAAAA	1
3644955	20	AAG	GTTCGACACAACTTACGCAACAGACACAATCAA	1
3645207	12	AAG	GCCTGTATCAAAAAATGACGAAGTTATATATTG	1
3645773	24	AAG	GGTTCTTACCTTGCCGGGGCGCTCGGCGATCAG	1
3646228	8	CAA	AGGCGCTATCCAGGGATAACCGGGCAAACAGAC	1
3646362	12	AAG	GGTCGCCGGCCATTACCAGCCTTGGGGTAAAAC	1
3646450	12	CAA	AGAAAATCTCTTTTCTGGTCTGACGGCGCTTAC	1
3646505	14	AAG	GGTAAGTTGATGACTCATGATGAACCCTGTTCT	1
3646820	15	AAG	GACAATGTTATAAGCAAGTTAAAGCCTTTACGA	1
3647206	21	AAG	GGATATAAACATCAGACAGGTTTACGTTACTAT	1
3647402	14	AAG	GGCAATAACCAACCTGATATTCAAAAAAGTTTT	1
3649740	12	AAG	GGAAGTACGATGTAACGCATTCCCGGAATTACA	1
3650503	60	AAG	GCACAGTAGTGGGTGCATTATTAATCTGCTCGG	1
3651388	13	AAG	GGAGACTCGATATTTAAATCGGATTACATTTTA	1
3651582	21	AAG	GTATTGATTAGTGTTAATAGACGTATTAGTTCA	1
3651619	15	AAG	GGGTAAAGTTCTTATAGGCGTTTACTATATTGA	1
3652265	14	AAG	GCAACTGAAATTGATGGCTGGCATGACGAGGGA	1
3654739	36	AAG	GACGGTTTATCCTTACGACACCACGCCGTTTAT	1
3655577	16	AAG	GATAATGTCCAGTCGGTGTTTACCGTTGGCGGC	1
3656366	27	AAG	GCGTTATCCTCAAATCAGGCTCCTGCGCTGTAT	1
3660197	11	AAG	GCCACCGCTGGCAGCGTCGATGTGCATGTCGAT	1
3660756	8	AAG	GTGGCCAGGTTCTGACGAGCGTTGCCATCAAGA	1
3660757	1	AGT	TGGCCAGGTTCTGACGAGCGTTGCCATCAAGAT	1
3661040	5	AAG	GCAGAAAAACGACTTTTTATAATATAAACATTT	1
3665292	62	AAG	GTAGTGGAAGGGTATTACCCGCGAGAAAAAATA	1
3665510	9	AAG	GCCAAAATAACAAACGGCAAGGAGACAAAAATA	1
3666708	1	AAG	GGACAAAAGAGCGGATGACGCAGGAAAACGAGA	1
3668836	16	AAG	GCGAAAAAACAGGTGAAGATCCCGCTGGGTACG	1
3670923	8	AAG	GCAACACGGGTGTTACCAGAGCGGAAATCAGCC	1
3672380	15	AAG	GGGATGCGTGACCACCGTTAATAGCTCCACGGC	1
3672570	4	AAG	GTGATGCTGCCCGGACTCGACAAAGATTATCGG	1
3672790	18	AAG	GATTGCCGTGATTGGCGAATGCATGATTGAGCT	1
3675525	15	AAG	GAGGATAATTCGTGCGTTTTGCCATCCGGCGCA	1
3675758	6	AAG	GCCACTACCCGTTACCCCTGCCGCCCCTTTAGA	1
3686949	21	AAG	GCAGCAGGAACGCCAGCGGCGCAGTCAGGAAGA	1
3687218	31	AAG	GTATGCGCATCTTCAGTCACGGTTTCGACAGCA	1
3687490	15	AAG	GAACGATCGCGTTGGTACGTGGTCGCAGTCGAA	1
3694057	25	AAG	GGGAATTTGGGTATTTATTACCGCAGCGATCAT	1
3694405	12	AAG	GATTTCCGGGCCAATGGTGGTGGTCAAAGTAGG	1
3694625	10	AAG	GTACTGGCAACCCGGCTCGCGCTGCGTACCCAC	1
3695482	8	AAG	GATTTGGTCTTTCGTTCCCTTCTCCACGCAGCG	1
3695581	11	AAG	GACATAAGACAGCCCCAACTCCTGCTGCAAATC	1
3698739	20	CAG	GCGCCAGGCCAACCGCTGTGTGATCGAAAATGG	1
3703208	9	AAG	GCCAGTTTGATGGCAGATAAGAGTTCGCTACGA	1
3703427	5	AAG	GGATAAGAGGCAATGCACTAACGGCGATTAACC	1
3705259	19	AAG	GCGCGCCATTAAACAGGCTCCAGGTATAAACCG	1
3706229	59	AAG	GGCACTGATTACCACGCTCGCCAGCAGGCTTAG	1
3706916	15	AAG	GTTTGTCGGCACCACAATCTGTTACTCCTTTAT	1
3707248	1	AAG	GGCCGTCAGGCGCGGTATTGGTAAGGCGCTGAT	1
3708462	16	AAG	GTTGGCACCGCCCGCCCACCAGATAAAACGAAT	1
3708625	25	AAG	GAGAGCACCGCAGAACGCCGCGTGGGGTTACCA	1
3708963	18	TCG	GTCGTGCCAACCATTTTCCACCAGCGTATGGGC	1
3710162	13	AAG	GCGAAGCTGCGCGACAAAATGCGCGGCACTGGT	1
3711600	9	AAG	GGAAAGGTTGAGAAGAACTGTGTGAATCCGCAC	1
3712365	4	AAG	GAGGCGCAAACCAGCGAGAGCAGGACTTTCCTG	1
3714580	27	AAG	GGCAGTTTTATCCTCTTGATGAGCTTCTCAGGG	1
3714929	89	AAG	GTGGGTTACCGATGTTACTGAATTTGCAGTCAA	1
3716897	20	AAG	GTATTTCTGGTCACCTTTCATGGTGTAAACCAG	1
3717032	19	AAG	GTCAGCGTTACCGCCAATCTTACGCGCTGCTTC	1
3717813	7	AAG	GCGTAGTATGCTTCTGCCACTGCTTTGGTCAGG	1
3718497	2	AAG	GGCTGAACATAAGCAGCCGCCATCGGTTCTGGC	1
3718711	10	AAG	GGAAGGGATCAGTATACCCGCTGGATGGAAGAT	1
3719022	14	CAA	ACCCACTAGCACCATAAGCGCCATTGCCGGAAA	1
3720753	16	AAG	GAGCTTTATGTTGCTCATGCCGAGCGAAACAAA	1
3720843	13	AAG	GTATTGATAGGTGCGTTTAAAACACCGATAAAC	1
3721740	7	AAG	GGCAGAAACCAAACTGGCTCGGCACTTTCATCA	1
3723438	12	AAG	GCAACGTGCCCTGGAAACCGATTTTATGTTTAT	1
3724240	13	AAG	GTGTGCGCTCGCTCGCAAAATAAAATGGAATGA	1
3724884	13	AAG	GTCGGTGAACTGCAGGCAAAAGCCCTGGTCGAT	1
3725375	2	AAT	TGGCCTGAAAGATGTCCCCTCCCGCCTCCTGAC	1
3725484	3	AAG	GCGTTACGCCCCAGCGCGGAGCGGGGGCGTGAT	1
3726173	11	AAG	GTCAAAGCGATTTCCGATACGATTTGCGTTATT	1
3726740	98	AAG	GTTAAAACGTCGTCCCCCGACCTTGCTATTGGA	1
3727001	26	AAG	GGGAAACTAAAAGCCAACCTGATAAATCATAAC	1
3727104	21	AAG	GTGAAATTGGCCGTACCGACATCCGGTGGCTTC	1
3728387	24	AAG	GCCTATGACCGGCAGGTAGTAGAAGGCGTAGGG	1
3729308	18	AAG	GAAGAGGTGGGTGAAACCATCCATGCCATGATT	1
3730115	17	AAG	GGTATTCCACGGGATTTTTCGCGTATTACCGGA	1
3731274	16	AAG	GGAGCCGCCGTACGGGATTATTACAGCCAGCAA	1
3733334	19	AAG	GTTGGGTTGGGATATCGAACCACAGAATATTGC	1
3734881	11	AAG	GCCACTTCACAGGTACGGCAACCGATACATTTC	1
3736645	16	AAG	GTTAACCGTCTGGCAGGTCGTCAGCTCCCGGTC	1
3737785	8	AAG	GCATTTTATCTGTTGATGAATTGTCACGTTATT	1
3740303	21	AAG	GAAGCGGGCGTGGAAGTCATCACCGATCTCGAC	1
3742228	27	AAG	GGCCACGCAATGGCACAACGCTGCGGGGGTGAA	1
3742889	23	AAG	GCGATTCGCCTGGCGCGCGATCTCGGCATTCGC	1
3744364	27	AAG	GGGATTGTTCAGCCATAAGATCCTGATTCAGAC	1
3745003	28	AAG	GTTCATTTTTTTCACTTTGCGACAGAATAAAAC	1
3745505	22	AAG	GTCTTTGACCGAACCACCCGGCAGCTGATGCTC	1
3746527	17	AAG	GGTGCCGGTCGACTGATAAGCTCCGCCGGGAAC	1
3747587	14	AAG	GCGTGGCCCAAATCCACAAAAACGGCCAGATAA	1
3749359	18	AAG	GTTCCACGGGATAATCTGCCCCACCACGCCTAA	1
3749976	31	AAG	GGGTTACAGAGATAGTTGAAAAAGCGGCTAACA	1
3750906	19	AAG	GGAGATCACGCTATCGCAATTATTCTCTTTAAG	1
3751180	24	AAG	GCTGCCATAACACACTCCTGAAAGTGTAAAAAA	1
3751290	22	AAG	GCACATTGTATTCATTAAACAATGTGCTTTTTT	1
3752084	4	AAG	GGTTAACCGCGCCGCGTTCCAGATGAACAGATA	1
3752816	21	GTA	ATTCCCGCAGAACCTCCTTTACCTGGCGTTCAA	1
3753177	16	AAG	GGTTGTTTTGCCGTGGTCAACGTGTCCGGCAGT	1
3754776	20	AAG	GTGTGGGCGGTCGACACACCAACCTGGCGCAAC	1
3755242	10	AAG	GTTATGCCCTTTTCTAACAACAGAATAGAAAGT	1
3758853	7	AAG	GTGAAATCCTGGCTGACCGGGTGAGTGAGGAAA	1
3759347	15	AAG	GCAGATGATAATGCTGCAAAAGCATTGACAAAA	1
3759368	10	AAG	GCATTGACAAAATGGTGGAACGATACAGCATCA	1
3759672	19	AAG	GATAGCCCTTGTGGAGGTTCCTGCAATGTCAAA	1
3759815	24	AAG	GGATTTCATCTGCCAGAGTATTACAGTTAAGAG	1
3760056	8	AAG	GAAAAACCCAATTTATTCACCTAAAATAGTAGA	1
3760330	16	AAG	GCAATAATCGGACTTTCCTACAGAAAAGATAAA	1
3760606	7	AAG	GTGAAATCCTGGCTGACCGGGTGAGTGAGGAAA	1
3761360	35	AAG	GTTAAAAATGGATACAGTGCTAACAGCACCAAC	1
3761493	27	AAG	GGTACGCCAGAAAAACCCAGTGATATAAGATAG	1
3762359	9	AAG	GGCCTATGGAGTTGGAATGTTAATGACCCGGGA	1
3762396	16	AAG	GCAATAGAAAACCTGACGGCATACGATTAGTAC	1
3762794	19	AAG	GGCCGCAGAGGCTGAACTCGGACTGGCATATAT	1
3762845	20	AAG	GGAATTTCTCACATCCTTATCTAATATAATGAG	1
3763022	17	AAG	GAATAAAAAAAATCATTGATATAAATTCAGTTA	1
3763826	12	AAG	GAACCGCCTGGCACGACAGGTAAAATACTAGTC	1
3764490	13	AAG	GCTGATTATTCTTGTCAGTGACTTCAGTAACAA	1
3764585	25	AAG	GGGTGGTTGTAGTTCATCAACAAAATCAAACCA	1
3765627	19	AAG	GAAGGGGTGTTTTTATGTCATCCGATATTAAGA	1
3766709	16	AAG	GCTGAGTCTAAAGGCGCATCTCCGCTGTCTGCT	1
3767551	23	AAG	GTAATCCAATCCCACCCTCTCCACATGGAGAAG	1
3768921	7	AAG	GCAATGCAATAATGGTGGACCAGGCGCAGGACA	1
3769860	46	GTT	TTATTATCTTTTTTCTATAGATTTCTTAATTAA	1
3770873	9	AAG	GGATACGTCGCCGCCTCGTGGACGGTGGCAATC	1
3771034	11	AAG	GATCTCGGTGAAAACCGGGCAGTTTGACATCAT	1
3771968	16	AAG	GAACTGGCTCTGCCCATCTACTCCATCGGTATG	1
3772794	56	AAG	GATTCAGCTTTGCTTTGAAGCAACGCTAAGTGA	1
3774363	13	AAG	GGGAATGCGGCATAGTCGTTTGCGCCCCCTCAC	1
3774818	21	AAG	GGTACACCTGCTCACAGCGCCGTAAGCTATCAG	1
3775533	19	AAG	GATTGCCAGTGCGCGACGCCCCTGATTCCACAA	1
3776305	3	AAG	GGTGGCAGGGTCGGCACCCAGCGCCGCACCAAG	1
3777365	20	AAG	GTTTAACTTCTGGTTGCCAATCTTTCTGGAAAA	1
3778111	18	AAG	GCTCACCAACATTGTTGGCTTTGATTTCGCTCG	1
3778229	5	TTG	GATCAGACGCGTAGCTTCACCACGAGTAATCAC	1
3778680	14	AAG	GAACAGCAGGATAACGCCATTTTTAGTGCTAAA	1
3779331	15	AAG	GCGACCGTTATCCGTGCTGAAGGTCAGCCAGAC	1
3780368	19	AAG	GCAACAACAACGCGCAAGCCTGCTCGCACAATT	1
3780913	22	CAG	GCATTGCCCGTGCGGAAGCCGCGGCGAAAGCGC	1
3781194	21	AAG	GTTAAAGCGATTGCCGACGGTCGGGTGATTCTG	1
3781278	8	AAG	GGCGACATGAGTCTTTACGGCTATAATCAGAGC	1
3781458	27	AAG	GTTTTGTTTCCATTTCGTCGTAACGTTCTTGCA	1
3782639	17	AAG	GTTATTTGCTGATGAAATTCCGGATAAATCATA	1
3782745	35	AAG	GGTTTTTATTCCCTTGTCTATGCAACCGACTCA	1
3783495	31	AAG	GAAACTATTAAGCCTGTGAGATATTATTTTTAC	1
3783578	13	AAG	GAGATCAGCACAATTACGAACTCTTTATTACAC	1
3783866	16	AAG	GCCTTTAAAGATCACTTTGGTCCAGTCGATAGA	1
3784259	34	AAG	GGGATCAAAAATTGCGGCTAAGTCATCGGAAAT	1
3785774	11	AAG	GTTAATGACGTGGCTTCCATCAGCCACAGTGAT	1
3786527	26	AAG	GATGCATCTTACTTTCATCAAATGGGAAATCCC	1
3788667	1	AAG	GCCTGGCCGCTAATGGTGGAACGCTATATAGCG	1
3788736	8	AAG	GATCTGCCGCAGCCATTGTTATGGCCGCAGTTG	1
3789228	16	AAG	GTGCGTAAAGGTGACGCTGCGGAGGGTTATCAC	1
3789731	14	AAG	GCATCATATTGCAAAACAGCAGCACGCCGTAGA	1
3790283	14	AAG	GTTATCATCATTATAAAGGTAAAACATGCTAAC	1
3791568	36	AAG	GAATAAACAAGTTTAAGAAGTGAGTTAAAACTC	1
3791706	17	ATG	GATTCGGGGACCAAATTAAATGCGAGGGATATT	1
3791786	22	AAG	GCCGCAGCGATATGAACAAGAGCTGTATCAACA	1
3791956	5	AAG	GTGTGTTTTCACTTCTTGATATATAACTTTTAT	1
3792360	20	AAG	GCATTTCAAGAAAACCGGTTGATTCTTTAATAC	1
3792480	27	AAG	GTTCACGATAAATCGAACTTAATACAATTAGAT	1
3792605	13	AAG	GAAAGGAAATTAATCTTGATTTTGTTTATATAA	1
3792791	17	AAG	GTTTAATAAATGGAATTACATCGTAAGAAATAG	1
3793010	3	AAG	GTGAATATGCGATTTGAATTGCAGCAAAGGCAA	1
3793203	14	AAG	GGACCGTAATACGAGGCAGTTCTGGAGGATATA	1
3793355	17	AAG	GTACATATATAAAAGGAACGATATTATTACTTA	1
3793831	7	AAG	GTTACCACGATGGGGGTCGCCAGAAACCATGCC	1
3794110	54	AAG	GAAACGTTCGTTACGCTTAACTTTCGGAGAAAA	1
3794981	20	AAG	GCAAACGATCAAGCGTTAAACCCAATAATTGAA	1
3795513	25	GGT	TTTCAGCAACGCCGTATTCTTCCATGGCGAAGC	1
3795876	34	AAG	GTAACCTTTAGCAATTCCCGCAACACCTAACGA	1
3796062	15	AAG	GTAATCTGCAATAACAAAACGAAAATATATTGC	1
3796169	3	TTT	TATACTGCAACGCCAGGGCATCAAAATACTTAC	1
3796673	7	AAG	GGCTTCAAGTAGGGTCATTGGGAAACCTTCAAA	1
3797765	8	AAG	GTATACGAAGAGTCCAGCCAGATTGGTTTTCTT	1
3797854	4	AAG	GATATTTGTTTTTCAATCAAATACTTTGAAGTC	1
3799194	17	AAG	GCGTAATGTACGACGAGTCTCCAGTTCACGAAA	1
3799280	34	AAG	GTGTGGCAAGCGGCTCTTTTAATTCAACCATCT	1
3800010	21	AAG	GTTTCGTCGATTTACCCTGCTCGAAAGTCGCTC	1
3800702	1	AAG	GCACTGCATGATCAATTAATGCACCCAGTTCAG	1
3801215	7	AAG	GATTAATGACCAGGTCATAATTATTCGCACGCA	1
3801820	12	AAG	GTCAAAAACGGGAAAAGTAATGGTAAAGCCACA	1
3802196	11	AAG	GGATGTTCAGCACGTTTATCTGCCGTATGATCT	1
3803100	12	AAG	GTACTGTATCAAAACCAGGGCGCGCTACAGCGT	1
3803528	34	AAG	GTGTGTTTCTGATGCCGTCGAAAGAGTGGTCGT	1
3804443	27	AAG	GAATGGTTGCACCAACGAGATGCGGTTCTATGC	1
3804603	16	AAG	GCGAGAATTATTTGATTTTCGCTTCTTTGTAGA	1
3805225	17	AAG	GATCCCGAAGGATCGCGCATAGCGGGTTAAATC	1
3805554	8	AAG	GATCTCCCGCTCCTCACCCGTGAGCTGGCTTTG	1
3808917	16	AAG	GCAGGGCCAAACAGCAGATCGAACTCAATGCCG	1
3809618	16	AAG	GAGCACGGGCGATCAGACGCTGGATTTCCATTG	1
3810495	16	AAG	GCATTGATCGAGCAGCGTCTGGAAGGCGTCACC	1
3810855	15	AAG	GTGTTGATTGAGCAGATGCGCGAGCAGATTCAG	1
3811494	2	AAG	GCAACTTCGTGAAGACGAAAAGCGTCTGTTTCT	1
3811515	13	AAG	GCGTCTGTTTCTGAGAAATGAGTTGAAAGAACA	1
3811557	21	CAA	ATTGGTTGAGGCAGCACAGCAAGCTGGGGTAGC	1
3811698	17	AAG	GATCCTGGATCATATGGGTTCAACAGAACTGGC	1
3811905	24	AAG	GCAGTTGGAAAACAGTGTAAAAATTACAGAGAA	1
3811996	11	AAG	GGTCCAGGTGCAGTGAACACAATGGCTAAATAT	1
3813283	1	AAG	GCGTGAAATGAACTGTTCCTGACAAACATCAGA	1
3813969	10	ATG	GCCCCTCGCGCTGGAGAAATATTTCCCCCTGAA	1
3814742	7	AAG	GCTCGTATGTAGGCTTTATTTCGCTAATCACAT	1
3815016	11	AAG	GTTTTTGGTAATTACTATGGCACTTCGCGTGAG	1
3815129	14	AAG	GATGCCGCACGCGCGGAGTATCTTTATTTTACC	1
3815570	27	AAG	GGATCCGCTGGTACCGGAAGAAAACGATAAAAC	1
3815578	1	GCT	TGGTACCGGAAGAAAACGATAAAACCACTGTAA	1
3815730	15	AAG	GGTCGTCGTTAATCACAAAGCGGGTCGCCCTTG	1
3815776	15	AAG	GCCTGAATCAACTGATTCAAACCTACCTGCCGG	1
3816080	11	AAG	GTTCCGCGATAAGAAAGAGGCGCAGGCCGAAAA	1
3816092	1	AAG	GAAAGAGGCGCAGGCCGAAAACTTTCGCAAGAT	1
3816404	7	AAG	GATTCTTTCTGAAATCGAAGGGCGTTTGCAGGA	1
3817193	6	AAG	GCGTGATGATTCTGTAAGCCTGGGCCGTCGTCT	1
3817210	10	AAG	GCCTGGGCCGTCGTCTGCTCAACCATGCTTTGG	1
3818136	37	AAG	GGCCAGGGCATGCAGATTCTGGCAACCCATCTT	1
3820016	19	AAG	GGTCGTCAGGCATACTGGGTTTGTACGTTGATT	1
3820937	29	AAG	GCGTTCAGTGATCGCCTGCATGTTGGCGATTGC	1
3821081	20	AAG	GATGGTCTGTACCACCAGAATCGCCAGCATCGG	1
3821198	1	ACG	GGATACCGCACGCTCAAAGACGCGGTAAAAGCC	1
3821675	20	AAG	GCTAGCCATACCAATGCCAATGGCATTTTGCAT	1
3821965	11	ACG	GCCCGAGCAGCAACGTCAGCGTTGCGGCAACAA	1
3822188	11	AAG	GTTATATAAAAAAGTGCATTTATCTCATTTAAA	1
3822861	19	CGC	CAGCCATGAGCGATAACACCTTCGGCGCACCGA	1
3823038	23	AAG	GCAACGAACCTATGACGCAAGAACTGATTATGG	1
3823714	12	AAG	GATAATTACCGCCGCAGTCTCACCTCTTTAACC	1
3825458	8	AAG	GTGACTCAAACCATGAATGCTGGCATCGTTTCC	1
3826734	24	AAG	GTCATAAATCGCCAGACCTGGCTGCCATTTATC	1
3827394	39	AAG	GCGCTCTCCCAGACCGTAAACTGTTTCGCCAAC	1
3828478	12	AAG	GTGGTGAGAAAAGCGACAAACACTTCCGGCGTG	1
3828904	25	AAG	GGGATATTGACGACGGTATAAAGTAAGGTAAGT	1
3829014	28	ACG	GATCCCGAATGGCAGTGCGCCAAACAGTACCCA	1
3829927	17	AAG	GGTGAAGATGTTGTTTTACTCGCCCCAGAACAC	1
3832915	20	AAG	GTGCGCGACCAAGGTTGGTCGGGTCGTTGGGGA	1
3833748	32	AAG	GTTAATGTTGTCAGATGAAAACAATAAACAACA	1
3833836	22	AAG	GCGTTGGGTAAGGTAGAATGCCCGGATATGTAA	1
3836083	4	AAG	GGAGGAACTATCGCCACCAGCGGTGAGAAGAAC	1
3836307	10	AAG	GCCCGCTTTATCAGTTACACCAATTAATGTTCC	1
3837104	10	AAG	GCGTCCCTGATTCATTACTCACGTAATCGGTAT	1
3837489	8	AAG	GGACGTTACATTGCCGGTGTTGGCGCAGAATAC	1
3838033	4	AAG	GTTATCAGCTGGAAGAAGGACGCCGGAAATTAC	1
3838716	28	AAG	GGTGCGCTGGCTGCGACGGTCAGCCATGACAGC	1
3839057	1	AAG	GTTTGCCTTCACTACGCTGGAAGTCACGGAATA	1
3840020	33	AAG	GGTTGTGAGAAATATTCCAGAAACCGAGGAATG	1
3840384	6	AAG	GTTCTTGCGAATCAGGTACATCGTCAGGTAGCC	1
3840647	1	AAG	GTGAAAAGGTGAGATGCATCACGCTTCGCGCGG	1
3840935	11	AAG	GCAGGTTGCCTGCATCACGTAGCTGGCAAATGG	1
3841681	17	AAG	GCCCTATCCCCATAAAATAACGGGCATTTGAGC	1
3844580	1	AAG	GCCTGCGGATCGGCTTCGTTATTCAAATCACAG	1
3844648	17	AAG	GTTGATTTTGCCCGGATAGGTGGCGGCAAAAAC	1
3846560	12	AAG	GTATACGTGTTCCGCGCAGAACGCGCAATTTCG	1
3847270	16	AAG	GCATCCGTGATAATGAAAAGGCAAAGAAACGTC	1
3847289	34	AAG	GGCAAAGAAACGTCAATTTGTTATTGATGTTGG	1
3849719	13	AAG	GAATTTCGTCCGCCCGTTTCCTGATATGCTTTT	1
3849899	15	AAG	GCATCGTGGCGGACAAAACGGCTGAAATTAAAA	1
3850225	37	AAG	GCAGCCTGAATAATGCCCGCCGGGTGATCATCA	1
3850997	28	AAG	GTCATTACAGGCAAAATAGAGCGGATGGTGATA	1
3851075	2	AAG	GCGGTGATGTTCCGGTTTGTTAGCCAGGTCATC	1
3851642	19	AAG	GCGAATACCTTCCGCCGCCAGACTATCAATATT	1
3852481	1	AAG	GAAACCCACCATTGGCACTGGCAGAACGTTATT	1
3853287	22	AAG	GGCCGACCAGTTGTTCCGTGGAAAGGTTGGTTA	1
3853368	15	AAG	GAAAATAGCCTTGTTGCGATCCGGTATCTGTTT	1
3853662	16	AAG	GTTCAGATGTAAAAAACGAAACTCCGTACAATA	1
3854069	14	AAG	GTTGCTGAGTTAATAACTTCACCAGAAGCAATA	1
3854380	13	AAG	GCAACAAGGAAACTCGGTTGGCGAAGTCGCTGA	1
3855306	40	AAG	GGTGCTTCCACCGCCTGCGACAACCACTGAGAA	1
3856037	4	AAG	GCCCGCCACTTTTACCCGATTTTCCGGTGCGGC	1
3856882	2	AAG	GACCCACCACAATCCCGGCGAAGGGAAACAGCA	1
3857037	11	TAG	GGAAGATGCGATCGGCAGAACATGACGACCCAA	1
3857828	24	AAG	GGTAGCGGAACACACGCCACTGCTGCGGATCAC	1
3859817	8	AAG	GAGAATAGCTAGTTAGCTATTTAACGCGGGACG	1
3860501	8	AAG	GTTGCGTTCAGCGATGCCCTGGTACAGATAGGT	1
3860774	16	AAG	GTTACGCATAATCAATAGCTCCTGAAATCAGCG	1
3861184	11	AAG	GGAACGTATCCCGGCACCCGCGCCAGCGCAACC	1
3862799	21	AAG	GTTAGCAGGCAAAATGCAGGTGATCGCGCTGGA	1
3863288	27	AAA	ACATCCGGTGCCGTTCTACTCCTGCATCTTTGA	1
3863400	13	AAG	GACGGTCAGACGCGTTTCACGACGCTGAAAGAG	1
3864006	19	AAG	GAAACCAGCGACCAGGTAATCGAAGCAAAACCG	1
3864158	9	AAG	GCCCAGTGAAAAGCCCTTACGTACCAGCAGATC	1
3864333	1	AAG	GCCACCGCAAATTGCCCAAGATAAACGCCGATC	1
3864978	23	AAG	GCCACGGCCAGGTTGGCGCGGTCGACATAACAA	1
3865028	32	AAG	GATCATCACCAGCGTCAGATAACGCCGACGCCC	1
3865639	10	AAG	GCGTGAGAACATGCGTTCACCCGCCGCCAGTGG	1
3865841	14	AAG	GCTTCACGAATTTGTGCCACGGTGTTAACCGCC	1
3865933	9	AAG	GGTATCGAAGCCGATTTCGCGTAGCGTTTTAAT	1
3865956	1	TAG	GCGTTTTAATGCCGTCGATAACATCCGCCGGAC	1
3866173	31	AAG	GTCATTGATGCGCGATGGATCCTGACCAATCAA	1
3867189	20	AAG	GTGTTCCCAGCACATGCGAGGCGCGAACTTCAA	1
3867435	9	AAG	GAGAGGAAGGAGCCAGAGCTCGCGCGCCGATCA	1
3868754	22	AAG	GAGTATGCTTTCAACGGCTTAGCTACTCGTTTA	1
3870075	22	ACC	CATCAGCGGCCTTCTGTACCAGCGCGCCGTTAT	1
3870582	41	AAG	GTTTTTGCCCGAGATCGGACACCGCATTTGTGC	1
3870864	53	AAG	GTATAGATTTGCGGGATGATAATTGCGGATTGC	1
3871028	45	AAG	GCGTAGCGCATCAGGCACGCTCGCATGGTTAGC	1
3871622	5	AAG	GGTCAGCTTCCGTCAACGTCGGCTGATAGATAA	1
3872455	13	AAG	GAAACCAGTTTGTCTTTGGTCTGGGAGGAGAAT	1
3872676	20	AAG	GCAGTAGATGTTTTCCTGGAAGCCATCGTTCCA	1
[truncated: 3,506 more rows]

## Sheet: 1245 (1) genome
position	quantity	PAM	spacer	strand
1430	1	AAG	GCGACTGTGTGCGAGCTGAACGGGCAATGCAGG	1
5480	24	AAG	GCTCCTCATGATCATCACGGCGGTCATGGTCCA	1
15407	10	AAG	GGGTTGTGGTATTACGCCTGATATGATTTAACG	1
15771	58	AAG	GAGATTGCGTCTTGTCGATGGAACAGCAATCAG	1
18882	13	AAG	GGGACGTGGTCTCGAACCCAGCGAGCTGGGAGA	1
20016	10	CCG	GTCATCCATATCACCACGTCAAAGGGTGACAGC	1
20369	24	AAG	GCGGTGTAAGTGAACTGCAGTTGCCATGTTTTA	1
20504	42	AAG	GCCACTGGAGCACCTCAAAAACACCATCATACA	1
23525	21	AAG	GCGAACGACATCGTCGTTGCGCTGCTGCAGGAA	1
28665	20	AAG	GGGATGGTGATCGGCACTACGGGGTTTGACGAA	1
30167	21	AAG	GGGAGCTGGACGTTGACCGGTGGCCTGCCAGAA	1
30796	29	AAG	GTAATCAGGAGTAAAAGAGCCATGCCAAAACGT	1
39430	44	AAG	GTATTTGCACATCGCTGCATCGCCAGAGGTGAT	1
49363	16	AAG	GTTTAGGTCTGGGGCCGTATGAAGCGCGAGAAC	1
57705	14	AAG	GATGCGCCAGTTTCGCAGTGTCTGCTTTGGTCG	1
65213	4	CGA	AGGAGGCGTCGCCATTCTCCGGCCCCAGCATAT	1
66584	21	TTG	GCGATAAAAAGCGTCAGGTAGGATCCGCTAATC	1
66594	404	AAG	GCGTCAGGTAGGATCCGCTAATCTTATGGATAA	1
66647	121	AAG	GTGTGACGCCGTGCAAATAATCAATGTGGACTT	1
66761	327	AAG	GCGGGGTTACCGGTTTGGTTAGCGAGAAGAGCC	1
66789	92	AAG	GAGCCAGTAAAAGACGCAGTGACGGCAATGTCT	1
66801	172	AAG	GACGCAGTGACGGCAATGTCTGATGCAATATGG	1
66818	31	ATG	GTCTGATGCAATATGGACAATTGGTTTCTTCTC	1
66852	1	CTG	GAATGGTGGGAGTATGAAAAGTATGGCTGAAGC	1
66863	44	GAG	GTATGAAAAGTATGGCTGAAGCGCAAAATGATC	1
66872	818	AAG	GTATGGCTGAAGCGCAAAATGATCCCCTGCTGC	1
66873	14	AGT	TATGGCTGAAGCGCAAAATGATCCCCTGCTGCC	1
66883	61	AAG	GCGCAAAATGATCCCCTGCTGCCGGGATACTCG	1
66978	1	TTT	TATCGACCGACCGCTGGGAATGAAAGGTTATAT	1
66982	33	TCG	GACCGACCGCTGGGAATGAAAGGTTATATTCTC	1
67003	1100	AAG	GGTTATATTCTCAATCTCACCATTCGCGGTCAG	1
67084	82	ATA	ATTTTGCTGTTCCCGCCAGGAGAGATTCATCAC	1
67146	1	TGG	GTATCACCAGTGGGTTTACTTTCGTCCGCGCGC	1
67185	65	TGG	GCATGAATGGCTTAACTGGCCGTCAATATTTGC	1
67246	43	AAG	GCGCACCAGCCGCATTTCAGCGACCTGTTTGGG	1
67259	14	GCA	ATTTCAGCGACCTGTTTGGGCAAATCATTAACG	1
67283	59	AAT	TCATTAACGCCGGGCAAGGGGAAGGGCGCTATT	1
67296	150	GGG	GCAAGGGGAAGGGCGCTATTCGGAGCTGCTGGC	1
67300	81	AAG	GGGGAAGGGCGCTATTCGGAGCTGCTGGCGATA	1
67301	42	AGG	GGGAAGGGCGCTATTCGGAGCTGCTGGCGATAA	1
67306	117	AAG	GGGCGCTATTCGGAGCTGCTGGCGATAAATCTG	1
67308	18	GGG	GCGCTATTCGGAGCTGCTGGCGATAAATCTGCT	1
67311	38	CGC	CTATTCGGAGCTGCTGGCGATAAATCTGCTTGA	1
67321	29	AGC	CTGCTGGCGATAAATCTGCTTGAGCAATTGTTA	1
67338	34	CTG	GCTTGAGCAATTGTTACTGCGGCGCATGGAAGC	1
67369	260	AAG	GCGATTAACGAGTCGCTCCATCCACCGATGGAT	1
67372	15	CGA	ATTAACGAGTCGCTCCATCCACCGATGGATAAT	1
67391	29	TCC	CACCGATGGATAATCGGGTACGCGAGGCTTGTC	1
67396	29	CGA	ATGGATAATCGGGTACGCGAGGCTTGTCAGTAC	1
67408	12	GGG	GTACGCGAGGCTTGTCAGTACATCAGCGATCAC	1
67469	48	CAG	GCGTCGCACAGCATGTTTGCTTGTCGCCGTCGC	1
67479	37	CAG	GCATGTTTGCTTGTCGCCGTCGCGTCTGTCACA	1
67483	1	ATG	GTTTGCTTGTCGCCGTCGCGTCTGTCACATCTT	1
67522	38	GCC	CAGCAGTTAGGGATTAGCGTCTTAAGCTGGCGC	1
67717	158	AAG	GAAAAAGTGAATGATGTAGCCGTCAAGTTGTCA	1
67723	407	AAG	GTGAATGATGTAGCCGTCAAGTTGTCATAATTG	1
67739	33	CGT	TCAAGTTGTCATAATTGGTAACGAATCAGACAA	1
67743	1209	AAG	GTTGTCATAATTGGTAACGAATCAGACAATTGA	1
67759	34	TAA	ACGAATCAGACAATTGACGGCTTGACGGAGTAG	1
67767	25	CAG	GACAATTGACGGCTTGACGGAGTAGCATAGGGT	1
67775	20	TGA	ACGGCTTGACGGAGTAGCATAGGGTTTGCAGAA	1
67789	43	AGT	TAGCATAGGGTTTGCAGAATCCCTGCTTCGTCC	1
69756	2	AAG	GGGATCGCCATTAACGCATTGGTGAAAATCACA	1
85042	19	AAG	GTTTCCCGCCGAGACGGTGCTTTATCTTGGTGC	1
87438	19	AAG	GTTAATGCCGGGCGAAGAAGAGGTGGCTGAGAA	1
94120	14	AAG	GATCATATGGATCGCTATCCGTTTGGTTTACAA	1
98976	24	AAG	GCGGAGTGATGGCATCTGCGCTTTCAATGGATA	1
101897	18	AAG	GGTGTTGAATTCTTCGCGGTAAATACCGATGCA	1
102256	16	AAG	GCATGTGGACTCTCTGATCACTATCCCGAACGA	1
107474	21	AAG	GCTAACTGTTGAAGTAAAAGGCGCAGGATTCTG	1
114422	20	AAG	GTTATCCAGCATGATGATATCGGCTCCTGCTTT	1
115855	21	AAG	GCGTTCTTTCGGCGGGTGAAACATTTTTCTCTC	1
117532	7	AAG	GATGATCATCGCTACCACCGCGATAACTTTGAT	1
122098	76	AAG	GAAAGTGGTTGCTGACGCAATCGCCAAATTCAA	1
125125	34	AAG	GCGAAAGAAGACGGCATTTATGTGACGATGGAA	1
135013	28	AAG	GTGCTGGTGAAGTTTAATCACGATGCACCGAAA	1
136998	37	AAG	GCGCAAACAGGCGCTGGTGAGCGGTACACAGGT	1
145977	10	AAG	GCCCTTCATCAGCAAAGAGTTTGGCGAAGCTAT	1
146825	35	AAG	GTGTAGGATCGAAATTAGTATCTGTATAAAATT	1
151984	39	AAG	GTCATTAATGGCGTAAAAATGCACTTTTGCAGA	1
152683	1	AAA	AAACATAAACCATCCCTGATAGAGTTAATTAAA	1
153581	34	AAG	GTTCACAAGTGCAATTGGTTAGGGTATGGAGAT	1
153690	11	AAG	GAGATGAGATATGATTTTCAGAAAATATTTATA	1
154863	17	AAG	GCGATTCTTCAAACAGGCGTGCCGGTGGGATAT	1
161510	19	AAG	GGTCTGGCAACTGCCTGCGGCAGTTTATGGCCG	1
182885	29	AAG	GGTATCCATCGCCATACCGTCGCGAGTGGTGAA	1
186193	19	AAG	GCGCGCCGGACTTCCGATCCATTTCGTATACAC	1
191491	11	AAG	GCAAGGGAAGATTCGTGCCTTTGGGCATAAAGC	1
200531	27	TGG	GTGAATGCCAAACGCCGCGAGCAGTTTGAACGC	1
202378	23	AAG	GCCCTTGCCAACACCGTTGAGATCGCCAAACGC	1
203778	17	AAG	GCAACGTTCTGTATTTGCTGAAGGTGCAGAAAA	1
209901	11	AAG	GCGCCAGGATTGCTGCATATTGTCGGGCGTAAC	1
216475	20	AAG	GCACGCATAGTATTTCCTCAATGTATGATCAAA	1
220670	76	AAG	GAAGGCCTTCGGGTTGTAAAGTACTTTCAGCGG	1
220690	45	AAG	GTACTTTCAGCGGGGAGGAAGGGAGTAAAGTTA	1
220710	28	AAG	GGGAGTAAAGTTAATACCTTTGCTCATTGACGT	1
220805	25	AAG	GCGTTAATCGGAATTACTGGGCGTAAAGCGCAC	1
220832	54	AAG	GCGCACGCAGGCGGTTTGTTAAGTCAGATGTGA	1
220854	63	AAG	GTCAGATGTGAAATCCCCGGGCTCAACCTGGGA	1
221196	51	AAG	GCGGTGGAGCATGTGGTTTAATTCGATGCAACG	1
221410	67	AAG	GGAGACTGCCAGTGATAAACTGGAGGAAGGTGG	1
221438	33	AAG	GGTGGGGATGACGTCAAGTCATCATGGCCCTTA	1
221455	34	AAG	GTCATCATGGCCCTTACGACCAGGGCTACACAC	1
221515	15	AAG	GCGACCTCGCGAGAGCAAGCGGACCTCATAAAG	1
221547	19	AAG	GTGCGTCGTAGTCCGGATTGGAGTCTGCAACTC	1
221695	38	TAG	GGTAGCTTAACCTTCGGGAGGGCGCTTACCACT	1
221822	44	CAG	GTGCTCACACAGATTGTCTGATGAAAATGAGCA	1
222252	33	AAG	GCGACTAAGCGTACACGGTGGATGCCCTGGCAG	1
222260	30	AAG	GCGTACACGGTGGATGCCCTGGCAGTCAGAGGC	1
222299	61	AAG	GGACGTGCTAATCTGCGATAAGCGTCGGTAAGG	1
222414	24	AGG	GTTAATGAGGCGAACCGGGGGAACTGAAACATC	1
222718	20	AAG	GGCGAAAAGAACCCCGGCGAGGGGAGTGAAAAA	1
222726	28	AAG	GAACCCCGGCGAGGGGAGTGAAAAAGAACCTGA	1
222952	63	AAG	GGTTGGGTAACACTAACTGGAGGACCGAACCGA	1
223256	23	AAG	GTCATGGTTAAGTGGGAAACGATGTGGGAAGGC	1
223510	31	TAA	AGTAACGATAAAGCGGGTGAAAAGCCCGCTCGC	1
223522	3	AAG	GCGGGTGAAAAGCCCGCTCGCCGGAAGACCAAG	1
223600	31	AAG	GGCGAGGCCGAAAGGCGTAGTCGATGGGAAACA	1
223818	36	AAG	GCCTCTAAGCATCAGGTAACATCAAATCGTACC	1
223826	34	AAG	GCATCAGGTAACATCAAATCGTACCCCAAACCG	1
223911	38	AAG	GGAACTAGGCAAAATGGTGCCGTAACTTCGGGA	1
223969	25	AAG	GCGACTTGCTCGTGGAGCTGAAATCAGTCGAAG	1
224001	34	AAG	GATACCAGCTGGCTGCAACTGTTTATTAAAAAC	1
224277	28	AAG	GATGCAGTGTACCCGCGGCAAGACGGAAAGACC	1
224624	28	AAG	GCAGGTCATAGTGATCCGGTGGTTCTGAATGGA	1
224777	22	AAG	GTAGGTCCCAAGGGTATGGCTGTTCGCCATTTA	1
224788	46	AAG	GGGTATGGCTGTTCGCCATTTAAAGTGGTACGC	1
224996	26	AAG	GCATCTAAGCACGAAACTTGCCCCGAGATGAGT	1
225202	8	CAG	GATTAAATCAGAACGCAGAAGCGGTCTGATAAA	1
225296	68	AAG	GTGAAACGCCGTAGCGCCGATGGTAGTGTGGGG	1
225371	35	AAG	GCAGTAAGCCGGTCATAAAACCGGTGGTTGTAA	1
226269	30	AAG	GTGATTCTGGCGTGGGCTATGGGGGAAGGTTAC	1
230508	16	AAG	GTTTTATCAGAACCTATCTTTCTTTGACCTTAA	1
234482	9	AAG	GTGCTTCCACCATTGCCCGACAAGAATGAAGCC	1
235781	33	AAG	GGCAGGGTTAAGACGTAAGATGCGAAAAGCAGC	1
236429	40	GTA	AATGCAACACTGCCTGCAATCAGCGCATTGCAC	1
240440	57	AAG	GGGAATGAAAGTGATCACCCTGACCGGTAAAGA	1
249076	19	AAG	GCATGGTTGCTCATTGCCATTCTGAAACCTGAA	1
250536	25	AAG	GCGGCTGGCACGATTGCTGATTGCCTGGAAGCT	1
253581	22	AAG	GGCGATGGCCCGTTCCCGACGGTATTAATGTGT	1
266596	1	AAG	GTTCAGCGTAATCGGGGCAGACGCTATTACAAA	1
266712	16	AAG	GCTTGTTCTGGAAAAGCTGGAGATGAAATGGTC	1
270632	14	AAG	GGTCGCCGGCCATTACCAGCCTTGGGGTAAAAC	1
270775	80	AAG	GGTAAGTTGATGACTCATGATGAACCCTGTTCT	1
275094	10	CCG	GTCATCCATATCACCACGTCAAAGGGTGACAGC	1
275447	24	AAG	GCGGTGTAAGTGAACTGCAGTTGCCATGTTTTA	1
275582	42	AAG	GCCACTGGAGCACCTCAAAAACACCATCATACA	1
279929	23	AAG	GTGCCGCGTCTGGTGAGCGTGCTGCCCAACGGC	1
280889	3	AAG	GAGATAAAACCGTCTGCGGAATATTTCCCGCAG	1
286565	10	CCG	GTCATCCATATCACCACGTCAAAGGGTGACAGC	1
286918	24	AAG	GCGGTGTAAGTGAACTGCAGTTGCCATGTTTTA	1
287053	42	AAG	GCCACTGGAGCACCTCAAAAACACCATCATACA	1
288304	23	AAG	GCGTCTTTGTTGAACAACAGGCAAATGTGATAG	1
293478	12	AAG	GGATCAGGACGACGGGGGCAGGCATGAATCCTC	1
309634	22	AAG	GTTCGATATCTCCGCAATTTACAGTCCGATGAA	1
310971	46	AAG	GTGAGTAAACTCTCAGTCAGAGGTGACTCACAT	1
311068	37	AAG	GCCCTGAAGCTTGCTGAACGCATCGGTGTTACT	1
311076	32	AAG	GCTTGCTGAACGCATCGGTGTTACTGCCGCAGC	1
311289	2	AAG	GCGCCTGAAATGAAGTATGTCTTTATTGAAAAA	1
311992	89	AAG	GCTTCTTTCATTCGCTGAAAGTGGAATGTATCC	1
315833	11	AAT	TCAGAATCACAAAACAAAAATCATGATTAACTA	1
318124	63	AAG	GCGGTGGCAAACGCGCAGCAGCGTATTGGGGCA	1
318490	2	AAG	GATCCGCCATCTCATGTTGTGGTCCCGGCAATT	1
327620	7	AGG	GGACAGGCATAGAGTAATGATACGTATGCATAA	1
330383	26	AAG	GCCACCGGGAATAAAGGACAGTAACCAGAAACG	1
347454	32	AAG	GTGGCTTCCACCGCCGTGGTCGCCGAAATGCTC	1
353701	25	AAG	GTGCGGCGAATCAGCTCCAGAACCGCGCTAATT	1
354102	4	AAG	GGTGGGGGTGACGGCGATACGCAGCGATCCTCG	1
360116	14	AGT	TTTATGGCGGGCGTCCTGCCCGCCACCCTCCGG	1
360118	22	TTT	TATGGCGGGCGTCCTGCCCGCCACCCTCCGGGC	1
360124	13	GCG	GGGCGTCCTGCCCGCCACCCTCCGGGCCGTTGC	1
360165	78	ACG	GTTCAAATCCGCTCCCGGCGGATTTGTCCTACT	1
360237	30	AAG	GGCCCAGTCTTTCGACTGAGCCTTTCGTTTTAT	1
363831	14	AAG	GCCCGCGATGCGCTGCTCGATACCTATCAACAA	1
366337	1	AAG	GTTCAGCGTAATCGGGGCAGACGCTATTACAAA	1
366453	16	AAG	GCTTGTTCTGGAAAAGCTGGAGATGAAATGGTC	1
367379	29	AAG	GCGCAAACCCTGATTGTCTGGGGGCGCAACGAC	1
372429	18	AAG	GAATATAAAGCTCAGGTGAAGCAGCTTATTGAA	1
376383	23	AAG	GTTGCGTGTTCGGGGAAATAATTCGCCCAGGCA	1
376959	31	AAG	GCAATACCAGGAAGGAAGTCTTACTGCTGTCGC	1
377073	3	AAG	GAAAACGATGGAAAATGAACTCCTCAAAGAAGC	1
377852	2	AAG	GCGTGACTACATCAGTATCATGCCCAAACCAGA	1
378010	26	AAG	GTGATAACAGATGTCTGGAAATATAGGGGCAAA	1
385253	11	AAG	GTTGTCGCGATGTTGACAAGAAGAGAATGGAAG	1
392079	3	AAG	GTTAGCAGGAGTGCATATGTTTAAGTCTTTTTT	1
394383	6	AAG	GCGCGTAGACGAACGGCGGGCGCGTTGTATGAA	1
403016	25	AAG	GTGATGGCGGAGTACGCGCCAGAAGCAGGCGAA	1
404551	9	AAG	GGAAAATCAGCAATTAACGTTGTGCTTCGCCAC	1
412332	16	AAG	GCCTGATGTTCAGCTTCGCGGCTTTTACTGTAG	1
412804	59	AAG	GCGCGAGTCGATGACCCGGGATATTCCAGTGGT	1
424524	35	AAG	GTTTGGTCTGATTGCGACCAGTGCTCTGATTGC	1
424831	23	AAG	GGGTTCGCGATTACTACCGGTATCGGTGTGGCG	1
430464	17	AAG	GCATTGAACAAGCGATCGAACGTGCTGGCACCA	1
432041	25	AAG	GGATATGACCATTTTGCCACGCCATAAAGATGT	1
437869	6	AAG	GCGCTCGGCCAGGTGTCCAGCCAGACGCTGACC	1
438067	20	AAG	GCAGTTAAATCGAAGATTGAAGCGGAAGAAGAG	1
444103	33	AAG	GTATCAGTTGCCATTTTTCAGCCCTGCCTTAGT	1
445186	21	AAG	GGTTGCCGCAATTTCGGAGAACACACCGAAAAC	1
449952	9	AAG	GAAAAATTAAGGGCGGCGTTCCAACCCGTATTC	1
450595	23	AAG	GTTTCAGTTGAAACCACTCAAGGCCTTGGCCGC	1
453407	1	AAG	GCACAGCGTGGTATTGTCTACATCGATGAAATC	1
457214	13	AAG	GGGCGCATCTACTGATGTGCCTTTTTTATTTGT	1
459876	28	AAG	GTTCGTGGATATCATCTCGACGTTTACCAGCAC	1
467233	69	AAG	GCACCCTCGCCAGTTTATTGATGGGCTATTACC	1
483126	34	AAG	GTTAACCAGCAGCGTGATGCACTCTTCCAGAGC	1
483975	9	AAG	GCGATGATTTTCTTCAACCTGCTGCTGATTGCC	1
485063	1	AAG	GGCGGCGACTGAGCACCCAAGGGTGATGCACGA	1
491851	4	AAG	GGGCAGGAGAAAATCTACTACATCACCGCAGAC	1
492775	16	AAG	GCAAAAGACATTATGGATGCTGGCAAACTGGTC	1
496384	25	TTG	GTTGGCATCTGACAAGGCGCTGGACTGGGTAGA	1
500771	29	AAG	GTTCCCGTTGCTTTCCGCGAATATCTACCAGAA	1
503658	26	AAG	GCAACAGTTAAAAACCATGAAACAGGCAACAAG	1
505907	3	AAG	GAACGCTGGCGTGCGCGCGCTTCCAGCATATGG	1
508976	2	AAG	GCTAATGAATAAATCCCTGTGGCGGCAGAGTAC	1
525560	23	AAG	GTCGCGACTAATACAAATACGTCCCTCATTACC	1
559411	3	AAG	GTAATAACTTATCGGCAATTTCTTTATTAGATA	1
559739	7	AAG	GGTAAAACCGTCTGTTCCGGGCAAGTCTATATC	1
562267	46	AAG	GTGAGTAAACTCTCAGTCAGAGGTGACTCACAT	1
562364	37	AAG	GCCCTGAAGCTTGCTGAACGCATCGGTGTTACT	1
562372	32	AAG	GCTTGCTGAACGCATCGGTGTTACTGCCGCAGC	1
562585	2	AAG	GCGCCTGAAATGAAGTATGTCTTTATTGAAAAA	1
563288	89	AAG	GCTTCTTTCATTCGCTGAAAGTGGAATGTATCC	1
571013	14	AAG	GGTCGCCGGCCATTACCAGCCTTGGGGTAAAAC	1
571156	80	AAG	GGTAAGTTGATGACTCATGATGAACCCTGTTCT	1
571310	29	AAG	GTAATAGGTTGCACCTACATCAACATATTTGAC	1
573041	21	AGA	ATAAGCGCAAGGCTGCGAGAGGTGAATAATGCC	1
594785	3	AAG	GTAAAAAGCGCGCTGGATGCTTCAAACCAGGAA	1
595838	29	AAG	GTTGGCGGGGAATTTTTACCGCAGATCAATGAA	1
596493	10	AAG	GCTGGCGCGATAGTCCGCAGGCACTGCGCCAGC	1
598973	14	GAA	ATATATCAGCCTGAATGCTTTCATATTCCAGCC	1
599142	29	AAG	GGTTCCAATATTGGTCATTCGGCGCAGATTTAA	1
601635	13	AAG	GGTTTCTAAAGGGTGTTTCATAACATTGTTAAA	1
603483	10	AAG	GGGTTGTGGTATTACGCCTGATATGATTTAACG	1
603847	58	AAG	GAGATTGCGTCTTGTCGATGGAACAGCAATCAG	1
635194	52	AAG	GCCCAGGAGATAAACATGCTCGACACAAATATG	1
639157	25	ACG	GGAAAGCTGAGTATTGCTATCGGTCATTTTTGC	1
640205	31	TTA	AGGCAATCCTGGCCACAGACCATGTACGGTCAG	1
651948	30	AAG	GGTTATGTTAATTGTAGCTTTGCTATGCTAGTA	1
661226	3	ACG	GCCAGCTAAGGCCAGAGAGGAACAGTACAAACA	1
674322	27	AAG	GCCCGGCAAGTAATCTTTCCGCATTTTTGTAAT	1
675779	3	AAG	GGGTTTAAAGCATTACGCCAGGCCTATGAAGAG	1
676751	21	AAG	GCATGGGCGTGGTGGAAATCGAGAGTCGGTAGC	1
678665	30	AAG	GTACGCCGTGATACAGCCGGTTTTCCGACTAAA	1
682255	31	AAC	CAATCGAGAGGGCTGGAATTTCCGCCCCTGGTT	1
684273	14	AAG	GGTCGCCGGCCATTACCAGCCTTGGGGTAAAAC	1
684416	80	AAG	GGTAAGTTGATGACTCATGATGAACCCTGTTCT	1
693131	1	AAG	GATCTCCCGATACAAGTACGCTTCTTTAGAGGT	1
698316	26	AAG	GTCTTAACTTTCAGCTCCATGGTGGAAGGTTCA	1
702401	2	AAG	GGCTGGGATGACCCGCGTATGCCGACCATTTCC	1
706272	19	AGG	GCCACTTGAACACCGGGACATTGTACAGGTACA	1
719000	12	CAG	GGGCAGGGGTTTCAACATACACCGCGTGCCAGA	1
720400	11	AAG	GATAAATGTTGATAATGCCGGACGTAATCCACT	1
733333	33	AAG	GGCAGGGTTAAGACGTAAGATGCGAAAAGCAGC	1
733674	1	AAG	GGCTGGGAAGATATAGAGGATTTTGGGGAAACA	1
734136	13	AAG	GGAAACCAGGGGCGGCTAAATAAAGCCTTCGAG	1
747998	4	AAG	GCAGGCAGATCACAGTTGATCAAGCGAATGTCG	1
749787	28	AAG	GCCTGGGTCAAAGGTGAACACACCTTTTGAACC	1
754043	25	AAG	GGTTCCTTCGCGAGCCACTACGTAGACAAGAGC	1
754425	2	AAG	GCAGGTTAAAGTCCTGCAGCTCATTAACGCATA	1
765873	38	AAG	GAAGTGATTTTACGGCTGTTTAATCCGGCTGAA	1
772109	25	AAG	GCAACTTGAGAAAGAGCGGTTAGCGGCTCAGGA	1
775997	1	AAG	GCAACGAAAAAGTGGGTCGTTAGCTCAGTTGGT	1
779856	21	AAG	GTAACCAGAAAGAAAGTATATTTGCCAGCAACC	1
781693	81	TGC	CCGCCGGTGCGCCGCACTGCTTCCTGTCCGTAA	1
808928	34	AAG	GTACGACGAGTAAAATTACATACCTGCCCGCCC	1
814564	28	AAG	GTGGCTGCGGATTTCCCAACTGTTGAAGCGTTA	1
841039	2	AAG	GGGAGGAAGGGATATTAAGCAGGTTGCTGACAA	1
846705	8	AAG	GGCACCTGGAAATTTTGCTGATATTTATCATCA	1
853302	24	AAG	GCGTAAAGCGTCCTTCCCAGTTTGTTTCATAGT	1
865798	13	TAC	CTGGTGTGGTACCGCCAAGTATCGCCTACGCGC	1
874127	16	AAG	GTTTTTGTAAAAATGAATTTGTTATCTCCTCCA	1
874384	4	AAG	GCAGGAAAAGGATTATCTGCGCCGCTTTCCGGA	1
875860	20	AAG	GGTAGTTCCAGTTCTTCGAGCGTCAGCAATACT	1
880475	44	AAG	GGATGCGGGCGGTAAGCCGGAGCTGGCGCAGGA	1
882736	22	AAG	GAACATAAACAGCGCCCAGGTTCGGCGTTTCAA	1
884736	1	AAG	GTAACGCGCACCAACAATCAAACTCACCAGACC	1
896102	19	AAG	GTGAATTTATATGCAATAAACATGATTAAATAA	1
899161	19	AAG	GCAATTAATGCCGTTTAATTGAATACTCATTGA	1
902526	7	AAG	GTTGTTTTTCCGGTTCAACGACAATCACTTTCC	1
911461	11	AAG	GCCAGAAAGTACCAAAACATTCAGCTGCTAATT	1
915006	33	AAG	GCAACGCTGATGGAGCTACGTGCGCAGCGGCAG	1
928216	1	AAG	GGGTTTATTCAGGGCTATACGGCGCTGCTTAAC	1
945490	25	AAG	GTTCGTTGGGTGGCGCTGGTTGGAGGAGACAAA	1
956007	12	AAG	GGTTTATATGACCAGCGACGTCAACGCATGGGC	1
957113	1	AAG	GAACGTGCGCATCGCCGCATGCTACAGTTGCAG	1
958555	30	AAG	GGTAAAATCAAGTCTATCACTGACTTCGGTATC	1
975823	31	AAG	GTTGAGGTTAACCGTGGTTCCGATGGCTGGCTG	1
979899	36	AAG	GCGTAGCGCATCAGGCAATGTTGCGTTTGTCAT	1
981491	26	AAG	GTAGTTCACCAGATCAACATCACCGATACCTTC	1
983429	6	AAG	GAGAGATCGACTCCCCAGTAAACCGGGTTTTCA	1
983581	21	AAG	GAATTTCATGTCGTCAGCGCGTTCTTCGAGAAC	1
985971	1	TAG	GCAATAAAGGCGTTTGTACCTGAAAAGATGAAG	1
994510	3	AAG	GTAGTTAAAAATCAAATGATTTCCCCCTTTGAT	1
1006155	5	AAG	GAAGAAGCCCTGCGCGTGGAAGAATTACAAAAT	1
1017863	3	AAG	GTGTGATGAACATCGTTGCATGAGCGTATTGCA	1
1020419	32	AAG	GATATTGAAAGCGCTCGGTTGCAGCATAACCAG	1
1024234	14	AAG	GTTACATGACGCGACAGGCAAACCCTTTCAGAT	1
1027048	34	AAG	GGGGTTAGCATTTAGCTAACCCCTTATCTTATT	1
1027904	37	AAG	GTCTTTGAAGACATCATCACGCAATACAATGGC	1
1038499	4	AAG	GTAATTGCAGATATACCGCACGGCCCGCTTCTA	1
1045686	47	AAG	GACGGTTGTTGCGCACGTATTCGGTGAACGCAC	1
1045908	16	AAG	GTCGCTGTCGTTCTCAAAATCGGTGGAGCTGCA	1
1046910	12	AAG	GTAAAATATGTCTAATAAAATGACTGGTTTAGT	1
1047619	24	AAG	GTCTCTGAAATTCGCTTCACCGCACGAGAAAAA	1
1054175	24	AAG	GCCAATTTATGCGGCGAAAGGCGATAAAGAAGC	1
1063700	37	AAG	GCGACAACTAGCCGGGCTAATCAATGACGAATG	1
1067512	40	AAG	GCCAGCGTACCGGAGACATACACCACGCCATCA	1
1069218	8	AAG	GGTTGTGATCCCAGAACTCAGTTTTGCCGCCAA	1
1069983	3	AAG	GAGTACATCCGTCTGAAGCTGGAAGTCTCACGC	1
1075503	30	TTA	ACTTCGGGCAGCCGCACATTCTGGCGCGTTTTA	1
1077196	1	AAG	GGGAAGGGCTGGAGTCGGTCTTTTTCCTGCTGG	1
1078047	31	AAG	GGTGAGGCAACGGCGGATGCGGCGCAAAGTGAT	1
1078203	22	AAG	GCGAAAGCACTGTATGCACCGACGCGCCAGCAC	1
1089111	1	AAG	GTTAACCGTTATGGTAATATTTATGTGCCATAT	1
1089535	39	AAG	GTGACGATTAGTATTGGCGCTGTTGTGACTCAG	1
1098073	28	AAG	GATTATAAAGATGCGTTTTAACCGTATTTTCGC	1
1098597	24	AAG	GATTTAGTGATCAACAATAATGTATGACCATGA	1
1099526	20	AAG	GTCTTCATTTAATCAGGCAGCCATAATTGGTCA	1
1100591	3	AAG	GAAAAGACCCTTTCATTGCCTGCTAATCAACCC	1
1103383	5	AAG	GCCAGTTGGAGGTGATGTGCGGTGTAATGTATG	1
1103628	27	AAG	GCGACAAACGCCAATGCTGCTGCAAGGGTACAG	1
1114933	49	AAG	GCGGGAAAGCCTGAATGGCGTCAAATCAAAATC	1
1125638	14	AAG	GGGACGGGTAATCTTTAACAGCTTACAGGTTTA	1
1143644	4	AAG	GTAAAGGGTCTCGACAGTATTCGGGATGCCTCA	1
1165233	18	AAG	GCAAATAAACGCCGCCATAGGCCGCCAGACGAA	1
1170336	22	AAG	GCGCCAGCACCCAGAAGATGTTCCAGATCCGTT	1
1188971	8	AAG	GGAACAGTTCGAAGACGTTGTCCCAGTACTCGG	1
1204133	1	AAG	GCCATTGCAGCATCAATCAGTGACTGGCGCTGT	1
1204674	32	AAG	GGTTCCATAATCCGGGGCTGGTAATCCGGCATC	1
1210116	33	ATG	GATTTGTTCAGGCACCAGAGCATTGGCCTTTAT	1
1210573	12	AAG	GTTAGCTGAAATTTTGATGTGCCTTTGTCGAAT	1
1213365	23	AAG	GGTTCACTCCACAAAATATCATTTCACTATTAT	1
1215211	30	AAG	GTAATGGAGAGTATCTAACCACTGAAGACGAAA	1
1222269	15	AAG	GGCTACGATCCCAGCGAATTTACATTCGCTAAC	1
1228625	3	AAG	GTTGTTATCAAAGCGTTGCTATCCAGCCCATTT	1
1229885	9	CAG	GCAAGACTTCAAGATTTGCCGCCACCTCTTCAC	1
1238726	15	AAG	GTTCCGGTGCAACGTGCGATGCAGTGGATGCCA	1
1242816	28	AAG	GGTGCGGGGGATTTCATCAATCATTCTCCTTTG	1
1248547	17	AAG	GCTGAAGCGATATCCTCCGTTGACTTGCTTCTG	1
1248871	29	GCC	CTTCATAGTCATCTCATTCTGGTGGCTGTATGT	1
1252614	24	AAG	GATATGGGTTGTTTTCAAAACCGTCTTCGTTGA	1
1264876	18	AAG	GCCCCCGCAACATTGCGCCTCACCGGATAACGC	1
1268302	17	AAG	GAGACGCTGGAGCAGGAACTAACCCTGTTGTGG	1
1275387	2	TGG	GCCAGCTTCTCAATACCAACCGTGACTGGGAGG	1
1279675	20	AAG	GAAGATGGCATCGTCCTGATCGACCAGGATAAA	1
1280464	31	AAG	GCCTTCCCGGAGAAAAATGGCTGCGGCTTTACC	1
1290781	33	AAG	GAAAACGGCTCCCTGTTGTGGAAGCCGTTATAG	1
1294824	18	TAG	GTTATAAGGATTTCCTTAACTGCTTCTCCTCAC	1
1296099	23	AAG	GATTGGGTCGTAAACGAACGAATCGTTCTTGAA	1
1296975	29	TGA	AATGCGCGTCTGGTGAAACCGTGGGTTGGTGGC	1
1298101	13	AAG	GTAAGAAAAACAGCGAGACGCTGGAAAATTTCA	1
1301104	1	AAG	GTTTGTGATCTTTTTCGCGGCATAACAGAATGC	1
1303705	116	AAG	GTTGCTGATAACCGTTACGTTTTGTCCGCGTTG	1
1305226	21	AAG	GGGTAATTACGCCAAAAATGACATTTTCACTGA	1
1308072	4	AAG	GTGGCGACCGAGTTAATATTTGCGTAGCGAAAA	1
1310554	11	AAG	GTTGACGTTCGACCGGGGTAAGCGAAACGGTAA	1
1318023	24	AAG	GCTATTGATGTCATTCATCATTCTGGCGGTAAG	1
1320088	43	AAG	GGTCGTTCTTACGGGGAGACGCAACAGAGTCTT	1
1324626	38	AAG	GCCATTGATGTAAAAGACAAACGCGAGGCTAAG	1
1324981	35	AAT	TATACCACGCTGGTGGCAAGAGCGCCTTACTGG	1
1325667	33	TGG	GCACCTGCGGGAAGTGATTGGGGGTGATGATGC	1
1325680	3	AAG	GTGATTGGGGGTGATGATGCGCGCTATAGCCGA	1
1336169	1	AAG	GGTCTGGTCATGACGTTAACTGCTTCATCTTCT	1
1338764	7	AAG	GTATCTCGAGATTATGGATCGCAGAGTGGTAAT	1
1338996	27	AAG	GTATATATATTCATCTACTTATGCGCGCTTCAG	1
1341760	27	AAG	GCGACGAATGCGGCTGTCGAGGAAACCAGTTGG	1
1342006	31	ACG	GATACGGTTGGCAATGCGACGAGGCTCGGCGAC	1
1343278	60	CCA	AGCCACACAGCCCGCTCCATACCAGCAGATTAA	1
1344205	26	AAG	GGAAGGGGGCCAGCGTTTCTTTTTCAAGGATCA	1
1344415	17	AAG	GGGGAGAAAGACGGATCGGCGATAACAAATATC	1
1344867	33	AAG	GGGTCAGCAGGGCAGAACCCGGATTCAGCATGG	1
1347774	18	AAG	GACCGCGGATTTCACCTTCGGTTAAGGTCATAC	1
1349772	17	AAG	GGAGGCGTTACCAAACGGGCTAAGTACCAGACC	1
1349929	25	AAG	GAGAGCGCCTTACGCAATACGCTGTCGAATTTC	1
1350111	14	AAG	GCGACCTTCTACCGGCACAATCACCACTTTTAC	1
1353517	50	AAG	GCAAAGGGGGCGGAGTCCAGTCAGTAGCAGGAG	1
1354848	21	AAG	GGAACCGAGAACAGGAACACAGGTACGATCCGG	1
1356884	12	AAG	GGATGAAGTGTATATAAAGAATGTCGCCAGAAA	1
1358188	20	AAG	GAGATTTTCGGTCCGGTGCTGGTGGTCACGCGT	1
1360609	20	AAG	GCCTCGCGGGCGGGATGCCGCTTTCGGGCGTGG	1
1361661	23	AAG	GCCAGTCGGTCGAGCAGGTCAGCGCGAAAAGTG	1
1362873	43	AAG	GCGGAAGCAGAAAGCCACAGCTTCGGTAAACAA	1
1363647	23	AAG	GTTATGAATACTCGCTGGCAACAGGCCGGGCAA	1
1365565	22	AAG	GGTGCATTAGTAAACTGGAAAAATAATCCCGAC	1
1366093	7	AAG	GTTGATATATTGGGTAATGAAATAACGCTGCGC	1
1366354	23	AAG	GCAAGTGCCCGTGGAAGAAGATGCCTATAACAC	1
1366849	26	ATG	GCAGGCACTGACCTATTACCGCGACCTTACTGC	1
1367198	28	AAG	GCGGTGGTGACTACCGCCACCTGGAAAGACAAC	1
1367242	35	AAG	GGCGCTGGGTGAACTACCGAATCAGCTAATCGG	1
1367417	19	AAG	GCGAGCCAGAAAAAACTGGATGAACTGATCGAA	1
1368662	41	AAG	GGTCGGATGACCATCAACGCCAGCTTTTACACG	1
1369274	23	AAG	GATCGGGCGATTTTAGCTAATGAAGTGAAGATC	1
1369303	40	AAG	GATCCGCGTGCGTTTCGGCGCACCGAAACACGG	1
1371908	48	AAG	GCTGGTGCGACGCTGTTTCCAGCACATATCTAC	1
1372197	23	AAG	GTATGCATCGCTGATGGCGCAGGGGAACGGCTA	1
1372405	4	AAG	GCCTGGCAGCGTGAGCTTGACTTTGCCAGTGGC	1
1372731	11	AAG	GGTGAGCGGTGATGTGCAGCAATGCTATACCGC	1
1373444	12	AAG	GTTTCATTGCGCATGAAGGCATGGCGCTACTTC	1
1375614	57	AAG	GCTGCATCAGAAACTGAACACCACCATGATCTA	1
1376195	17	AAG	GGAACAATAATGAAAAAGTTATTACCCTGTACC	1
1376423	1	AAG	GGGCCGGTAGATTATAGCGCGGGTAAACGTGGA	1
1377283	1	AAG	GCGGAATAATAACTCGCAGCTTTGTTGACCTAA	1
1378379	31	AAG	GCGACTTAAAAATGAACTCAATGCGCTGGTGAA	1
1378739	16	AAG	GGATACCTCCACGCTGTATCTGGAAATTGTGGA	1
1379366	29	AAG	GCTATTGTTTGCTGCCACTAAAGCGGACCATGT	1
1379388	5	AAG	GCGGACCATGTGACCATCGATCAGCACGCTAAT	1
1379619	74	AAG	GTTCCCGCACGTTTGCCTGGTCAGGCGTTCTGG	1
1379927	12	AAG	GCGGTAATGGACGCAGCGTTACGTCCGAAACGC	1
1381999	22	AAG	GAATCTGGTCGAACTGGTGCAAAAAGGCATGTT	1
1382519	9	AAG	GCGCGAATATGCCTGATGGTGCAACACCATCAG	1
1383307	29	AAG	GGCACCGGCGAATGCACGCCGTATCCGCGTTAT	1
1387010	54	AAG	GAAAAAAAACTGATACGTGTTTTGGATAAATTC	1
1388308	22	AAG	GCTGTTGAAGGATATTCCGGGGCAGGTTTATAC	1
1388924	8	AAG	GCGCGTAATGCCGATTACAACGCGGCAGAAAAA	1
1389211	2	AAG	GTCCGCGCCGTGTGACTGTACAATATCGATAAT	1
1389783	14	AAG	GCAGAACAAGCACCACAATAATGGTGATTTTGA	1
1390316	38	AAG	GTCCCTGATATGAGATCATGTTTGTCATCTGGA	1
1390409	56	CAG	GTAAGCGCCGTCAGACCAGAAAAGAGATTTTCT	1
1390413	11	AAG	GCGCCGTCAGACCAGAAAAGAGATTTTCTTGTC	1
1390486	32	AAG	GTCATCGAGCCGTTTTACCCCAAGGCTGGTAAT	1
1390509	61	AAG	GGCTGGTAATGGCCGGCGACCTTATCCGCTGGA	1
1391114	34	AAG	GAACCTTGAAACAGCATCCACGCAAGAACAAAA	1
1391239	56	AAG	GCCAGATACAAGGGGTTGCTGAAAAACGATAAC	1
1391612	14	AAG	GGATTACATCATGATTATGGCGAAACTGAAGTC	1
1394081	12	AAG	GGTACGACGATGCTGATGGGATTCGATCCGTTT	1
1395103	21	AAG	GAATGATCAGTGGCACGATACCTTTAATAAAGG	1
1395134	29	AAG	GGGTGATGGCATCACGGTGTGATTAATCGGATC	1
1397573	18	TAG	GCGAGAACCTGCTCGTCAAAATCGAATTTTTCG	1
1399169	12	AAG	GGCGTGACGTTAACTGATGCCGGTGAAAGTTTT	1
1400117	35	AAG	GTATTTTGCTTAAAATATCGGCAATATTTGGAA	1
1401448	24	AAG	GGTTTATGACCACCGGGTAAATGCGAGATTTCA	1
1403296	29	AAG	GCAATTTTTCCGGCTGTCTGTATACAAAAACGC	1
1405076	21	AAG	GCATGGAAACAGTTACAGGGCGGGAAGATTAAA	1
1405109	16	AAG	GGAAAAACGTGCCGGGTGCGGTTATTAAAATAA	1
1408604	83	AAG	GCTAAACTCGTCACCTTCACGGACAACACGGGC	1
1412243	15	AAG	GCACATTTTATTTTCTTAGTCATCACCATGACT	1
1415752	13	AAG	GCAGAAAGGAAGCAGATGTTCAAACAAAACAAG	1
1417216	17	AAG	GAAATCACCACAGCAACAGTAGCGAAAATCTCA	1
1419186	1	GAG	GTGTAAATGTAGGAGGGAAGATAGTTACAGATC	1
1424766	42	AAG	GGCAGTAAAATCAGCCTATGACAATGCAGAGAA	1
1427163	4	AAG	GCATGGAAAAAGTATCGGGTATTGCTGAACCGT	1
1427915	4	AAG	GCAAAAATTCGAGACATAGTGAGACTCTATACG	1
1428140	21	AAG	GAATAGTGTTGCGTGTTATTTTAACCAGATTTC	1
1428234	19	AAG	GTAAGTTTATTATATTACATTTTACCATTTAAA	1
1429752	24	AAG	GGTATTACCGTCAGGAAATGAACCTCTGCATCA	1
1430518	31	AAG	GCCCATGCCTAAATCATATGTTGTGGAAAGACC	1
1430725	2	AAG	GTTGTCTGCATTGGTATAAGAGTCACCGCCAAA	1
1432560	7	AAT	TATACGGCGTCTCGCCACAACCGGAGCAAGCAC	1
1433694	28	CTG	GTGCGTACCACGGCGTGGAATTACCGATAATCT	1
1435420	51	AAG	GCGTCGATGTCCAGTAGTGGAGAAGCAAATTGT	1
1436184	2	TAC	CTGGTCAGAGCTTCTGCTGTCAGGAATGCCTGG	1
1439132	30	AAG	GGATTCCGCGCGGGAGGACACGGCGTGTTGAAA	1
1441716	60	AAG	GTGACTTTTCTTGTCGCTGCGTACACTGAAATC	1
1442844	26	AAG	GTGTGTTCATTCCTCGACGATGCGCAGGCACAG	1
1445231	51	AAG	GTGGGTGAGGGCGCTTTTCTACCTGAAAGGTTT	1
1448196	4	AAG	GAACGCTTTGAGCAACGGATAGCCCAGGAAACG	1
1448370	18	AAG	GCCATTCTGTTGGCCAAAGTGCAGGATGAAGCC	1
1450015	23	AAG	GTTTTTGCCGGGATCAACGAAGCCACATTGAAC	1
1450123	26	CAG	GAAATGCAGTATCTCCAGCGTGTCTTGCCCGGT	1
1452255	18	AAG	GCACAGCAGGCCGGGCTGGTTAGCGACGTCTTC	1
1452459	1	AAG	GATCGTCATGAAGGCATCTCCGCTTTCTTACAA	1
1457108	15	AAG	GTGATGGGGCCGGGGGTGGCGATGGAGTGTCTG	1
1458679	21	AAG	GCCTGTATTTTCAACGTTTTGGCGGCTTGAATA	1
1460215	10	ATT	TGATGAAGCGAATAACACTGTTGCCCTTGAAGG	1
1460653	22	AAG	GGATTCCACCGGTACGGAAATCAACGGTAATAA	1
1461242	5	AAG	GATTCCACGGGTACCAAAATCGCGGGCAATATC	1
1461499	39	AAG	GGTTTCGCTGGCAGGCAGTATGCAGGTTGGCGA	1
1462218	35	AAG	GCCCGCTGCCGCAGATATTCCCGTGGCGAGCGA	1
1462586	27	AAG	GCCGCCGGTAGTGACCGCCCAGTGCAGTGCCTC	1
1462777	24	AAG	GCAACAGCGCATTCTGGCGCATGATCCGGTAAA	1
1463395	22	AAG	GACATCAATCATCTGTTCTCCAATGACTAGTCT	1
1463547	25	AAG	GGTACTTGTAGATTCAATTGGTCAACGCAACAG	1
1463897	1	AAG	GTTCAGCGTAATCGGGGCAGACGCTATTACAAA	1
1464013	16	AAG	GCTTGTTCTGGAAAAGCTGGAGATGAAATGGTC	1
1467988	1	AAA	ACTGGACTACGCAGGTAAAGACGGCTGGAGCGC	1
1469695	1	AAG	GGTAATATTTCCACTTTCTCTCTTTCTAATCCA	1
1470109	1	AAG	GCGCTGTTTCGCCCTAAGCCTTCTCCTGAGTTA	1
1470553	14	AAG	GATGCGTGGTTATTGCCTGAATCCATTATTGAT	1
1471678	46	AAG	GCGATGAGAAAACTTGATGAGTTGTATTGATCC	1
1473823	32	AAG	GGTTAAATTGTATGTGCCGCTGGCACGTCCTGC	1
1474481	14	AAG	GGTAGTAACGCATTCGGGCGTTTAGTCGACAAA	1
1474586	18	AAG	GCCGTTGCCGATCTCCACGCCAAAGGTTTAGCC	1
1475613	15	TGG	GCTGAGAGGTGGCGTAAAGTCTGCGGCGGATGG	1
1476602	28	AAG	GACAAATTTCACATCGGTAATGCCGATAAAGCC	1
1476765	2	AAG	GTAACGCCTGCGCGGGCAACCAGGTCAAAATAG	1
1477789	43	AAG	GTGCGTTTCAGCGATCACGTAAGTGATAACACG	1
1479002	23	GTG	GGAATTATCTTGGCGAGCAGCAAAAGGCGCTTT	1
1481407	35	AAG	GGACATACGATTTCCTCCTTTCAGAGTGCTCCG	1
1481786	14	AAG	GCGACCATCCTGGCGGATATCGCTCATCAGTTC	1
1482218	30	AAG	GTCATCCATGCATGGCAAACGCTGAAACATGAT	1
1483295	27	GCA	AGTCAAAGCCATCGTTGATTCACGCGTCATTAA	1
1484136	95	AAG	GAGACTATTTCTTCATCGGTATAACCAAATGAC	1
1484643	2	AAG	GATGCGCCTGCGATTTCTCGGCGGAGGTATAAA	1
1484677	1	AAG	GCCAGTACATTCGACAATGATTTCTGCACCTTT	1
1485178	49	AAG	GGTTACAAATCAGCATTCACTGGCTGGTCTTTT	1
1485702	20	AAG	GAAAACGCCTGTACTAAAACCGACCCGTGGTAC	1
1487051	13	AAG	GGTTATCGTGCTTATCAGAATCGACCGGTGAAA	1
1487052	2	AGG	GTTATCGTGCTTATCAGAATCGACCGGTGAAAA	1
1489249	2	AAG	GTTCCTTGTTGTGCGACAGCTACGAATGTATGA	1
1489331	28	AAG	GCGATGTTAAAAACGAAGCGGTGTCGCTGACAA	1
1490286	40	AAA	ATTCTCATCGAGGGGCCGCCGCGCCGCGAGGTA	1
1492430	34	AAG	GGTTGGGCGCCAGGTGAACACTATCCCGAAAAA	1
1492842	22	AAG	GTTAAATGAGTAATCTGATGGTGTGTATTTCAG	1
1493194	29	AAG	GATGACTGAAACGATAAAAGTAAGCGAATCACT	1
1494936	35	GGT	TCAGCCACTGGTTAGGGGATGGGCTGGTGATTC	1
1497257	11	AAG	GTCGTTCGTCAGGGCGAAGGTAAAGACCTGAAT	1
1497329	1	AAG	GTTATTGATGACATGGCGACCGATGCCACCATG	1
1498055	23	ATA	AAATACATCCCTTACGGGAAAATGGCTTCCTGG	1
1499520	26	TAG	GCCGCGGTGATTGCCGCAATACCGACGGAATAA	1
1501764	45	AAG	GGGCGTTACAAAGATATGAGCTACGTGAAGAAT	1
1504043	36	CAG	GCAAGAGTTAGCCAGGCGAATTGGCAAACCTAA	1
1504651	46	AAG	GCAAAACCGCCACAGCGATGAGCGTGATTGAAA	1
1505148	72	AAG	GCGTGGGATCGCCACGATGGCGTTTTGCATTGC	1
1509880	18	AAG	GGGGAAAAACAGCCTGTCTATAATCCGGCAACG	1
1510572	20	GAA	ACTTGGTGGCAAAGCGCCAGTGATTGTTTTTGA	1
1510843	190	AAG	GAGGCGAAAGCGACAGGGCACATCAAAGTGATC	1
1511260	23	AAG	GGATAATATTGCAGATCGTAAGAGTATGAGATG	1
1511413	19	AAG	GAAATTTATCAGTACTACAGTTCTACTGGAAAC	1
1513935	25	AAG	GGTATTGATATCTATTATGAAAACGTGGGCGGT	1
1514323	5	AAG	GTTTCAACGGCGGCGTAAGCCGCCATAAAAATC	1
1514366	19	AAG	GCTTATTTTCAGCTTTAATTAACTAACCACATC	1
1515853	44	AAG	GTTCATACCGCTTTGCCCATCAGCACGATAAGA	1
1516371	11	AAG	GTTGTGGTGCCATGGGTATTGACTGGTACTGGG	1
1517340	31	AAG	GAATGGGAAAACGCCGTCATGGTAATGAAATTG	1
1517409	37	AAG	GTAATTGAGAAAATTGTAGTCGTAACGGCAAGA	1
1517930	22	AAG	GTGAAAGGCCGTCTGGTGCTGGATGATCGTAAG	1
1519918	26	AAG	GCGGCTTTCTCACCCAAAAACTCACGGGCATAA	1
1523937	12	AAG	GACATTTGGATCAACAATAGCTGACGTGATAGG	1
1524169	14	AAG	GGGAGTTCAGATGCTTCAAATTATTAGAGGCAA	1
1524304	9	AAG	GAGCGTTGAGATATATCTTTCTGAAAAAAATAT	1
1524905	22	AAG	GGTTAAACATAAATTATCTGCTATTTTGTTTCT	1
1525199	9	AAG	GGGAAAAAGAAAAGGAGCAATCCATATGGTGAG	1
1525391	31	AAG	GATCAAAGATAAAAAAGCAGATTATCTTCTGGC	1
1525528	8	AAG	GTCATGGAAGAAAAGAAACACGTTTGCATATTG	1
1525912	13	AAG	GAAGGCTGCGTTAAACACAGGGAAAGATCATCA	1
1526199	1	AAG	GGCTGGGAAGATATAGAGGATTTTGGGGAAACA	1
1526838	24	AAG	GGGCTGAAGAAATTATGCGTGGCAGTCTCCTTT	1
1527125	33	AAG	GGCAGGGTTAAGACGTAAGATGCGAAAAGCAGC	1
1528252	1	AAG	GTTGAGAAAACCACTAAGGGAAACGCCTGATGA	1
1528831	21	TTA	ATGTGATGGGCAATTTCTGGTCGGCGCACTGGC	1
1529022	34	AAG	GAACAGTTTGGTCTGGGCGTGGATGATGCGAAA	1
1529973	19	AAG	GCAGTTTCCGAATGGCCTAACTCGCGGGCGATA	1
1531150	76	AAG	GCGACCGCCAAGCAGGGCGAGGATCGGCGCAAC	1
1532803	34	AAG	GGTTCGTAGTAATCATCAATCTGCGGCACCACC	1
1533080	31	AAG	GCACCATGCCGACTTGTGAACGGATTTTCATTT	1
1537221	18	AAG	GTAGAACCACTTCCCAGACCCGCAGTCAGAAAC	1
1539230	22	AAG	GCAAATTGTTGTTAATAAGTAACGTATTCAAGT	1
1540122	36	AAG	GTTTTATCACCATCGTCACGCTTATCATCAGTA	1
1540186	17	AAG	GGTCGAGTTTATTACCATCCTTGTTATAGACTT	1
1540652	47	AAG	GCGCTGAGGAAAGTACAGGCGTAAAATACGAAC	1
1540820	32	AAG	GAAAATAGTAAACCCACAGACTTGCTCCCGTTA	1
1542101	13	AAG	GAACGAGCAGGGCGTAACGGTAAACCGTTGGCT	1
1542566	24	AAG	GCATTACACCAACGCCAGCCTGCTGGTGCGTGA	1
1543247	19	AAG	GTGGGACCAGACCTACGACGTCATCAAGTATTT	1
1543567	20	CTG	GGAAAGGTCAGGACGCGCCGGGCGAAGCGCGTA	1
1544375	39	AAG	GCACGCATTGCTCAACGCAATTGCTCAGCCGGA	1
1544448	30	AAG	GGCATTAATAATGGCGATCGTGTCACTGTCTCC	1
1544685	3	TAG	GTCAACATCGAGAAGGCGTAAGGGGGCGAACAG	1
1545138	8	TTG	GCCGGGTGTCCGTTTAATATTCCGCGCCTCAAC	1
1545567	13	AGG	GAAGTGGACGATGACGAGGAGGATCATCATGAG	1
1545877	8	AAG	GTATTGAAAGGCAATGAGCATAAAGTGGCGGAT	1
1546409	36	AAG	GCGTAGCGCATCAGGCAATGTTGCGTTTGTCAT	1
1546587	36	AAG	GCGTAGCGCATCAGGCAATGTTGCGTTTGTCAT	1
1550327	2	AAG	GCGTAGGGTGCTGGCCACTGACCACATAATTGA	1
1550896	7	AAG	GAAAGGTCAGGCACACTGGGAAGGCGATATCAA	1
1551146	25	AAG	GTGGATGCCGGTTTTGCGATTACGAAAATCGCA	1
1551823	1	AAG	GAGAGTGCTCTGGCAATGGCGATACGTTGCCGC	1
1552680	41	AAG	GCAAACGCAGTACCTGCAACTGCACCGTGACGT	1
1554792	111	GAT	TGATCCAGCCAGCGATTTCGCCAGACTGCAGAG	1
1555905	23	TAG	GGTAACGCGCAGTGACGGATACTCTGCCACATT	1
1556387	37	AAG	GTTTTACTGCTTCGGCAGTGACAGGTGTGCCAT	1
1556388	29	AGT	TTTTACTGCTTCGGCAGTGACAGGTGTGCCATC	1
1557012	21	AAG	GCGTCAGGTCGATCGCCGTGCCACGGCTGTGAT	1
1557957	25	TCG	GGTATCGTGTTCCATCATCATGCTTTCCGTGAT	1
1558147	20	AAG	GCTTCCGCGATGACCCAGCGCCCAATATTTTCG	1
1558470	38	AAG	GTAATCGCGGTTTTTACCCAGGTCGTAGCTGAT	1
1558520	4	AAG	GCGGGAAGGGTTTATCGTCAATCATTATCGGCT	1
1558527	18	AAG	GGGTTTATCGTCAATCATTATCGGCTTGCTGAC	1
1558953	39	AAG	GGCGCTGGTTTCTGCTCCTGACGAGGTTTTAAT	1
1559079	34	GCC	CCAGTGTATCGGCATCCCGTTGCGCAGTGCGAA	1
1561515	7	AAG	GCGATTTAGGACAGTTTCAATCTACGCTACTGT	1
1563649	19	AAG	GGACATGTTGTTACCGCCACCGGTATTGGTGAG	1
1563925	10	AAG	GGTTTGCATTACCCCTGCGGAGAGGTTGATTTC	1
1564006	67	AAG	GCAGATTGCCGCCACCATCAGCAGTAACATAGC	1
1564022	4	CCA	ATCAGCAGTAACATAGCCAACGGATAGTCGCGC	1
1564120	57	AAG	GGCAACAAATACTACCAGGGTGCCCACTTTAGA	1
1564270	40	AAG	GCCAACTTTAGCAATTCGCGCCGTGTATTTCGT	1
1564701	20	AAG	GTAATGTGAGCTGCTTAGCTTTACCTGTCTGTA	1
1565080	28	AGG	GCCGGAACCTGCCAGCCGCGCAGACGCAGACGT	1
1565926	17	AAG	GAACCAATGGTGTTGGTGCCAACGGCCTGACCA	1
1566362	86	AAG	GCAAGTGCAAAGGACTCGTGTTTAAATAACAAA	1
1566366	12	AAG	GTGCAAAGGACTCGTGTTTAAATAACAAAATCC	1
1567770	21	AAG	GTGATTTTTGCTGCGCAGGGAAACTTAAATCGC	1
1569331	14	AAG	GCCATTGTCCAGTTGCCCGGTAATTAACTTTTC	1
1571004	55	AAG	GGTTAAATCGTGGGTAAAGCGGTCGCTGGCAAA	1
1571429	16	AAG	GCGTCACATTGTCCAGTAAGCTGACATCAAGAT	1
1572735	11	AAG	GCGAGCGCGAATAAATATTCTGCCAGTAATCAA	1
1573098	29	AAA	AGGTGATCAGCATGCTAAGTGACTGGATGAAGC	1
1573129	26	AAG	GCCAAATGAAAGACTGAGCGTTTTGCTGATCAG	1
1573511	18	AAG	GTTTTATTATTCTTACGCAGCCAAAAGGGCTTC	1
1573694	23	AAG	GGAATATTTCATTTTCAGTGGTTATGGTTATGC	1
1575239	29	AAG	GGTTATCTTTTTGCTGTAGATCCGTCAGTTTGT	1
1575308	30	AAG	GCGAATAATCGTTATTTCTCACCGTATAAGAGA	1
1575542	28	AAG	GGTCTTTTGGAATGCTGATATCGGCTGCATCAA	1
1575716	37	CAG	GCGGCAGAGGACCATCGATAACCGCACCATTAT	1
1576227	35	AAG	GTGCCATTTACCTACTGCTGCAGTGTAATAACC	1
1576284	36	AAG	GAAAGTTTCTGTTAGCGGAATACCATCCTGAGC	1
1576738	25	AAG	GATATCGAGGTACTTACGACACTTTTCTTTAAT	1
1576816	1	AAG	GTAATTTTACGAAGAGAAATAAGTGGATGTAAG	1
1577434	2	AAG	GTTTTTTCTTCAACAGGCTTTCACTGATGTACA	1
1580049	1	AAG	GCGCGCAACGAAGTCAGCATGCGAGGGTGGTTT	1
1580183	33	ACG	GCTTGTCGGTTCATGGCACATGTTGGAGCAGTC	1
1580264	8	AAG	GGCAGCTTCATTGGAAGTGCGGCCCGAAGTATA	1
1580292	14	AAG	GTATAGAATTCAACCTGATTGGGATCACTATAG	1
1580437	18	AAG	GCTCGTGGTCTCCCCAGGTAAGTAATGATTGAA	1
1581373	33	AAG	GGGGTATTTCTGCGCTTCCAGGAAAGTCCGGGA	1
1581815	60	AAG	GTCTACAACCAGATTCTGGCCCGGCTGTATTAC	1
1582801	23	AAG	GTATTATTTTCTGCATCCTCAATACCGTTAAAT	1
1583143	38	AAG	GGTACCAGGAGAAACTTCAGGAAGCTTGTACTC	1
1584283	25	AAG	GTTATAAAAACCTTGCGTAGAATAGCGATATCC	1
1584489	9	AAG	GAGCTACCAATGGTTAATATGGCTATAAATCAT	1
1584947	21	AAG	GTTCTTGAACCCTGAACGAATAACGACTACCAG	1
1585065	19	TGG	GCGGTCATGATTGTCATGCTCATTAACAATGAC	1
1585368	12	AAG	GCCCCATTGCCAGTTTGAGATCGCTGATGTGTA	1
1585492	86	AAG	GTTTTTTGCATGACCGTCCGTTGCGCCAATCAA	1
1586061	24	AAG	GTCTGGCTTCAGTAAGCTTTTCCCATGCCATTA	1
1586745	1	AAG	GTTTTATCCTTTAGTGAGGATAAGTCAATCTGG	1
1587011	24	AAG	GGTTGTTATTTACTTTCGCCTCAACCCCGGTAC	1
1587372	9	AAG	GGTATACCCACCCTCAACAGAGGCCGTCACACC	1
1588499	70	AAG	GCAATTTCCCCCCCCACGATATCCGTCGTACCC	1
1588557	35	AAG	GAGTCAGGATCCCGGTACCCAGTTTTGTCACAT	1
1589664	32	AAG	GCACGTCGCCCGTCCCGTTTACCTGATAGTTAC	1
1589774	11	CAG	GGAATATCCGTATCGAAAATGATGGTACCTCCA	1
1589923	23	AAG	GGTACTGTCTTTCAGTTGGGCAACACCGGCGAA	1
1591101	40	AAG	GCCCCTGATTACTGATATTCATTTCGCCGTGGC	1
1592719	37	AAG	GAAAAATAGCAATTTTCCCTTGAATATCGTACT	1
1593366	3	AAG	GCGCATTCTGTCGGAGAAGATCGGCATTACGCC	1
1593534	18	AAG	GCTTATAGATTCAGCTTGTACCATGCCAGGAAT	1
1593815	37	AAG	GAATATCGGCACGTAGGCCAGCCATATCCAGCA	1
1593881	42	AAG	GAAGTCCCGTGGTGCCAGCGTTAGAGGGATCCA	1
1594013	27	AAG	GTAATCTGGGGATGGCACTTAAAGCCAGTGTTT	1
1594036	25	AAG	GCCAGTGTTTGTCCGGTCGCGCGATAAACTTCG	1
1596059	20	AAG	GAAAACATCCTGTTTGGGCTGGCAAAAAAACAG	1
1596578	6	AAG	GGTTTCAGGAATGTCAGCCTGACGCTCAATGCC	1
1598330	50	CTG	GGCTCTTGCCGCACTGCTCGTTATTGAGATTGT	1
1598733	10	AAG	GGTATTGGTGGATTCCCGATGGCGTTTACAGAT	1
1598901	47	TGG	GCGCTTTATAGCGCGATTCCAGTTAACCGTACC	1
1599298	25	AAG	GGATATCTTCATGACACTTCATCGCTTTAAGAA	1
1599463	33	GCG	GGGTAAAGAGCTGGGCGTTGATGTGACCTACGA	1
1599998	37	AAG	GCCGCAGAAAACTTGAAAAATGACAAAGTAGCG	1
1600163	37	AAG	GGATCAATGAAAACGGGCGACAAGCTGGATATC	1
1600198	46	AAG	GGGCGTAGGTCAGGTTGAAGTCTCGCCAAACAG	1
1600239	2	GGG	GCTATGACTACGAAGCGGATGGTAATGGCATCG	1
1600354	41	AAG	GTTATGGCAGATTTAGACGATATTAAAGATGGT	1
1600390	3	AAG	GATTTTCGTACCGATCAACCGCAAAAAAATATC	1
1600712	109	AAG	GTAATGAAGCCGTGGCGTTATCGATGGATGACG	1
1602259	41	AAG	GCGCTACCATCAGATGCTGGAAGAGCAGTATCC	1
1602659	44	AAG	GGGAATTGGCGTATAGGCAATGCGCTCGCATCC	1
1602844	54	AAG	GATCTTCAGTCTTGAGATAATGAGCCAGCACTT	1
1603027	33	AAG	GTTTTCGCGCTTCAACGTAACGGGCGTACCCGG	1
1603078	9	AAG	GAAAAATGGCGATGGCGACACCGAGAATGCTGA	1
1603364	24	AAG	GCTTACAACATTAGCAGGCGCTGCATGTGGCAC	1
1604209	31	AAG	GTGTTCAGCGGTGTCGAGAAAACCATCGTGATA	1
1604771	15	AAG	GTTTCAATCGGACGAACAACGACCACGCCAGAA	1
1605985	7	AAG	GCGCGATGGCGGGCATCATCTGTTCTGCTTTAA	1
1606108	16	AAG	GCAAAGGCCAGAAATCCAGACTATCAATACTGA	1
1606150	29	AAG	GATAGCATGTTCGCTGACAGCGGCGGCAAATAA	1
1607671	30	AAG	GGCCACTCGCGCGTCGCTGGCACAATAACCATT	1
1609034	11	AAG	GCCACTTATTCACGAATCGAGAATGCTATGGAT	1
1610104	12	AAG	GTTTTAAAGGATTTTATTGATGCACTTAGTACA	1
1610193	25	AAG	GATATTTAATAACCTTGACAACTTATCATATAT	1
1610963	19	AAG	GTGATGATAAAATTATCAAACATATGGCGCGCA	1
1611243	32	AAG	GATCATTTCATCACTTTTTCGCAACTCACCCGA	1
1611409	3	AAG	GTTTTCACATGCAAACCGCTCAGGTCGGCATCA	1
1611886	56	AAG	GCCTCCCGCTATTGTTCCGCCGCCCGGCATTGA	1
1612677	27	AAG	GATCAGCGGCGGCGCAACCATCAGTACCCAATC	1
1613206	51	AAG	GTATAAGGGGTAAACAAGGATAAAGTGTCACTC	1
1613796	92	AAG	GAAAGTCCTGCCGTAAACAAAAAAGAGGTATGA	1
1614531	22	AAG	GCCAAATACATTGATATACAGCCCGGTCATAAT	1
1615075	11	AAG	GTAAACGCGCCAAGCATGATAGTAAAAAACGCC	1
1615174	22	AAG	GCAAACTGCGCAAAACTGATGGTTAATCCATAC	1
1615251	20	AAG	GATAGCCGGAAAAGCGACCAGCATAAAGCGCAA	1
1615795	2	AAG	GTTCGACAAGAAACGCTATATGTTACTGGCAAT	1
1617899	5	AAG	GGTAATTCATCGTTATCGAGTGGCCCCAGATGA	1
1618791	27	AAG	GTCTGGTTGCTATTTTTATAATTGCCAAATAAG	1
1619797	9	AAG	GCGTAATAACCTGCAGCATATCCGCCACCAAAA	1
1619810	2	TGC	CAGCATATCCGCCACCAAAAATATGGGCGAAAT	1
1620332	50	AAG	GCGTTGATTGCTCAACAAAATTGCCCATCCATG	1
1620932	27	ACG	GATCGCGCATTTCGGCAAGCGCCGGTTGTTGGG	1
1621433	23	AAG	GTAATTCTCCGCTTTGTTCCAGTGCCAGAATAG	1
1621616	2	AAG	GGAAAGGATTCATTGTTGTCATTTTCTTCTCCT	1
1621725	30	AAG	GCATCCCGTGCTATGTTATTGACACACAAAAGC	1
1622053	59	AAG	GCCAGCGTTGAAGACTGGGAAACGATGATTGAT	1
1622404	7	AAG	GATGTCAGCGAAGCCGTCTGGTGGGTGTCAACG	1
1622599	34	AAG	GCAAGAACGAATGACCGTCGAAACGCAACTTAA	1
1622965	32	CAG	GCAACGCATTGCCATTGAGCGCAAGCAACTGGA	1
1622970	2	ACG	GCATTGCCATTGAGCGCAAGCAACTGGATGATT	1
1622989	28	AAG	GCAACTGGATGATTTTTTTGAACTTGATGACAA	1
1623574	20	AAG	GGTCTGACCGCTGAGCAAATCCGCCGCGGAAAA	1
1623631	29	AAG	GAGAAACTGGCACCACTGGACCTGATTCGTCTC	1
1623676	36	AAG	GCGTGTGAATGCCGCCGATGGCGGCATTGCTTT	1
1624258	31	AAG	GATACCCCAGATACGCCAGGAATGAATGACTGC	1
1624524	9	AAG	GTCACGTTATCTTCGATCCATTGTGCCAGTTTT	1
1625087	42	AAG	GCCTAAATGAACAATTCTTGGAGCCAGGTTATT	1
1625275	23	AAG	GGTTGCGCAGCTCTTACAACACGCGGTTGATCT	1
1625738	20	AAG	GGAACGGAATGGTCATAAAGCCGAGAATCGAAC	1
1625842	32	AAG	GTCTGAATTAACCCGGAGTTACCCGCCTGACCA	1
1625901	30	AAG	GGATTTGCTCTGGAACATGCTACCAGCAGGTGC	1
1626126	24	AAG	GGTTCCGCAGTTAGTTCCCATAGCCACAAATGA	1
1626321	1	AAG	GGTGGTACAGATCCCCATCATGGTGATGGTAAT	1
1626624	20	AGC	CATCCTAAGTTCGATCTCAGTGTCTATCTGGGG	1
1626704	38	AAG	GTAGTTTTTTCATGGATTTATGCGTAAAATCAA	1
1627261	24	AAG	GTCAACATATCCTGAATCAGACATACAATATCG	1
1627464	39	AAG	GGAAACATAAAGAAAAAATCATGGCTGGATAAC	1
1627955	27	AAG	GTGCAGGTTTTAAAATCAAACCTCAGCAAATAA	1
1628030	16	TCC	CTGGTTTTAACCGGTTGCTTGCTCGCCTGAAAT	1
1628224	133	AAG	GTAATTTCAGCAGTCGCTGAATTTGAACGAGAC	1
1628533	4	AAG	GATACATCTAATTATAGAATTTATATGTTTTAC	1
1628704	35	AAG	GCGGCGCAATATGCTCACTGGCTACCTGCATCA	1
1628705	138	AGC	CGGCGCAATATGCTCACTGGCTACCTGCATCAG	1
1628984	10	AAG	GCCAGCCGGAATATCTGGCGGTGCAATATCGGT	1
1629323	2	GGG	GTATGAGCACCATCTGATGATGTCTTCCCTGCA	1
1629735	24	AAG	GTTTCGGGTATGCAGATTTGTCAAAAGTCTGCC	1
1630654	32	AAG	GGAAACGACAGAGGCCCAAAAGCTCGTTTTCAG	1
1630695	4	TCG	GTTTCCTTTCTTTTCAGGGGGTATTTTAAATAA	1
1630737	89	AAG	GTTACGACGAAGAAGAACGGAAATGCCTTAAAC	1
1630838	3	AAG	GGACCCGTAAAGTGATAATGATTATCATCTACA	1
1631248	20	AAG	GCAATTTAGATAATCGTGCAGACTACGCCCCCT	1
1631474	14	AAG	GGGCCTAAAAAACATTGTGTCTGTCAAATTTTC	1
1631510	49	AAG	GGATAGGCATCTTATAGAAACGACCTCTAATAA	1
1632084	31	AAG	GTCGATTATATGGTGCAAACGTGTAAAAGATAA	1
1632444	1	ATG	GTTACCGTAGTATGTGAGTATCCATCGAATAGA	1
1632491	17	AAG	GCTCCCGAAGGAGCCTTCATTTTCACTTTTTTA	1
1632597	29	AAG	GATACATTTTGCCCCGAAAGGATTCATGTCAGA	1
1634984	12	AAG	GTCATATATAAAATAATAATACGAGAAATGTTT	1
1635156	31	AAG	GAGTACAAAAAGGTGCCCTTTTGATCTGCCCTC	1
1635680	4	AAG	GGTTCGATAATTATCATTCTGAATCGCAGAAAA	1
1636165	27	AAG	GGGTCTTATCACCCCATCCGATGGTCGTATCGA	1
1636507	11	AAG	GAAAACATTTTAAACATCAGGCAAATAACCAAG	1
1638156	46	AAG	GCAGCTCCAGTGATTCCGATGTCTGGTCACGCA	1
1639229	13	AAG	GTATTTTTGATTCTATTCCGGCACCGTCCAGAA	1
1640096	32	AAG	GTTCATCGTCAATACGCAGGTTAATGCTACCCA	1
1640270	17	AAG	GTCCATCCTGTATTGTGCAGGTCAGCTCGTTTT	1
1640847	24	AAG	GCAAATTGAAAGCCTCTGGGCTCAACTGGAGCA	1
1640888	3	AAG	GGCAGCAGGCAGAGAAAAAGAATGAAGACGCGA	1
1641102	2	TAA	AGTAATGGACGCACTCCCAATTAGTCTATTTAA	1
1641103	10	AAG	GTAATGGACGCACTCCCAATTAGTCTATTTAAA	1
1641341	15	AAG	GTAACAAACCACCCGAAAATGAACACCAGAAAC	1
1641593	24	ACA	ACTCTTTTCATCATCCAGTGGTAGCCTCCATAA	1
1642029	38	AAG	GCGAAGCCAAACGAATACCTGCTGCTTGTGCAA	1
1642404	4	AAG	GACAAGCAACCAACACCACCTGTTGAGAAGCCA	1
1642433	8	AAG	GCCAGTTGCCTTATCCCCCAAAGAACTAGAGCT	1
1643267	16	AAG	GCATTGCCAGAATGATTACATACCCGCGTTAGT	1
1643319	33	AAG	GGTTAGTAATTAAGGAGTTCTCCACGGGTGAGG	1
1643604	67	AAG	GTGACAACCCCGCTGCAACGCCCTCTGTTATCA	1
1643700	21	AAG	GTGAATTTTGTGATGTGGTGAATGCGGCTGAGC	1
1643902	62	AAG	GGTTGTTTTGAAATTGGTGTCACTATCAGTAAC	1
1643974	15	AAG	GAACGGGAGCTATTAAATAAAATATGCATTGTT	1
1644344	9	AAG	GTCTTTATTTGCGCCGCTATTCCTGACGAACTG	1
1644389	37	AAG	GAAGGCGCTGTGGCTGTAGCCACAGCCATTGAA	1
1644791	38	AAG	GCGTTGATGAAAATGCCAGAAGTTAACGCCATG	1
1645611	2	AAG	GCGTGACTACATCAGTATCATGCCCAAACCAGA	1
1645769	26	AAG	GTGATAACAGATGTCTGGAAATATAGGGGCAAA	1
1646118	22	AAG	GTAACTATATTGTTACACAACCAGGGAGATCGG	1
1646919	34	AAG	GCGAGTTTGCCCCAACCATGCCCCATAACGAAG	1
1647122	51	AAG	GATGCGTACTACTTACTCGCCGTTATTGGTATT	1
1647166	10	AAG	GTGAGTAAGACTTTGCAGCAATGTTTTTGATCC	1
1648027	3	AAG	GGATTATGCCCACGATAAATATGGCTATCTGAA	1
1648233	27	AAG	GCAGGTTCATAGGGATATTTCGCCGCCAGCTTT	1
1648412	2	AAG	GTGCAGCGCCGCAGCCATGCAGACTGGTGACAA	1
1648655	36	AAG	GCATTCCTGGTTTTCCGCAGGCGTCGGGTCTTC	1
1649178	37	AAG	GCACCTTTATAGAAAAACTGCCAGATATCTTCG	1
1649874	15	AAG	GCATCCAATAATTTCACACAGCGCAGTAGCAAA	1
1651359	28	AAG	GGTAATTCTGCTAGCTGGCATTTTCCCTGTAAA	1
1652963	1	TGG	GCAACAGCACCACGGATATTGAAAACAGCAAGC	1
1653723	23	AAG	GTTCATCTGGAACTACGCGGGAAATACCCTCGT	1
1654161	2	AAG	GCGTAAAGATCCCAATGGCCATTTTGTCGCCTA	1
1654707	8	AAG	GGGAAACCCGCAGCACACTAATCTGGTCGAGAT	1
1654803	13	AAG	GTGAGTAATGATGAAAATCCATACCACAGAGGC	1
1655035	37	AAG	GATGACACCGTGTACTGGGTGGAGTCTGATACG	1
1655172	29	AAG	GCGCGTCGGCAAGCGCGGTGAAGGTAAATTTGA	1
1655184	2	AAG	GCGCGGTGAAGGTAAATTTGAACGGATAAGTTG	1
1655710	30	TCG	GATCAGCCATTTCTCGACAAATATTGTGTTGGT	1
1655794	17	AAG	GCCTATATTCTGGGCGAAGGGCCTGACGGCATA	1
1656207	19	AAG	GTTTTTATGGTGCTACGCCAGTAACACATTGAT	1
1656342	13	AAG	GTATTGCGATATCCTGTTGCCCGACCTGATGCC	1
1656694	34	AAG	GATCCACAGGCAAACCCGTTGAAAACACCTTCG	1
1656790	54	AAG	GATGAAATTATTCATCCCCTTCCTGCGTATACC	1
1657729	86	AAG	GCACGGCACTCTTGCTGCCGTCGCGCCACTGCC	1
1658913	1	AAG	GCGTCATTAGCGCCGCTGGTGACGGCTTTTCAG	1
1659138	77	AAG	GATCATTTTGGTTCACTGCTGTTGATGGCTGCG	1
1659474	35	GCT	TTTTGCGGCTGGCCTCTTTTGCCGCAAAATAGT	1
1659932	34	AAG	GGTGCGATGATTCTTTTAGCTGCCCTTGCCGCC	1
1661442	32	AAG	GTGTCTGTACCGGTAATAAAGAAACGCTTCAGC	1
1661535	28	AAG	GTCTAAGTTATGCTTTCCTGGCCCAAATTGAGA	1
1661769	32	AAG	GAGGATATCTGCCGCTTTACTTAACGGTGAGCC	1
1661846	9	AAG	GAATGCGCCCGACATGCGCGCCCACCCCGGTAA	1
1663820	25	AAG	GTAACGCAGATGACGAAGTTCAATATTCATATT	1
1663837	10	AAG	GTTCAATATTCATATTTAAAACATCTTATTTGA	1
1663947	47	AAG	GGATTTCAAGTGAGCCGTACTACAACTGTTGAT	1
1663993	29	AAG	GCGACACTGACAAGCAAAGCATTTCTCAGCCAA	1
1665783	33	AAG	GCAGCACCTGCCCAGAAAGCGCAGGCGGCTAAA	1
1665818	21	AAG	GCATCATAAAAATACGAAAGCTGAACAGAAAGC	1
1666535	115	AAG	GGTCTTTGGCGCTATGAGATCCACGACATAGAA	1
1666760	23	AAG	GTGACTCAGGCAGGCTACCCTGAAGATCATCTC	1
1666823	15	AAG	GTGACTGGCTGGGCGCAAACGTCGGTGATGTCA	1
1667253	28	AAG	GCGCACTAAAGGCAGCCAGCACCGCCGCCAGGG	1
1667314	27	AAG	GCCGTCAGAAAATTTCAAAAAGACGTTAGCAAC	1
1667580	19	AAG	GCTACGCCTAAGGCGATTTTTTTAACGGCGAAA	1
1669199	18	AAG	GAGTGACGGCCTCAGCAGAGGCCGTCAGGGTTA	1
1669820	9	AAG	GGAACGGTTCATCGCCTTACACATAATGTAAGA	1
1669919	29	AAG	GCCCGCAGCCGCAGCCGCCCAGCCGGAGTACGA	1
1670720	31	AAG	GGAAGCTAACCCAGCCGCCCTGGCCAATCTGCA	1
1670888	18	AAG	GGAATTCTTTCGGCGCAACGCTTGCCATCCAGC	1
1671708	98	AAG	GCGCCCAAATTCATGTGCCGCTTCAACAATGGC	1
1672220	19	AGC	CTGCTCATGTACGAGCTAAATGTTACTCCGTTA	1
1672528	38	AAG	GCATAGACGGTCATTTGAGCAGGATTAAAATTG	1
1672567	44	AAG	GGAATGTGATATGAAAAATGACGCAGACAGTTA	1
1672982	10	AAG	GTAATCGCGTAATTAACGGTGTTGTCGAACTGC	1
1673304	1	AAG	GAAAGTTGAGATCCCGGGTGTTGCGACTACCGC	1
1673822	1	AAG	GAAACTGGGACTGAGCGCACTCACCGCGCTGGT	1
1675446	34	AAG	GTACTAAAAAGCACCCATGGTCTGCGTGCTATT	1
1675869	35	AAG	GTGATCGACCTGGTCGATTACTTACTTACCAGT	1
1676452	53	AAG	GTCGGTTCACTGATTGCCGCGTACCTGGCAAAA	1
1676694	1	ATG	GGGTGCCTGCGACTATATTCTCAAAACGACGCC	1
1676794	3	AAG	GGTCTTCAGGAAACGTCTCTGACTCCCTACAAA	1
1676827	27	AAG	GCCCTGCATTTCGGCACGTTGACCATCGATCCC	1
1677103	23	AAG	GGCTATCTTTTTGCGCCTCATGCATGGGAATAA	1
1679196	2	AAG	GTTAAAAATCAAACGTCCGGTGAAGGTGCAGCC	1
1679624	15	CAG	GCATCAGCGATTCATTGAGTAATTGATTGATTC	1
1680282	48	AAG	GTGAGTACGACCAATTTTGACGATATCGGCAAA	1
1680896	26	AAG	GCAACTTTTAGCTCACTTATTATTTACCATTTG	1
1682127	32	AAG	GATCGATCTGCGCTGGCAGATTGGTGCCGGTAT	1
1682963	18	AAG	GCAGTTCACGAGTGCAGAATGCCGCCGGAGATA	1
1684670	68	AAG	GCCATCTCCCTTTCCGGGGAGGCGCAAAGTGGT	1
1684850	28	AAG	GGCAAAGAACTGGCACTGCTGGAAGGCATGGAG	1
1686182	37	TCG	GGTATCCACCACGGCACCATTCATTGCATGGCG	1
1687372	2	AAG	GGCAGGAATTGAACCTCCGATTGCCTGACCGCA	1
1687520	37	CGC	CCCTGACCAATTGAAGCGATGGCCAACGCAACC	1
1688330	33	CGG	GCAAAGACGTCGGCGAAGGCATCGAATACCCGC	1
1688619	29	AAG	GATCCCTTTCTTGTTACCGCCAACGCGCAATAT	1
1688864	4	AAG	GTTCTTTTTCCAGTACCTTCTCTGCCGTTTCCA	1
1688952	37	AAG	GAGATCGCTGATGGTATCGGTGTGAGCGTCGCA	1
1689429	4	AAG	GTCCGCATCTTCATGACGACCAAAGCCAGTAAA	1
1690331	21	AAG	GGGACTCCTCATTAAGATAATAATACTGGTCAA	1
1690546	30	AAG	GCAACCGAACGTTCGTTCGAGCGTATTGGGAAC	1
1690734	29	AAG	GATACCGCCAATCATCGCGCGTAATCCCTGAGC	1
1691390	17	AAG	GGCACACTCTATTCGTATACTTTTCACTCTGAA	1
1691828	1	AAG	GTCATGTTTATATTTTTATTTTCTGCCGCCATA	1
1692089	31	AAG	GTAATATCACAACGGCAGGCAAATGCCTGACCA	1
1692498	11	AAG	GTGTGATACCAAGTTCCCGCGCTGGCGTGCTGG	1
1692510	25	AAG	GTTCCCGCGCTGGCGTGCTGGCCCAGGTAACAG	1
1692989	23	AAG	GCGAAAATCACCGGGATAGCTTTTTCTTCTGCC	1
1693140	24	AAG	GCAAAAAAACCATCCGTCCCTGCGCTTCCAGAG	1
1694465	9	AAG	GCGCCACGCGTTTCCTTTCGCAAGGTAAAATGC	1
1695745	20	AAG	GTGTGGACGTGCGATGAGCTGGAGATCATGGCT	1
1697533	106	AAG	GGCACAAAGTCGCGCGATGTTTGGCGGATTCGA	1
1698512	17	AAG	GGTTTTGCTCGCATAACCATACCCAATCAACCC	1
1698669	55	AAG	GTCAAAAAAATAGCGAATTTTCCAACGACAAAA	1
1698755	15	AAG	GTAACATTTACCCCCTGAAGTTAATGGATCAAT	1
1699423	16	AAG	GAAAGTAGCGATCGGTTATAAAAGCCTTATAAT	1
1702397	41	AAG	GCTACCACGCATAACATTGCTGATTGCATTGAA	1
1702640	42	AAG	GATAAAGATGCGATTGCTGCCGCTCTGGCGCGG	1
1703284	11	CAG	GGCTAATGCGGTACCAGAAGAACAGGTTGATCC	1
1705990	17	AAG	GGGGTGAAAACCTATATCAAAACGATTGGGCTT	1
1706275	14	AAG	GTGGTTCCAGCAGAGTTTAAAGTCGACTGCCAC	1
1706289	2	GAG	GTTTAAAGTCGACTGCCACCATTGGTTGATCCT	1
1706380	31	AAG	GATCTTTGTGAATACAAAGAGAAAGTTGACATC	1
1706417	23	AAG	GAAAAGGGGTAACACCGATTACCCCATTGATAA	1
1708391	13	AAG	GTCTATGGTCGCGTATTCTTGCAGATTGGTGTC	1
1713243	33	AAG	GGTTTACCGGCCTGACGCCAGATCCAGGCATCC	1
1715110	16	AAG	GATATTATGCGGCTTTTAGAATAGTGTGCAGCA	1
1715800	12	AAG	GCGCAATCTGACCTCGCAAAAGCCAATAACGAA	1
1716574	17	CAG	GCAAAAGCCTCGGACGCATCGCTGGCAGTTTGC	1
1720130	43	ATT	TCCCCGGCACGGGCTCTGGACGGGAAAGAACTC	1
1720406	17	AAG	GGGTCCTTCTATCACTACTTTCGCTCTAAAGAA	1
1721987	17	AAG	GGCTATACCGATTACCCGACGTTGTAATCCAAC	1
1722553	13	AAG	GTAATATTTGTCATAATGCGCGCTGCAATTTAT	1
1722823	29	AAG	GCCCTCGCCTTCAACGGCATTGACCCGAACGAT	1
1723569	30	AAG	GATACCCGCGAGGCGCATAAGCGTAAAACCTCA	1
1724145	19	AAG	GACAGCCATGCCGGCCGGGAAGGCTCCATCTGG	1
1724823	2	AAG	GATCTGCCAAGACGTGTTTTTGACGCCACGCTG	1
1726614	26	AAG	GCCGCCAGAGAAGCGACGCGTCCCGTTGCAGCC	1
1726816	36	AAG	GCCAGATCCTGCCTGCCCGCGTACGCGACTATT	1
1727751	54	AAG	GGTGGCAAAAAAATGCTGGTCTGGCAGGAAAAA	1
1727932	73	AAG	GTTCGCCACAAGGGCTGGATTGGGGATAGAGAA	1
1730697	16	ACG	GGGATTGCCAGCATAATCACCATCAACAACAAC	1
1732280	65	AAG	GTCTATCGGTTTGCTGGCGACCAGCAGCGAAGC	1
1732719	23	AAG	GCGATGATCAAGGTGCCGGAAAGCTGGATTGTG	1
1735620	20	AAG	GCGTCTACGCTGTTTTAAGGTTCTGATCACCGA	1
1735694	25	AAG	GTCAGTGTACCGGATGACAACTGGTACCGTATC	1
1737984	26	AAG	GGTTTCTGGCTGGCAGGTTTTGTTTCCGTTCTC	1
1738389	23	AAG	GGCACCGCAAAACCCGATCCTGCGGTTATGAAA	1
1740946	1	AAG	GGAGAATCGCTATGGCAACTTTGTTACAACTTC	1
1741616	6	AAG	GAAGACAGCCATCTCCAGCGTTATGGCGTTAAA	1
1742219	14	AAG	GAGGGCCTTTTGGATCGGGTATTTAGATTGATA	1
1742630	15	AAG	GACTACAAAATGGAAATTAATGAGTCGCGCACC	1
1744321	13	AAG	GTGATTTATCAGCCCACTGGCCAGCAACAATAC	1
1745265	24	AAG	GGACATCTGATTATCCCCTAATGCAGTGGCTGC	1
1746118	20	AAG	GCATGCATATCGTCACGATCCATTTTGTCAGTA	1
1746350	29	AAG	GCGCCAGATCGCCCCGGTAATTACGGCTTTTCA	1
1746536	74	AAG	GTTCTTTCGCCACTTCACGTTGCAGTTTCAATG	1
1746925	36	AAG	GTAAAGTCGCGATGCAACTGCCCGTAGTTACAC	1
1747580	16	AAG	GGTTTTCCCCAGCCTGACCAATAGCCGCCACAC	1
1748962	28	AAG	GCAAGAAATTATAAGTGAACTGATATTTATTAT	1
1749916	12	AAG	GTTTCTCCCATCCTTCTCAACTTAAAGACTAAG	1
1750369	42	AAG	GGTAACAAAGTTATCTGTAAAGTGCTGAACAAC	1
1750737	7	AAG	GATGATGATCGAAAAATGTATCCGTGCACGTAA	1
1751023	14	AAG	GCGGTATGCCGTGGTGCCGTTGAAACTGCTGAA	1
1753543	24	AAG	GCCATAGTGCCTCCCTGTTATCCCAGCAAACGG	1
1754216	9	AAG	GCGTGATCATTTCCGCCAGTGGATTTTCTGTGC	1
1754707	28	AAG	GCCAGCGGCAAACCGTTTACCTCACGCGAAAGC	1
1756644	20	AAG	GGTACTTTTGCCCGAACCGTTTGGCCCCATAAT	1
1757370	25	AAG	GTTGAGAATACCGCCGGTGTTGTTATCGCCAGG	1
1757606	21	AAG	GTTCCATCGGGCAGCGCACGCCTTTAGGCACAT	1
1757763	26	AAG	GGAACAGAAAATAATTCCCTGCTCCGCCAGTTT	1
1758346	34	ATT	TAAGTCCTTCACGAACGAAATCGACTTCCGTGC	1
1759218	5	AAG	GTAGATTTCTTCTTTTAATTCAGCAGAAGAGAG	1
1760276	32	AAG	GACGTTAAACTCGCCACGCTCCTCGCCCAGCGC	1
1761394	19	AAG	GTTCCTCACCGAAAAACGCCGGGCTGTATTCAG	1
1761602	2	AAG	GCCGTGGCTGTCGAGCAGCGCGCGAAATTCAGC	1
1763099	67	AAG	GTGACTGGGGTGAACGAACGTAGCCGCAGCACA	1
1763591	22	AAC	CAGTATCGTCGACGGCAGCGGCCCGCTAATTAA	1
1764606	63	AAG	GTCCGTATGCCTACTATTAGCTCACGGTTATAA	1
1765044	26	AAG	GAAAAAAACATCTTCATGCCATCATAGAGAAAA	1
1765319	38	AAG	GTAGAACCTATGAAAAATCCCTATTTCCCTACC	1
1766330	26	AAG	GCTACAGGGATCTATTACAGTGCGGGCAGTATT	1
1767780	22	AAG	GCCAAAGTCACCAGTATTTATATGATGATGGGT	1
1768130	10	AAG	GCCTTAGAAAAAGCGGGATTGCCATTTACCTAT	1
1769511	27	GGA	AGATGCAGGAGCAGTATGCCGATCGTCCAATTA	1
1769633	27	AAG	GCGTCTGCGCCAGGGCAAATCTCGGTAAATGAT	1
1769702	21	AAG	GCAATAATATTTCGGCGGGAACACCCTCCCCGC	1
1770312	30	AAG	GTCACTAAAGAAGACCTGATTAAACTGGTCGAG	1
1770540	3	AAG	GCCACGCTGCATCCTAAATCTGTCCGTATTCCG	1
1771990	33	AAG	GCCTTCACCCTGTGGTGGGTCGACTCCAGTAAG	1
1774078	24	AAG	GTGCGCAAAGACGTGCTATCCCGCGGGCCGCAC	1
1776210	25	AAG	GAGGTTATTGGCCTCACACCAGAACAGATCAAC	1
1777497	3	AAG	GGGTATTGAATCAGGCGATCGCATCGCATTTCA	1
1778590	10	AAG	GATATTATTGTCCGCGGCGGCGAAAATATTAGC	1
1778935	21	AAG	GTTTCATCTTCGGGGATCACATAACCCCGGCGA	1
1780012	31	AAG	GAAACAGTGACGTTCTCACCGTCTTTCATCCGT	1
1781695	29	AAG	GAACAAAATGGATAATGCTGTTGATCGCCACGT	1
1782318	35	CGG	GCCTGACTATCGACCCGGAACGTCTGGCGGCGA	1
1783194	15	AAG	GTCAGATCCACCGCGAAATGGCTTCGGCACTCT	1
1784011	22	AAG	GAATATCTGCTCCGTAAAACTCAGGCTGGCAAG	1
1784144	20	AAG	GGATTTCGCAACGCCTCATGCAGGCGGTGCAAT	1
1787437	16	AAG	GTTGATTGGTGCTACGTCCGAGTTTGTCATCAA	1
1787693	36	AAG	GGTACTCTTACCCGCGCCATTCGGCCCCACCAG	1
1787957	38	GCG	GGTGCACGGCCTTTGCTGACCATACGGGCATAG	1
1788125	36	AAG	GTTTTAATCTCTTCATCGCTGCCCGGTTCTTGT	1
1789014	24	AAG	GAGTATTAAAGTGATGATAAGCGCGCCAGCAAT	1
1789025	8	AGT	TGATGATAAGCGCGCCAGCAATCGCACACAGCC	1
1792255	31	AAG	GAATGAACGCAGGTCGGTGACGCCGTAACGCAA	1
1792833	31	AAG	GCTCACCGAAGAAACTTTCGATACGGTCGATGG	1
1795370	18	AAG	GTCCAGCTGTACTGTACCGCACTGCCATGCACG	1
1795577	18	ACG	GACGATCTTCTCGAAGCCAAAAGTGCTGTACAT	1
1796143	3	AAG	GTGCTTTTTTGTCTGCCCACGCCGTACCGTAAA	1
1797014	16	AAG	GGGAGATTGTACCTTTCCGTTTCACATTGATTC	1
1799402	24	AAG	GAGATATGCAGGACACTGGTATGCCGACTAAAC	1
1800078	14	AAG	GAAGTATTACTGGCGTTCCCCCACAGCGACCAG	1
1800154	32	AAG	GTGAGGAGCTTTTCGTATTGCCTGATTGTGCAA	1
1800407	18	AAG	GATTAGCGTCCCTGGAAAGGTAACGAATTATAA	1
1800425	13	AAG	GGTAACGAATTATAAAAAGGCGCGAATAACTTA	1
1803958	29	AAG	GGTTTATTGGTGGGACTGGCCTCCGCGTCACCA	1
1805824	28	AAG	GGTGAACGCGTCTTAGCCGCTATCGATACCCTA	1
1807437	19	AAG	GTCATTTACAATATAAGTTTAAGAGCGACGCCA	1
1807550	6	AAG	GATCACTTATTTATAGCAATAGATCGTCAAAGG	1
1810733	16	AAG	GCGTGGGAAACAGTAAGCACTCTGACGGATAGT	1
1812094	24	AAG	GCAATTCGGCAAAGCGCGACTTGCCATTTATCA	1
1812107	9	AAG	GCGCGACTTGCCATTTATCAGCACATCCTTAAT	1
1812910	2	AAG	GGACGTTAATTTCTTAAACGTTTTAATAAACAA	1
1814930	18	AAG	GCAGGTACGCTGTCGGGCAGTTTAATGACCCAA	1
1815379	26	AAG	GCCATTTTTGATTGCATTAACGTGTGGCTGCTT	1
1815450	16	AAG	GCGATGCAATAACATTACTCATAGAAAAATACC	1
1816314	34	AAG	GTACCGCGAGCATGGATCATGCTCACTTCAGAC	1
1816682	20	AAG	GGAAGTTTTGTCTTTTCTGTCTGGAGGGGTTCA	1
1816686	20	AAG	GTTTTGTCTTTTCTGTCTGGAGGGGTTCAATGA	1
1817902	25	AAG	GTGACACCATGCCGCTCTATATCGGCAAAAGCG	1
1819353	11	AAG	GGTAGTGGACAAGACCGGCGGTCTTAAGTTTTT	1
1820173	27	AAG	GCAACTTAATACCCGCAGAATGATTTCTGCGGG	1
1823494	19	AAG	GATAATGGTGTTACCTGCCAGCAATGCCGGAAC	1
1824248	13	AAG	GCGTCGGCCCACCGTCAAAGATGTCGATATAGT	1
1824477	27	AAG	GCGTTTACCGAGGCTTTGCCAGAACGGTGAATA	1
1826286	2	AAG	GTAATGTTTGCGCTGTAAATGTAGATTGCAGGG	1
1826341	24	AAG	GTGCATAAACGGCGGAGGCTAACTGGAAATCAA	1
1826447	24	AAG	GAATAAAAAACGCAATGTTATGCAGAAGTAAAA	1
1828310	10	ACA	ATGTGGATCTGTCTGCTTCGCGCCGCAGCCCAC	1
1828363	22	AAG	GGATAGAACGATGTTGCAACATTATTCAGTGTC	1
1828661	33	AAG	GCATTTTATGAAGCCCTGAAAGAGGCAGGTGGT	1
1829063	26	AAG	GGATGATGATGATGCAATCGCGAAAAATCTGGT	1
1833664	15	AAG	GTTTTTCTCAATGCGTCAGTTCAGAATGGCGCA	1
1835762	15	AAG	GTTGTTGCCGCCATCATTGAACGTGATGGCAAA	1
1835966	46	AAG	GTTTCGGGGCGGATTATCCATCTTCATGCCTGG	1
1836718	19	AAG	GTAATGACCACACTCTGGCCTTTTCTTGAACAA	1
1837288	16	AAG	GCAATGCTAAAACGCCACGGTATGGGTTTTGAA	1
1838058	14	AAG	GCGCAGCGCCCCCGGCAAAATTTCAGGCGTTTA	1
1839448	25	AAG	GTCCTGATAGCGACACTGCTTTTCGCTGATTTG	1
1839897	22	AAG	GAAAACGCGCTTTAGCGACAAATTTGCCTTTGG	1
1840281	30	AAG	GCACGTTCTGCGCACTCAGACCAAAACGTTTTG	1
1841031	23	AAG	GATTCCAGCGCGCATAGCGGCTGTCGTAGGCGT	1
1842139	35	AAG	GCAAATTCGGATCAACAAACTTCGCCTGCTCAC	1
1842392	20	AAG	GTTACAAACGGCGTCGGGTCCGGGACGTTAATC	1
1842456	23	GAG	GGTAGAGAAAACCGACAATTTTATCCTGCTCAC	1
1843973	17	AAG	GCACTGACCAAAGAATTCGGCTGGAGTAAGACT	1
1844877	2	AAG	GTGACAAGCTGGCCGCGTTTAATGACCCACAAA	1
1845336	11	AAG	GATATTAAAGCGCACTATGACGACTATGATGGT	1
1847530	28	AAG	GTAAGCGGGGGTAAACGAATACTCTTCTCTCTT	1
1847923	26	AAG	GCGGCCCCTGTTGCAGCAATACCGACGATGAGA	1
1848445	38	AAA	AATCAGCTAACTGGACAAAAGCTTTGCGATCAA	1
1849313	2	ATT	TCAGTGCCGCGACATTTTCGCGTACCTGTTCCG	1
1849769	31	AAG	GCACTGCGACAGTTTCAGCGATCGGCGTAAAAA	1
1850102	14	AAG	GAATCGTATCAATACATATTTGCCGATCGAGAT	1
1850343	34	AAG	GCGTGCGCATTCACGCAGATTTTTGCCTTCTAA	1
1853407	27	AAG	GAAACCAATCAACGTTATGAGCAACATACTGGT	1
1853640	27	TAG	GTGTGTACTGCACAACGTTCATGGCAATCAGCA	1
1853884	26	AAG	GTAGCGCCAGGCCAGCGCCGTAGCGATAAGCGA	1
1853913	31	AAG	GCGACAATATTGCAGGGATAAGCAGTTGTACCC	1
1853934	18	AAG	GCAGTTGTACCCGCCAGTTCCACTCTGCACTAA	1
1854028	23	AAG	GGAAACCCGACTTGACCACGTTCCACGATTTCT	1
1854532	23	AAG	GTCATGATCACTTTGATTGCGGTTTTATCGACC	1
1855073	8	AAG	GGAATTTCGATTGCTGCGCGATGGATTTGTAGG	1
1857205	28	AAG	GTGAAAGACGGTCATCTGATCGTTAACGGTAAA	1
1857799	18	AAG	GCTGCCGTTAAAGCTGCTGCTGAAGGCGAAATG	1
1857811	47	AAG	GCTGCTGCTGAAGGCGAAATGAAAGGCGTTCTG	1
1860112	26	AAG	GTTGTAGCTGGCGCTCAGCTCCAGGTAAGGGCT	1
1860714	13	AAG	GTTTGAGTTTGGTCACAATTAATCATTCCTTAA	1
1860823	4	AAG	GTAACTGTTTAATTTTCCTGACGCGGATGACAC	1
1862581	19	AAG	GGTTATCTGATCCCGAAATATGCCGAGTTTATC	1
1865548	43	AAG	GTTTCCAGTAAACTGTTTGTTGTGTCTTTTCTG	1
1865788	17	AAG	GTGCTGGTTTCAATTGTCGATATTATCCAGCAA	1
1866520	1	AAG	GTGTCGCCAGAACAGCGGCGCGCCATCTGCGAG	1
1866891	22	AAG	GGTATTTACCGGGCGTACCGTATTGTCGAGCAT	1
1867293	25	ATG	GCACTTCCGTTTATACCAAAATGTGTCGCGAGA	1
1868572	28	AAG	GTAAGCAGGCTTATTATTTTTTGGCAAGGAAAC	1
1869898	17	AAG	GGTACAGCCTCGTTTGTAACAATGAGAAGCATA	1
1871322	3	AAG	GCCTTTCACGGCGAAGTCGTCGATTATGCAACC	1
1871764	5	AAG	GGCAGAACAAAACTGATAATTTTCATTTATTGA	1
1872367	20	AAG	GCGCCAGTGGAGTGAACGCGCGGAACAGGTTTT	1
1872713	20	AAG	GTTATTGGTCGTCTCGGCGGTGATGAGTTTTTA	1
1873482	3	AAG	GCCCAAAAATAATCCATGACAGAATGCCCATTG	1
1873760	28	AAG	GTCATCGGCGTCTCTGTTTCATAATCGACAGAA	1
1874079	26	AAG	GGCGTGGGTAAACCCCCGGGCGCGTTCCTTTAT	1
1875811	18	AAG	GTTCGTCCATCATCTGACCGACATCCTGCAAAA	1
1875896	23	CGG	GCGGGTGGTGCGGTGTAACAACACCACGTTTAG	1
1878062	30	TGG	GGGCGCGTTCCTGCTGCCATTACTGGTGCTGAT	1
1878299	6	AAG	GATTAAAGAAGTTATCTGGGGACTGATCCTCGG	1
1878913	28	AAG	GGTATCCCTATGAGCAATCTGAGCCCTGACTTT	1
1879417	27	AAG	GATCAATTACCCGGCCTGGGCGCGAAAGTGCTG	1
1879924	46	AAG	GGGCTGAAATCGCGTGGCTATCGTGGTCAGGGG	1
1880724	37	AAG	GTGAAGCTGCGCGTCTGGACATCGCCGCCGATA	1
1881753	36	AAG	GCTTGGCGGTGATCGGTAACAGATACCAGACAT	1
1882482	27	AAG	GCGATGGATCTTTTTTCACTACGAAGATTTTCA	1
1883080	27	AAG	GGTGTTAACGCCCGTGATAGCGGTAAACGGATA	1
1883667	23	AAG	GCTCACGCGGGGTATACAACGGGTTAACGTTTA	1
1884155	23	AAG	GAATGCAGAAACAGCGGACCAGCCGCTGTTTCT	1
1888341	30	AAG	GGTCATATATAGCCTTATCGATAACATGGTTAA	1
1890715	34	AAG	GTTATCGGCGTGCTGCCGCCCGTCGATAGCGTC	1
1892457	26	AAG	GGTCATCGAAACGATGTACGAAACCGGTAAGGA	1
1893438	36	AAG	GTTTACTGGTGGGCTACATCGCCTGGCTGGCGA	1
1894121	2	AAG	GAACAGGCGAAGTATTTGCGCCGTCATGGCGTG	1
1897180	25	AAG	GAAACTGAATGCGCGCGGTATTGAGCTGGAAGT	1
1897314	42	AAG	GTCTTACGTAAACAGGAGAAGTACAATGGAGAT	1
1902154	13	AAG	GTTATATCACTTTTTCTCATAAAACAGTCAGTT	1
1903155	25	AAG	GCGAACATAAAAAGAGAAGAGGTTGTAATGCGA	1
1904542	30	AAG	GTTCAGGCCGACGGCCTGCCATTGCCCCAGCGA	1
1906342	36	AAG	GATAACGAAGGTGTTCACCACGCCCTGAATCAG	1
1906351	25	AAG	GGTGTTCACCACGCCCTGAATCAGCGTCATGGT	1
1906717	2	AAG	GGCCATGATCATCAGCCCCTGAACGCTGCTCGA	1
1907342	26	ACG	GCGCATTATGTTCCTTCAGCAGCTCCGGTTCAA	1
1909947	6	AAG	GCTGTGCCACAAGCTGACGTAAGCCTTGCTCGT	1
1909959	26	AAG	GCTGACGTAAGCCTTGCTCGTCCTCGTCTGTAA	1
1910436	2	AAG	GCATTAAATGCGTTAATGCTCAAGATCATTCCC	1
1912027	26	AAG	GATTGAAGTCAAGGTCAGCATCAAGTCCGATAT	1
1913384	12	AAG	GTTGGTGAAGTGATTACCGTGCGTCCGCGAGCT	1
1914237	15	CGT	TAGTGAAAACCGGCACCTTTAACCAGTTTATCC	1
1915236	22	AAG	GAAAACGAAGCCGTTTGCCTGTGGCTGAAAGAG	1
1915659	26	AAG	GGTTATCGCTGGCAGCATGAAGCGGTTATTGCT	1
1916587	27	AAG	GAGTCAGTTCGCCCCCAAAGACAGCACCGGTAT	1
1917326	1	AAG	GTCAGCGAAGGAAATGCTTCTGGCTTTTAACAG	1
1917471	1	AAG	GAATAGATGACGACGCCAGGTTTTCCAGTTTGC	1
1921123	23	AAG	GCGACCAGATTTACCGCCATGGCCTGAGTCCAT	1
1921524	19	AAG	GCGAAGGAGAGCCATAGCCCAGTTTTAACAATG	1
1921572	27	AAG	GATAATCATTAAACGTATTTTTCTTCTTCAGAA	1
1924098	15	AAG	GGTATTTACTGTATATCAGGTGATAAGGGTATT	1
1926305	10	AAG	GTACAGGGTTAAACCCGGCAAAAAAACGCTACA	1
1927057	18	AAG	GTGATACAGGTTGCGCCCTGTTCGGCACCGGAC	1
1929081	22	AAG	GGATAAGCGCAGATATTACTCAAACTCATTCCA	1
1932574	29	AAG	GGTTGAACGTGCGGAAGCCGTTTGCAGCCAGGA	1
1934531	21	AAG	GCCGGTACTGACTGCGTACCGGCTGCGAATGGA	1
1936752	15	AAG	GCGACAACGGCGGCATCTGCGGCCTGTGTTGCA	1
1940260	11	AAG	GATAATGCTGTATGATAAAAAAATGCTGGATAG	1
1942677	25	AAG	GGTCAGTTGTTCAGCGACAACATCAATGGTGAC	1
1943666	17	AAG	GGAACTTCGCTACCGGGCTGTTGATACCTTCCA	1
1944073	41	AAG	GTTTCCACATCGATCTGAGTAAATTCAGGCTGA	1
1946570	39	AAG	GTTCTCTTTTGATGTCGTTCGCCTGCGAATGCA	1
1948672	3	AAG	GGTCTGGTATTACTGCCGGATGCGGCGTGAACG	1
1950825	10	AAG	GAGCGCCAGCCGTAAGATCCGGCAAAAATGGCC	1
1956218	21	AAG	GGAATACCGCAGTGTTTAAATTTCTTGTATTAA	1
1956286	17	AAG	GATACGGTTATAGTAAACGACCATGACATTTCA	1
1956685	5	AAG	GATTTTTATCCAAGCCCTTTGACAAGAGGATAA	1
1957835	14	AGA	ATGCGTTGCTACCACCGTGCTGGCCTCAACCAC	1
1962143	77	AAG	GCTTATTAAGTCTGTCGGCAAAAGAGCGGGTGA	1
1968870	22	AAG	GCACTGGTGGGGTGGATATTTTTGGCGAGACTT	1
1969092	17	AAG	GGATAATTCGTCGCGGCGACTGACTGCGACTCT	1
1969237	19	AAG	GCTGGCGGCATCCGGCTCTTGCGACTGTTTATA	1
1969769	11	TCG	GCTTAAGCGCATCGTTGCCGCCATGCCGACGAC	1
1973446	38	AAG	GTTAATTCAGGATGCGGGGTATCCCGTTGACAA	1
1974605	35	AAG	GATTTCCGGTGTCGGGAAAGGAATATGCAGAAA	1
1975644	55	AAG	GCGATAAGGTTTTGCCAGTGCGTCAAGCTCCAC	1
1976136	8	AAG	GCAGGTTCATGGCGTTTTCCACGGTGCCTAAAA	1
1976173	28	AAG	GATACCCGCCACCACATATGAGATTTTTCCGAT	1
1976804	25	AAG	GCGAGGCAGAACAACATGCCACAAGCCACCATC	1
1983620	24	AAG	GATTATTTTTCTGGTGGTAATGCTGGTACTACT	1
1986165	26	CAG	GTCACCGCCGCGACGCAGAAAATGAGCGCGGCG	1
1986233	1	ACC	CAATACAAAGAATGGGATAAGGATGACACGGAA	1
1987080	24	AAG	GTTTGCTGGTTAAGGCCGTCGCCGCATTGGTGC	1
1987880	29	AAG	GGATATGATTTATCATCGCGTAGCAAAACGTTG	1
1989404	24	AAG	GCTGACGCGGGCCGCGTGATGTTAAAGATGGAA	1
1990141	22	AAG	GCCACTTTAGGTCGAGTGAATGGTACCGGGTGG	1
1990381	1	AAG	GATTTATATATAATTTATATTATTCAGGCAATG	1
1991882	29	GAT	TACTGAGTTGCAGCGTATACCCAGCCCCTTTCA	1
1997836	29	AAG	GCAGGCGTAAGCGCAAGCATCATTAACGTGGGT	1
1998756	17	AAG	GTAAGCAATATTCATCGGGAGACAGGTCATGTA	1
1999424	23	AAG	GGTAAAGCAGTTATTACAGATTCGGATGGATGA	1
1999430	30	AAG	GCAGTTATTACAGATTCGGATGGATGAACTGGC	1
2001614	1	AAG	GCCCTGATGTCGCCAGCCTTTCAAGGTTCAGAG	1
2007787	32	AAG	GTCGATCGCACCATTCGTCATACCAAAATGAAC	1
2010155	29	AAG	GCCACCGGATTACAATTGCCGCTCGGCGCAACC	1
2012034	29	AAG	GCCCACGACAAAAGGCGAGCCGCTGATCAGCGA	1
2024451	19	AAG	GCAGTTTTGCCACCGCGGCAAAGACCGGCACGA	1
2028497	12	AAG	GGTAAGGATTTAGGCGGTTGGGCTCATGACGGC	1
2028502	2	AAG	GGATTTAGGCGGTTGGGCTCATGACGGCAACGG	1
2028911	18	AAG	GCTAACACCCAAATGCATTTCTTTATGAATTAA	1
2029113	36	AAG	GCCACTTGCGACGACGTTGCTCAATAAGGAAAA	1
2030569	13	AGA	ATTCGATAACATTCGTTGTAGTAAAATTTTATC	1
2032077	1	AGG	GCAAATAACAGGGGTTTGCTTTGCTGTTCTTAA	1
2032247	1	AAG	GCCCCTGCGTTACCCATTCCTGGGTCCTTTGAT	1
2032588	34	AAA	AGAAGGCGGATAACGGCTGGTTACAACTTAATA	1
2033483	7	AAG	GTATGTCGCTTTCGAAACAATTTATGCACCGGA	1
2034572	11	AAG	GCAGGTTCACAACAAATTATCTGTATAACTTCA	1
2035099	28	AAG	GCGGATGCAGATAAAACTAAAACATTTGCTGAA	1
2036473	28	AAG	GGAGGAGCAGAAACTGTGTAAATCGTACAATGG	1
2038412	39	AAG	GGTAAGCATGGCTACGAAGAAGAGAAGTGGAGA	1
2049609	12	AAG	GCTGGTGAGCGGCAGGCCCGGTGAGGAAGTCAA	1
2050144	3	AAG	GTATGCTTTCAAAACACAATTATAAAAAATCCC	1
2050798	26	AAG	GCTGAAGTTGATGTTCGTGATGTGACTGAAGAA	1
2051632	81	AAG	GCCTGTTTTTTAAATTTGAAATCGTTTGCTGAA	1
2052883	18	AAG	GATCGATAGCAGCAAAAAAAGCCATAATGACCA	1
2060606	14	AAG	GGTCGCCGGCCATTACCAGCCTTGGGGTAAAAC	1
2060995	2	AAG	GGTTTATCACACTCAGAGCAACGTTCTTCAGCA	1
2061199	7	AAG	GTGATTCACATTTTTTAACAAAACGTTGTTAGC	1
2062264	33	AAG	GCAACCTTTGGGAAAGCCCGGCGACTATACAGG	1
2062473	35	AAG	GCCCGCTGCCGCAGATATTCCCGTGGCGAGCGA	1
2062841	27	AAG	GCCGCCGGTAGTGACCGCCCAGTGCAGTGCCTC	1
2063032	24	AAG	GCAACAGCGCATTCTGGCGCATGATCCGGTAAA	1
2063650	22	AAG	GACATCAATCATCTGTTCTCCAATGACTAGTCT	1
2066990	22	AAG	GGGTATTCAGGTGGTGGAAGCCATTAACGGTGC	1
2067443	27	AAG	GGATGATGACGGCTCCCGTGCCGGCACGGTCCG	1
2070503	5	GAG	GCGTCACCCTGAACTGAGTGGGAATTCTGATGA	1
2070893	26	AAG	GCCGATACCCTCAGCAGTTGTGATTACGTTTAT	1
2072000	23	AAG	GTAAGCGTCAACGGAGCACCGTATTGACGCTTA	1
2075953	102	AGG	GAATGTTTTCCGCCGCAAAACCAGACGATAAGT	1
2078407	22	AAG	GGGATGCCAGCGTTTTTCAAACAGAATATGAGC	1
2082384	18	AAG	GCGTAATGACCAGCGCATCGGCATCCATCAGGG	1
2083273	31	AAG	GGTATTGTCAGTGAGACGAAAATCCAGGCTTCG	1
2086651	20	AAG	GCCCACAGGGAATCGTCGCCATGCGCGAACGGG	1
2089820	17	AAG	GTGCAAAAACGCGGTGCCGGAGAAATCGTCCTC	1
2091892	58	AAG	GACAATCAGGGCGTAAATAGCCCTGATAACAAG	1
2094814	31	AAG	GTATACAAAGTACTTATTAAAGTATAAATAGCT	1
2096196	14	AAG	GGTCGCCGGCCATTACCAGCCTTGGGGTAAAAC	1
2096339	80	AAG	GGTAAGTTGATGACTCATGATGAACCCTGTTCT	1
2100184	28	AAG	GTAAATGTTTTACTTACCTTTGTATTAGTAAAT	1
2101311	29	TAA	ATAAATGCAGGCAATTCTTTTGCACTTCTTCCC	1
2101885	15	TTG	GCAAGCAATGTTATTGCTGCACCAATCTCTTTA	1
2105924	18	AAG	GCTTTTCCGGGAAATGATAAGGACCATAGTTGT	1
2106533	8	AAG	GTATTTTCACTTAATTTATTCCATATTACTTCA	1
2111876	24	AAG	GTAATTTCATTTTTTCCTCATAAATTTGATGCC	1
2116302	26	AAG	GGTTTCGCTGGTGAGGCGGACATCACCGCCTAA	1
2116481	2	GCA	AATAGTTGGCCCTGACCGAAGCGGCCAATTTTA	1
2116501	16	AAG	GCGGCCAATTTTATTTTTGTCGTTATTTACACC	1
2118243	1	CAG	GAATATTGGTCAGTTTCGACGGCAATACGGCAT	1
2121211	34	AAG	GGTTTCGCCGCGGCGCGGGGATTCATGGTTGAA	1
2127822	59	AAG	GCATCAGGCCAAGGATAATCGCGCCGAGGATAA	1
2134823	22	AAG	GCGCCACGTCCAGACGCATGTTGTCGGCGCGAA	1
2136363	2	AAG	GACTCTTGCCGGAAGCCGATGCGCCAGCGATAC	1
2137821	26	AAG	GATCTCCAACAGGTTGAAAAGCTGATAAGCGGT	1
2137849	24	AAG	GCGGTGAAATAAACACCTATTCAATGGAAAAAC	1
2143975	23	AAG	GGAGTCGCTATCAATCAGTACCACTTTGCTGTC	1
2146684	23	AAG	GAAACTTTCAGAATTAGGCCCGGCGGCGCAGAA	1
2152260	25	AAG	GCGAACCCGTCGGATGCGCCAATTATGATCCTC	1
2155599	33	AAG	GGTACAGGTTTATCGCCGCTGACGATTGCAGGC	1
2159799	24	AAG	GTACGAGCCGATTCCGGTGCAAAATGTTGAGCC	1
2160157	26	AAG	GGTTTCCTGCGTCGTCATACTCACGACGATTAT	1
2160880	44	AAG	GTGATGAACGTGGCGCTGCAATTCACGTTCTGA	1
2162943	26	AAG	GGCGCTTCGTCGTGGTTTGATATTCAGGCACCA	1
2163686	46	AAG	GTGAGTAAACTCTCAGTCAGAGGTGACTCACAT	1
2163783	37	AAG	GCCCTGAAGCTTGCTGAACGCATCGGTGTTACT	1
2163791	32	AAG	GCTTGCTGAACGCATCGGTGTTACTGCCGCAGC	1
2164004	2	AAG	GCGCCTGAAATGAAGTATGTCTTTATTGAAAAA	1
2164707	89	AAG	GCTTCTTTCATTCGCTGAAAGTGGAATGTATCC	1
2169696	28	TTG	GCGATCAAATGCCAGCGCCGCTTCGATAACCAA	1
2170836	36	AAG	GTGCGCGTGTTTTTATGCCGGATGCGGTGTAAA	1
2174959	63	ATC	CAGTGGAATCGCCAGTGGCTGGCGCGATTAACC	1
2189423	41	AAG	GAAGAAGTAAAAGCCGCTGCCGCGCCGGTAACT	1
2194454	28	AAG	GTTGTTGCTAATGACCCCACAGCGGTGAGAAAA	1
2195322	23	CTT	TTGTTCAGTGGCATTACTACCAGGGGCGGGTTG	1
2202116	24	AAG	GCGGATCGATGGTCGATTCGGTGATCCACTCTG	1
2206962	21	AAG	GCGCATTAAACAAAAAATGGGGATTCACCTGGG	1
2207510	24	AAG	GTGTATTTTTCAAACATCGCGCGTTTATCGAGC	1
2213168	22	AAG	GCATTACAGCAACTCAAACTCGCCTTTCTTAAC	1
2219157	30	AAG	GTCAGCTTGTGATTATTTTTTGTTCGCCCATGT	1
2221556	1	AAG	GTAATCCCGTTCTGATATAGCTGGCGATCGGTC	1
2225403	3	AAG	GTACTTCCCCGCTTTGTTGACCGGGGAGCAAGT	1
2236257	25	AAG	GCGTGAGGAATTTCACCTGGCCGATGAGATCAA	1
2246935	13	AAG	GGAAACCTGCGAAGATTCCGTTGCCGGGCTTAA	1
2249430	69	AAG	GCAGTTGTCAGGACTGGCGCTGGAGATGGACCC	1
2261863	38	AAG	GTTGACGGTCATCTTCTGGATTTGCCGCGTCGC	1
2271012	19	AAG	GTGGGATTAGATCCTGAAACACGCCACCGTTAT	1
2271732	4	AAG	GCACATTCACTTCACAATTTGTTTACATCAATT	1
2272742	19	AAG	GATGTAATGCCAGCTCAGCCACACCAGCACCCA	1
2283364	14	AAG	GGTCGCCGGCCATTACCAGCCTTGGGGTAAAAC	1
2283507	80	AAG	GGTAAGTTGATGACTCATGATGAACCCTGTTCT	1
2283863	26	AAG	GGTTGTAGTTTTCACTACATGTCCATACATAAA	1
2297072	3	AAG	GGATGTGTCAAAGATGCATACCCCGATCGGGGT	1
2299808	18	AAG	GCTCATATGCGGAACGGTATTGATAAATGAACG	1
2303163	30	ACA	ATCAGATCGGCAGGCGCGTTGTCGGCAGCGGGA	1
2303903	31	AAG	GGATAGCCTTTAGGCTGCCCGGTCACCATCACG	1
2305761	8	AAG	GTCAGTGTTACGGTAGGTCGCGAAGCCGTTACC	1
2306464	19	AAG	GCAATAATAATTCAAGGTTAAAATCAATAACTT	1
2306944	35	AAG	GTTTTAACAGGTCATAAACACGAATGCGTCAGA	1
2314129	38	AAG	GCCTGCTGTTGATTGTCCTTTTCTCCCGTCGCC	1
2320423	16	TTA	ATGCCAGCGGTGGCGTGCCCCCCGCATTGATGG	1
2325695	35	AAG	GGAATTGCTCACTGGAACCCGGGCTTCATACTG	1
2326964	13	AAG	GGTACCGCTGTCATCGGTCACACCGCGGGTCAT	1
2327995	18	AAG	GTGCTGGGCATCGCCCTGATCGAAAAAAATCAT	1
2344627	36	AAG	GTCCACGGTGTAGCCAACAATCGCGCTCGCCGC	1
2345206	21	AAG	GCCACAGGATTGCGGGGTATCGCGCATCATCGC	1
2349699	18	AAG	GGCATTCCGGTGATTGCCACCTCCTCAACCTGT	1
2359404	26	AAG	GCAATGTCAGAATTTTTGCCTTTTTCGCGACCA	1
2365680	17	AAG	GGAAAACATCCGCAATTTTTTGTCGAGATGACA	1
2369081	28	AAG	GTTTGAGGATCAGATCGTCCGGATCGCCATTAC	1
2373989	36	TGG	GCCAGCCAGCTCAAGGCATCAAAAGCGTCTTTG	1
2376620	13	AAG	GGTGCTTTTAAATGATGAGAATAATGAACTGAG	1
2377180	26	AAG	GCAATTCTGACAGCGCCCCCTATACGTTATTAA	1
2380454	31	AAG	GATTAACCAACTGCTTGAGTCTACTGAAAAACC	1
2381299	13	AAG	GCATTTTGAATATGTCATCCTCTGTAATCTCGT	1
2390025	32	AAG	GGACATTACCTGGTCATAACGCGGACGCGGTAA	1
2396894	23	AAG	GTAATGCCAAACAGATCCCAGGTTTCACGCTCA	1
2401035	9	AAG	GATTCATGTCCCCCATTGAAAAATCCAGCAAAT	1
2404174	129	AAG	GATCGCGAAAGGTTCGACGCGTCCAGCCTTCGC	1
2407792	23	AAG	GTGACCAGCGACTGCCGCTATGTTGAAGACAAC	1
2408493	27	AAG	GAGATCGTCGCAAACTACCACGCTAACACCAAA	1
2408550	23	AAG	GGTCTGGTCCCGACACGTAAGCACCAGTTTGCC	1
2410047	31	AAG	GCAACTCGTCTGGCGCAGGAAAAACGTCCTGAC	1
2416148	21	AAG	GATCGTCTGGTGAAAGTCGGGTCACCATCATAA	1
2420400	12	AAG	GTATGCATTTCAATGCACCACGATAGTGCAACA	1
2422196	13	AAG	GGCATCATCCTTCGTTATGCATTTCGAGATTTT	1
2426828	4	ACG	GGCAAGCCGCGCTCCTGCATTTTTGCCAGTGCC	1
2427190	19	AGC	CTCCACAAGGCTTCCTTCATCTAACAGGCTATG	1
2429662	25	TGG	GTAACGCTGATACGTGATAAACCGCCCTGATCG	1
2440033	23	AGC	CGGTTAATGGTACGACCCGGCACGGTAATGCTG	1
2447057	14	AAG	GTGACGCGGCTGTTGAGCTGGTCAAAGTCTTTG	1
2451137	30	AAG	GGCGCTAAGATGCGATTGACGTAAAAACCGGCT	1
2452770	10	AAG	GGGATGCCCGTAAGCAATCGAACCGCCAAGCAC	1
2453674	26	AAG	GCATCGGTATGTACATTCATTCCCGTACCGAGA	1
2461172	13	AAG	GGTGGAGTGAGCGACCTTAACAACTATCGAATA	1
2461232	19	AAG	GCTTTGTGTGTATAAGTTTTGTCTCATCAACCA	1
2464611	10	AAG	GTATCGACCAGCTCCAGTGCGTCCAGATAATCC	1
2465548	30	AAG	GTAGTCATCATCCAGATCGGTGGCAGGCGTGCC	1
2473347	26	AAG	GGACGTAAAGCAGCGCAGTCTGACCCGAACTGT	1
2478615	52	AAG	GTACTCAATAGATTTGTTGATGCTTTAACAAAT	1
2484993	12	ATG	GCAATGCCAAGATCCTGCGGCTGATTAACGCGA	1
2487974	23	AAG	GGGTTATCTTACAGTTGTAGTTATTATCGCAAG	1
2488859	20	AAG	GCATCAATGAAAACAGCATGTTAAATGCAAGAC	1
2490190	10	AAG	GTTACTAAAAGTAAATAAGAAAATGCCTCTTGT	1
2490316	15	AAG	GGTCGCTTTGCCCGGTGTCAACTCACTGTATCA	1
2491013	29	AAG	GCCGATACGCCAGCCCGCCATGTTGTAGCTTTT	1
2502101	6	AAG	GGAAGCGCGGCACGATACCGCCCGCAATAAACA	1
2502338	23	AAG	GCACGCGCTCCGCCGAAACATGACCAATTTCCG	1
2507772	10	AAG	GGGTTGTGGTATTACGCCTGATATGATTTAACG	1
2508136	58	AAG	GAGATTGCGTCTTGTCGATGGAACAGCAATCAG	1
2510208	15	AAG	GCCGTAATGACGACTCATAAACTCAAGATTATC	1
2511360	61	AAG	GTTTATTCGCATCGCGAAGCAAACAGGGGGCCA	1
2515970	26	AAG	GCGCACGATTGTAAACAAAGCACCAATACCAAA	1
2521298	8	AAG	GCTTAAAGCGGACGCTTCAGGGGCTGGACCAGT	1
2527138	17	AAG	GTTACCATTACCGCTCCGAACGGTCTGCACACC	1
2527412	19	AAG	GTAAGGTAGGGTTATGATTTCAGGCATTTTAGC	1
2529696	17	AAG	GAAGTAATTCTTGCCGCAGTGAAAAATGGCGCC	1
2530692	12	AAG	GGTAATTCAATGAAGAAAATCATTTGTCTGGTC	1
2530940	22	AAG	GGTTGCTTCGTCGTCATCGATTACTGGGAAGCC	1
2534577	11	AAG	GATGGTGACCAGCACCATTCCCGGCCAGGAGAA	1
2535830	33	AAG	GGTAAAGCCCGGCAGCACGCGTCTGGAGGAGAC	1
2537002	33	AAG	GAACTTGGTTCAACAGGCGTAATTGTTGCAGTC	1
2539008	22	AAG	GTTCTTATGACGCTCTTCACACTCTGCGAGTGT	1
2539693	31	AAG	GTTGTTACCGGTTCTTCGCGGATGAAAGCAGGT	1
2539894	10	AAG	GCGGCGTTAATTGCTTGCGAGCGCAACTGTAAA	1
2551142	43	AAG	GTTAGCGCCAGCGGATAGCGCAGAGCCTTGTCC	1
2553904	44	AAG	GCCTGGCGTGGCAACCTGCGCTACCTGGACACA	1
2554912	44	AAG	GTTAATCAAAGCGGATATCCACGCCCAGCTGAA	1
2557223	1	AAG	GGTATTGAAAGAGAATAGCGATGAAAAGATTAA	1
2558317	17	AAG	GAAGTGGCAGCAGAGCAAGCGCCCAACGATGAA	1
2560741	1	ACC	CGCAGCGGCAAGACCGAGGGTGATCAATGCAAC	1
2569829	28	AAG	GTTGGAGTGCGACAACAAAGCAACGCGCGGCTC	1
2571974	34	AAG	GTGTGAATTAACGCACTCATCTAACACTTTACT	1
2573666	31	AAG	GGAAGCGATCCTTGAAGCGCAAAGCGTGAAAGA	1
2575246	15	AAG	GGTCACCAGTTCACGCGATTTCTCATCAAATGT	1
2581805	26	AAG	GCCAGCCTCCGGGCTGGGGGTAAAACTGGCCTC	1
2582447	45	AAG	GCCACTGAAAAAAGGTGAGCATCATGGGCAAAA	1
2584597	21	AAG	GGATTCATTATGGTTACACTTTACGGTATCAAA	1
2603438	20	AAG	GCGCCAGTCAAAAACCGTGCCGTATAAAGAGAT	1
2604863	8	AAG	GTTTGTCGCCAGTAGCGACGAGATGCCGGAACA	1
2620392	37	AAG	GATGCTGCAAGGTGATTTGCGCCTGCTTAACAT	1
2624260	25	AAG	GATAAAAAACCCTCTGTAGTAACAGAGGGTTTT	1
2648271	28	AAG	GTTCGTTTTTTGTTTCGGACATAAGAACCACAA	1
2668143	16	AAG	GCGATGGGTAATGGCGTTACGCGGCCACAGCTT	1
2680375	17	AAG	GGTGCTGTAATTTGATGTTGCCGGATGGAAACA	1
2684682	24	AAG	GTCGGTGAATGAGCCACTGGTTACTATTATGCA	1
2687561	42	AAG	GACCGATGTTCATTGCCGGGCCGCCGAGAACGA	1
2690497	54	AAG	GTATCAGATTAGCCTGGTGGGTTATCTGCAAGA	1
2693325	23	AAG	GCCTTAACGCCATTATATTTATTTAATTGATGA	1
2693380	17	AAG	GTTAATTTATATAGTATCTGCCCAGACACTTAT	1
2703908	6	AAG	GGTTCAACATTTTATGCCCAGGGCGGTATTGCC	1
2713715	23	AGG	GTCTGAATGCCAGCTTTTCGCCTGTGCCGATTA	1
2714602	36	AAG	GGAACCATCACTGCTTTTATGCATATGGTGGAG	1
2716119	8	AAC	CAACACCTTGCCCAACTACCCAAGATTTCTCAA	1
2717333	36	AAG	GCACTATCGCGATCTGCAAAGTATTGCCGATTA	1
2719497	48	TTC	CTGAGTTCGGCATGGGGTCAGGTGGGACCACCG	1
2719573	15	CTG	GCGTTCTGATTTAATCTGTATCAGGCTGAAAAT	1
2719642	60	AAG	GGTTAAGCCTCACGGTTCATTAGTACCGGTTAG	1
2720360	14	CAT	TTAAAGGGTGGTATTTCAAGGTCGGCTCCATGC	1
2720853	42	AAG	GTTACGGCACCATTTTGCCTAGTTCCTTCACCC	1
2721372	3	AAG	GCGTCGCTGCCGCAGCTTCGGTGCATGGTTTAG	1
2721957	12	AAG	GTCGCTGACCCATTATACAAAAGGTACGCAGTC	1
2721979	33	AAG	GGTACGCAGTCACACGCCTAAGCGTGCTCCCAC	1
2722727	31	AAG	GTGGCGTCCCCTAGGGGATTCGAACCCCTGTTA	1
2723055	37	AAG	GCGCCCTCCCGAAGGTTAAGCTACCTACTTCTT	1
2723074	2	AAG	GCTACCTACTTCTTTTGCAACCCACTCCCATGG	1
2723398	4	AGG	GATAAGGGTTGCGCTCGTTGCGGGACTTAACCC	1
2723403	27	AAG	GGGTTGCGCTCGTTGCGGGACTTAACCCAACAT	1
2723489	30	AAG	GGCACATTCTCATCTCTGAAAACTTCCGTGGAT	1
2723664	11	AAG	GCCACGCCTCAAGGGCACAACCTCCAAGTCGAC	1
2723866	33	AAG	GCTTGCCAGTATCAGATGCAGTTCCCAGGTTGA	1
2724047	128	AAG	GGTATTAACTTTACTCCCTTCCTCCCCGCTGAA	1
2724081	24	AAG	GTACTTTACAACCCGAAGGCCTTCTTCATACAC	1
2724521	71	AAG	GTTTGATGCTCAAAGAATTAAACTTCGTAATGA	1
2724656	1	AAG	GAGCAGTGCCGCTTCGCTTTTTCTCAGCGGCGC	1
2730792	35	AAG	GCACGTCGTGCCGCAACATCGGTGAAAGACGCC	1
2735034	21	AAG	GTATGGCAAAAAGGGGCTGATGAAAATGCCAGC	1
2740673	72	AAG	GGGAAGAAATCAACGCCCACCTGCTCTGCCAGC	1
2757425	30	AAG	GGAATAGGCTGGCTTTCGTGGTGCTGCCGGATC	1
2761832	26	AAG	GCACCTTTCCCCTTATTCCCGCCCCGGTGCGGA	1
2765375	2	AAG	GTTTAATCAGTTCATCACGGGTCGGTGGCATAT	1
2769119	1	AAG	GGTTTTAACCGCTATATCCACAGGTCAGGCATC	1
2775278	19	AAG	GCACGCCACCAGAATAAACTTCAATAACATCCG	1
2777884	13	AAG	GGTTCTATTCATTTCTTTTAGCGCATTCAAAAA	1
2778537	10	AAG	GGTTATTTCGCTGTATGATAAAAAAAACCGTTA	1
2788042	33	AAG	GCGTTAAAAACTACGGCGAATTTGAGTTCTGGC	1
2788685	40	AAG	GGTATTTAAATTTCTGATCGACAGCTCCGGCGC	1
2792104	18	AAG	GTGAATAAAAATGCAATATAACAGAATAAAAGA	1
2799130	21	AAG	GTTTGTCGGCGCAGTCTCCATCGATTCGCTTAA	1
2804189	42	AAG	GATTTTCCTTATCAGGAGATCCTTCTGACTCGT	1
2805207	14	AAG	GCGACTACAACCGCCGTGTGCCGCTGGGCAATG	1
2813762	29	AAG	GTTTACCGATGTGACCAATCGCCTGGCCGTATT	1
2815388	26	AAG	GCTAACGAAATATCGCCACCAGCTCCAGCGTGT	1
2816023	40	AAG	GCAAAAGGGCCGCAGATGCGACCCTTGTGTATC	1
2816556	27	AAG	GATCAGCAGCGTGTTGGACTGCTTCAGGTTACC	1
2822640	63	AAG	GAGCTGATTGCAGAAGCTGCCGTTAGTTTTATC	1
2823229	44	AAG	GCAAGCCGTTTACCGGAACGTCTGGGCGATGAT	1
2829573	27	AAG	GGTATTTTTCAGATCCGCGCCGAGACACAGCAC	1
2829983	32	AAG	GCAACTGGCGCGCAGCGTCTGGTAAACCGTCAG	1
2834292	11	AAG	GTATCAGAGCGTACAACCGACCGTCGCCAAAGA	1
2835222	33	AAG	GCACCGGGCGATGATGAAATCCTGAAAAACACC	1
2837207	26	AAG	GATCCCGCCACTGTTACCGCAGGCACCGTAGGA	1
2838028	31	AAG	GTTTTTATCAACCGCAATCGGCTCCAGCGGATA	1
2844747	29	AAG	GACAGCGTTCCGTGCGCAGTTATTGAAGGCGAC	1
2852199	101	AGG	GTCGCCATCCGGTAGTTGAACAAGTACTGAATG	1
2852611	9	AAG	GGCATTGACGTTATTTGCTACCCACTATTTCGA	1
2860556	26	AAG	GGTCCAGCAACGCCAGACCACGATTGCCATAAC	1
2871968	48	AAT	TCTACCGGGGTACGCCTGTTTAACCCAAATGTC	1
2872083	105	CCA	AGATCATTTCACGAATTTTTGCGGATACATCAC	1
2872097	10	GAA	ATTTTTGCGGATACATCACCTACATATACCCCT	1
2872140	26	CTC	CCAACAACCAGATGGCTAATCTGCCTCGTAAGC	1
2872171	212	AAG	GCGCGGAGGTACATTTTCAGTGACCACGACCAA	1
2872186	3	TTT	TTCAGTGACCACGACCAACATACTCATTTCAGC	1
2872255	50	AAG	GCGGAATGGCAACAGGCTGTGCATCTTCAGGTG	1
2872300	22	TTG	GTATTTCTCCAGCGGCAAGCACGTCCTCTATAA	1
2872314	31	CGG	GCAAGCACGTCCTCTATAAGCGGAATCAATTTG	1
2872318	91	AAG	GCACGTCCTCTATAAGCGGAATCAATTTGGCTA	1
2872333	266	AAG	GCGGAATCAATTTGGCTAATGTTTTACTACTGC	1
2872390	1	ACG	GGACTTCCCGGTCCGGCTCACCAGGGTTACGAC	1
2872437	1	AAG	GCTTTCGGTACAACAGTGTCAAATTTAATGATG	1
2872452	23	CAG	GTGTCAAATTTAATGATGTCTGCAATATCGTAA	1
2872462	43	TTT	TAATGATGTCTGCAATATCGTAAACAAAGGAAA	1
2872476	29	CAA	ATATCGTAAACAAAGGAAAGAGGCTTTCCTGTA	1
2872481	44	TCG	GTAAACAAAGGAAAGAGGCTTTCCTGTATGCAC	1
2872490	119	AAG	GGAAAGAGGCTTTCCTGTATGCACAAACCCAAT	1
2872497	26	GAG	GGCTTTCCTGTATGCACAAACCCAATAGCTGGT	1
2872546	84	AAG	GTATCGCCGCTTCAGTTACGCCGTATAAACAGG	1
2872547	1	AGT	TATCGCCGCTTCAGTTACGCCGTATAAACAGGA	1
2872570	6	GTA	ATAAACAGGAAGTTGCAGCGCTAATGCATTGGT	1
2872580	40	GAA	AGTTGCAGCGCTAATGCATTGGTTGATCGTATC	1
2872581	153	AAG	GTTGCAGCGCTAATGCATTGGTTGATCGTATCG	1
2872638	37	CGT	TAGCGACGTCCATTCCATGTCACGCCGTATTGC	1
2872681	140	AAG	GTGCGTAGGTTGCCCGCACGCGACTGCCTTCTA	1
2872741	1	CCG	GGGCAGGCGCAGGTTCTCCAAACCGAAGTTCAA	1
2872743	118	GGG	GCAGGCGCAGGTTCTCCAAACCGAAGTTCAAAC	1
2872819	33	AAG	GTTTTGCCTGATAGAGCAGCTTATCTGAACGCG	1
2872872	198	AAG	GCATAAACACGAACGCCCGCTTCCCCCACCCAT	1
2872874	20	GCA	ATAAACACGAACGCCCGCTTCCCCCACCCATAC	1
2872934	57	AGG	GCGTACAGCTGCATGCGAAACCCGTGTACCAGG	1
2872972	14	CAG	GCATGATGCAGGCAACCGAGCCAACAGGAATAT	1
2872998	21	CAG	GGAATATGAGTGCGGATCCCTGTCTTGTCGATA	1
2872999	4	AGG	GAATATGAGTGCGGATCCCTGTCTTGTCGATAA	1
2873032	486	AAG	GTACAAACGCGCCATCTATTACATCGATCTGCC	1
2873040	5	ACG	GCGCCATCTATTACATCGATCTGCCCATATTGC	1
2873078	529	AAG	GATCATGGAGACGCGATCTTTGAGTGGAATGGG	1
2875861	3	AGG	GTTGCACCAGCCTATAAAACGCAGGGATATCGC	1
2876138	5	AAG	GTTTGTCTCGTAAATCAGCTATTACCTCATCAG	1
2877488	24	AAG	GCAAATTCATTTGTTCTCCTTCATATGCTCCGA	1
2877855	29	AAG	GTAGGGATAAACCGTTATTGGTCTTATTATCGT	1
2881429	20	AAG	GTAACCCGTATCGGTGAGGATCACCGGAATATC	1
2882357	5	AAG	GGATGCGACCATTTTCGATAAACAGCGTCAGGT	1
2885750	31	AAG	GCGGCGTTTAAACCAACCTACGAGCGCCTCGAT	1
2887856	6	AGG	GTTTTTTCTGTATTCATCGCCTGTTTATTGTTG	1
2890212	3	AAG	GCAGCAGCGTTAATGAACTGCCGGAAGGCAAAC	1
2890735	34	AAG	GTGATGTCCGGCAATACTTGCCAGCACATAGCC	1
2891159	88	AAG	GTGAGCGCAGCAATGCGGCAGTGAAAACGGTTA	1
2892530	27	AAG	GCACCGGTACGCGGCACACCGTTAATTTTGTGC	1
2893498	15	AAG	GATATTTGCGCCAGCTTTGGCCAACGCCATGGC	1
2895327	25	AAG	GGTAACGTGGTTTGCGAAGGCAAAGGCTTATTA	1
2895474	26	AAG	GATATTGTCGGTATTGGTCTGGGATCCATCCGT	1
2896984	24	AAG	GTATGAACTGGATATCTTTATTCATAAGAACTA	1
2897326	13	AAG	GTACTGCTAATATAAAAACTTGAGAAAGAGATA	1
2898727	30	AAG	GTAACCCTCACCTTGCAGGGTCTGGAACATCTC	1
2898925	15	AAG	GAAAATAAAGAAAATGGATTTAATCATGTCAAA	1
2898934	25	AAG	GAAAATGGATTTAATCATGTCAAAACATTCACC	1
2899154	31	AAG	GTTACGGATCTTACGAGTAGCTTAAACTCACAA	1
2899412	12	AAG	GAAAAGGTAACCGATGCTCTGGCTGGAGATATC	1
2899568	4	AAA	AGTGAATCAGCGTCTTCCAGTGATCATTATTAC	1
2901613	37	TCG	GTAACGGTGACGATGACGCTCAACAATTGTCGG	1
2902576	26	AAG	GGATTCGATATCACCTACTGTACCGCCGATTTC	1
2902759	25	AAG	GTTGTTGCGGCGGCTCATTTTGGTACGAATGAA	1
2903811	14	AAG	GCGCCCTTCTTCCTGAGCCATTTGCGCGTAAAA	1
2903882	20	AAG	GATCGTCAAAATCTTCACGGGCGATGGCGTCCA	1
2904302	23	AAG	GGAACACACAGACACATACCTGTTTTGTTGTTG	1
2905406	2	AAG	GTTGTAACGCGGCAGCAGATGTTTTTCTGCTTC	1
2906909	15	AAG	GCACTCACACGACTTCTGGCTGGTAATACCCAG	1
2907078	14	AAG	GTACCATCGATTCCAGATGTCCCGTGTGTGGGA	1
2907795	2	AAG	GATGGCGCATAGCTTGTAAGCTGCCCAGACATG	1
2907806	1	TAG	GCTTGTAAGCTGCCCAGACATGCCCTGACTTTG	1
2907930	20	AAG	GTTGCTGTGTTTTCGGTAAGTAGTTCAGACTTA	1
2907949	14	AAG	GTAGTTCAGACTTAAACGCGCGCGACGGCGATA	1
2909267	29	AAG	GCGCGCCCAGGAAGCGGCGCGTATTAAATCCGA	1
2910085	19	AAG	GTGAAACGCCGCTGGAAGTGGTTTATAGCCCAA	1
2910294	36	AAG	GATGGTATCGGCGCGTGTCTGCTGAAACCATTA	1
2910933	1	AAG	GTTCGCAACAAAGTTGAGGAACAGCTGGTTGGA	1
2911152	1	AAG	GCCAGCAAAATTCTCGGGTAATGGATGTCTTGT	1
2911490	25	AAG	GCCCGTGTTTCTGATACAGCTCATGGGCTTTCA	1
2912476	39	AAG	GTATTACGCACCAGCGTCAGAACGTTTTTGTAT	1
2913024	20	TAG	GGATTACCCGGTGCCGCCGCGCCCACATGGGTA	1
2913621	13	AAG	GGAAGATCGGTTTTGGTCCGATCACCGATATAA	1
2914650	4	AAG	GAAGTAAGTCAGGGCGTTGATACAGTACTGACC	1
2915151	36	AAG	GCCTTGCAGCAAGGTAAACATCGACCAGATAAA	1
2915184	12	AAG	GATCGACCAGAAGTAGACGCGTTTTGAACCAAA	1
2915723	32	AGA	AACAAGAAAGGAAGGGTTAAAACGAAGAAATAA	1
2915737	1	AGG	GGTTAAAACGAAGAAATAAAGAAGAGTATGAAA	1
2915846	3	AAG	GATTCGATTCAGCACCGCTAAAACGACATTTAC	1
2916512	2	AAG	GGATGCGTCAATGACAACTGACTGGCATGTAGC	1
2916642	34	AAG	GATGTCGGCGAAGCTGATGTTTGCGTCCGGTTT	1
2916974	8	AAG	GTGGGTCGGTCCAGACGATGAGCAGTAAAAACA	1
2917166	47	AAG	GAGCATCCAGTTTTTCCAGCTCAGCCAGAATAA	1
2917691	22	AAG	GTGTCCCTGGCCTTCCTGACCCACCGAATCATC	1
2917910	32	AAG	GTCTTACAAGGCGCTTACAGACAATGCCTTAAG	1
2918021	18	AAG	GTATTCGCTTATTTCCTGGCGATCTCCTACAGA	1
2918120	30	AAG	GGAATTCCGCAAGATTTGAGGCTAAATGCGTCC	1
2918404	23	AGG	GTATGAATTGTGGGTTGTATCACAATATCAAAA	1
2918516	26	AAT	TAATGCACGGTGAAGGAACACCGTACAGTTCCT	1
2918911	102	AAG	GGTTTGCCGCAGGTCGCTGTCGGTCATGTTGAA	1
2920231	1	GAG	GCGATGGAAGCGCCGATGAAAGGTGCTGCGGTC	1
2921231	20	AAG	GAAATTATCGCCATGATTAACTAAAAGTATTGA	1
2921397	11	AAG	GTAGATTATTGTATTTGAGATCAAGATCACTGA	1
2922077	25	AAG	GCGATGAGTATTCTGGTATTCCCGTTTGTTGGC	1
2922776	1	AAG	GTACCGGCAATGCGTAAGTACAGCGGTCACATC	1
2923310	18	ACG	GGTATGCGCATTACCGCGCTGGCGGGCGATAAA	1
2924204	16	AAG	GTTATCGAAACCATGTACGAAACAGGTAAAGAT	1
2924404	6	AAG	GGGGGTTATCGTGGCTGTTCATTTGCTTATTGT	1
2924798	26	AAG	GGCTACTGTCAGTTACTTTCACCGACATTACGT	1
2924947	1	AAG	GGTACCGGGTGTTGCGGGAATCGGACCAAAAAG	1
2925494	20	AAG	GTCAGCGTTATAACGCATGACATGCGGTAACAG	1
2926068	22	AAG	GTATCCTGTGGAGAACCACCACCAATAGCGATC	1
2926599	11	AAG	GTTGCCTTACGATTTTTGAGAGCCAGCGCAACA	1
2926642	18	AAG	GTTCGCGTGTTCCAAAGGTCGCATAAGGCGCGC	1
2927642	8	AAG	GATGCAGGGCAAAGCAGAAGTTACATTATTCCA	1
2927661	21	AAG	GTTACATTATTCCATTCGCGCTGCTGTGCTCAC	1
2930050	31	AAG	GCAATTGAGCGTGTAACGGGGCATAAACTGGAT	1
2930772	15	AAG	GCAAGAGTGGTTAGCCGGATAAGCAATGTTATC	1
2931103	23	AAG	GGCAATCTGCTCTATCCGATTATTAGCTGGAAA	1
2931243	1	AAG	GTTGGTGTGGTTGAAAGAAAATCATCCACAACT	1
2931421	31	AAG	GCCACCGGTATTCCACGCCGACTCTTCCCTCGT	1
2931665	40	AAG	GTCAGTACGCCGGTTCCACCTGCGAACTGGATA	1
2932087	63	AAG	GTTCTCGACGACGCCGAAACGACCGTCGCAGGA	1
2932240	37	AAG	GTGTGAAATGCTGAAAACAATTTCGCCGTTAAT	1
2932813	105	AAG	GGTCAGTAAAGAAACCATTCGTCGCGATCTCAA	1
2932967	34	AAG	GCAGATATCGCGCGCGAGGCGCTCGCGTGGATT	1
2937591	17	AAG	GCTGGAGCCGTAGCTTAGCAACGCTGGCGGAAG	1
2938783	33	AAG	GCAATCAGCGCCGCTTTGGGCCGTACACTATCA	1
2939221	25	AAG	GGGCGAGGTTATCCCTCACCCTAAACGCATAAA	1
2939560	23	AAG	GTGTTGGCCTTTGATTGCACCACCGACATCCAG	1
2940703	48	AAG	GGTTGCATGAAAACGCGAGCGGAGTATAGTGCG	1
2941156	58	ACG	GCTTTAATCCCCGCAAGAATAGACTCCGCAACT	1
2942353	19	CAG	GTGTTGGATCCTGACATGCCTCTCCCGAGCAAA	1
2943369	6	AAG	GCCTGCCGCAGCGGCGTGCGTCGCTGTCATTTA	1
2943784	26	AAG	GCAAATTGTTTGTGCTGACCACGCGCAGTATTC	1
2943909	2	AAG	GTGTTGATGGCGGATTTAGGGTAAGCGATGAAA	1
2944243	3	AAG	GCGACTCGGTTGCACAGACTTAATATTGCCGTC	1
2944599	23	AAG	GCATCGCAATATAATCTTCGCCGCTCTGTAAAA	1
2948940	28	AAG	GGCATTCAGGTTGAGCATGCGCTGGCAAAAGCC	1
2949334	14	AAG	GGATCTAGTGTCTCGGCGACATCACTCATTCTT	1
2950790	61	AAG	GTTTGTGCGCTGATTTTATCGACCTGATACGGC	1
2952567	26	AAG	GCCTGAAGGAATTTCGTACGGGCTTTTTGCAAC	1
2952757	23	AAG	GCGGCGGAAAACGCCACTCGCCGTCTTTGCGTA	1
2954886	37	AAG	GCCAGCAGCGGGTTGCCGACATCCTGTTCACCA	1
2955091	2	ATG	GTTTACCCAGCGCCTGTAGCGCCTGGAGATAAA	1
2955165	34	AAG	GGTAACCCCGGCGGGCAGGTCGTCGCGGACTCC	1
2955498	16	GAG	GTCATCAGTTTCCAGCTCATGCTCTGTTTGTTA	1
2958959	31	AAG	GTTGCCCAGACGCCCGGCACCAAGACCAAACGG	1
2960192	32	AAG	GATCTCCGGCTGATCGAGCGTAATGCGAATCCC	1
2964568	15	AAG	GATATATAACGTCGGTTTATAAACAGACTATTA	1
2964879	7	AAG	GATTTTTCTCTTTCCCTTTTCCCTTCCCTCTGC	1
2965043	50	AAG	GCCGACGCCCACGCACAACTCGACTATGCCGTC	1
2965279	1	AAG	GAATATCCGCGAAGCGCTGCATGACAGCCTCAA	1
2965477	2	CGT	TTATATCGGCGTGTCGAACGAAACTGCATTTGG	1
2965917	2	AAG	GTTTGCATCTGGAGTTAAGCGAAGACGTATTAG	1
2966931	27	AAG	GCAGATACTGGCTGCGCCCAGCAGCTTCAGGCC	1
2967062	9	CAG	GGATGGGCTGGCTCCACTCCGGATAGAACTGCG	1
2967852	31	AAG	GGATGCGCAGGCCAAATTTATCCTGCCAAAGCT	1
2968263	97	AAG	GGATCAGCGCCTCTTCTTCCGGCTGCTGTTTAA	1
2968662	47	AAG	GCAATTTGCGATAGGAGTCTGGGGTAAAGTTGA	1
2968909	22	AAG	GCGACGTTTAACCAGACCTTTCAGGCGGCTGAA	1
2969949	58	AAG	GGTATTTTCATGGCGACCATAAAGGATGTAGCC	1
2970480	2	AAG	GGTCATACCCGCATTGGTTATCTGTGCTCTAAC	1
2970622	44	AAG	GCGGCGGCGAACAGGCAATGACCGAGCTTTTGG	1
2971567	80	AAG	GGAACAGAAAGCCCACCGCCCGCAGAAATAGCC	1
2972275	22	AAG	GTGCTTTTTTATGATTACGCCACATCATAAAAA	1
2972788	27	AAG	GAGTGGCTCTCGGCCCAGCGTCATGATTTAGGA	1
2972925	28	AAG	GGTATTAACGCCGGATGATTTTCAGGGTGAGAA	1
2974217	12	AAG	GTAATGCCCACAAACGCAATGTTCAGCGCAGTG	1
2974690	128	AAG	GATACGCGGCGCGTAGTACATGATGATGTTCAT	1
2976228	10	AAG	GTGTTTCGCCGCTGCCTGAGACATGAAGAATAC	1
2976920	18	AAG	GTTACCCGGAGCCAGCTCCGTCAGCCCCATACT	1
2978414	52	AAG	GTGCGTAAGCATCCTGCAACTGACGGCTGATGC	1
2978904	12	AAG	GCAGCCGATAGGTGTCCGTAACGCCCCGACAAT	1
2979042	34	AAG	GGAAATATGCCTGAGCAGCAGTCAGAGACATAA	1
2979227	35	AAG	GAAGAAACTCTGTGGAGTTTCGCGCTCTACGGC	1
2979730	6	TGG	GCAACCTGATCTATTAACAACCCAGGTAGAGTT	1
2980188	19	AAG	GTCGTGCATTTAACCGCGCACTATCAATTATGT	1
2981470	11	AAG	GAGAATGGGTGGTAAAATAAACGAATTATTTAT	1
2981745	14	AAG	GCCTCATTTCAATCATCATGATAAATATAAAAT	1
2982017	14	AAG	GATTTTTTCACCAGAGTCTGGGAAGAAGAAGGT	1
2982047	50	AAG	GGTATGCGTGTGCCTACTAACACGTTATATCAG	1
2982464	29	AAG	GATACAATTGATGGGTTGAAAGAGTTCGATAAA	1
2982975	27	AAG	GTTAATAAGTTTGAGATTATGGATCAAGTTGAT	1
2983141	26	AAG	GGTAAACTAAAATAGATAACAAAAAGATGGAAC	1
2983984	21	AAG	GAAAAATGAAGAGAAATCCGTTAATCCAGTTAA	1
2984117	20	AAG	GAGATAATTCAGCAAGCAATATTATCTGCTATG	1
2984151	6	GAG	GCATATATAAATTTTCGATAACAGATGATTTAA	1
2984785	10	AAG	GGGTAATATAACGGACGCAGAAATTTATTATAA	1
2984925	29	AAG	GTTACAATTACTTCCCGTATGATGACTATTCAG	1
2985317	30	AAG	GATAAATTAGTGAACACAACCATAGATATGTCA	1
2986177	20	AAG	GATTAGCTAAGCAGGACCAAGGATATAAGAATC	1
2986197	20	AAG	GGATATAAGAATCATTATTTATCAGATGAAATG	1
2986270	18	AAG	GCATTTACAGGGCCATGACTATATTTGATAGAT	1
2986950	24	AAG	GTATGATGTAAAGACCATTGGCCTGGACAATTA	1
2987391	8	AAG	GCAGGAACAATGTTCAGAATCGAACCAAATTTA	1
2987430	28	AAG	GCTATCGCTCTTGTTGAAAGCAATCTAAAAAAG	1
2987449	2	AAG	GCAATCTAAAAAAGGATAGCATAGGCAAGAACA	1
2987504	25	AAG	GAGTTTAGATTATTGGTTAATGCAGATAAACCA	1
2988010	19	AAG	GTTGATTATCAGAGGAATACCTGGAAGATATTT	1
2988075	10	AAG	GTGTAACCATTACTAATCGAATCAATAGCACGA	1
2988519	14	AAG	GCAAAATCCAAAGAATACATTGATGAAATAATA	1
2989401	43	AAG	GTGTTGATGCAAGTGGTAACGGCGATTGTATGT	1
2989771	35	AAG	GCCCGCTGCCGCAGATATTCCCGTGGCGAGCGA	1
2990139	27	AAG	GCCGCCGGTAGTGACCGCCCAGTGCAGTGCCTC	1
2990330	24	AAG	GCAACAGCGCATTCTGGCGCATGATCCGGTAAA	1
2990948	22	AAG	GACATCAATCATCTGTTCTCCAATGACTAGTCT	1
2991436	69	AAG	GCAATCAGCAGCGCAACCGACTTTAATCGGTCA	1
2991876	28	AGA	AATAAACGTTCCCCAGGGTTTCTCCGTCAACGT	1
2994772	18	AAG	GTCGTATTTGCCGTTGAGTCTATGCTTGATGAC	1
2995821	7	AAG	GTCACTGGGTGAGCCACCAATAATTCCTGTTGC	1
2995936	39	AAG	GAGTTCCATCTGGCAGGATTGATTTGAGGATAA	1
2996444	17	AAG	GTGTCTCTTGAGCATGACGAAATCCTCGTCGCC	1
2996807	17	AAG	GTGATTAGCGAAGCCGTCGCCGCGGCGGGGGGA	1
2996819	19	AAG	GCCGTCGCCGCGGCGGGGGGAAAATTGCAATGA	1
2999032	18	AAG	GTTTTCATCAACGATCTCAACCTCAAGCTGCAA	1
2999253	11	AGA	ATTTTTATCATTTTCTAATGAAATTATGGAAGA	1
2999650	12	AAG	GGATATCAATTCGCTGACCTCTCACCTTCACGA	1
3005267	25	AAG	GAAGATGCTGGTCGCGGCTATCGCCGTGTTGTT	1
3007415	35	AAG	GCGACTCTTCAATCACCTTCCGCTCAACCATTC	1
3009771	58	AGC	CCTGGGATGAATACCTCAAAGCCTGGTTTGCCC	1
3009887	32	AAG	GGTATTAAGCAACCGCCGATGCAACAGTTCATC	1
3010130	6	AAG	GCCATTTGCCGCTACATGCTGGAAGAAAAAGGG	1
3010819	18	AAG	GCAAGATATTCCGGAATACATCCGTCTGCTTGG	1
3010823	58	AAG	GATATTCCGGAATACATCCGTCTGCTTGGCGAA	1
3011032	3	AAG	GCAACGCTGGCACAAACCAGCCGGTTCTGGTTC	1
3013033	15	AAG	GAAAACATCCGTTTCGCCCGTTTGATTGATGAG	1
3016364	32	AAG	GGTAACTTCGCTATCACCATGGCATTAGCGGAA	1
3018583	31	AAG	GAGTATCAGTCCCGGCTGAAAGGCGGCGTGCTG	1
3019894	34	TGG	GTTATCTGGATGTTTACCATCAGTACGGCCTGA	1
3020160	13	AAG	GTATTGCAATTACAAGGCTATCGCCTCTCGGCA	1
3021094	12	AAG	GTGTCGCGTACCCGGCGGGATCTTGTTGGTGAT	1
3022322	49	AAG	GTACGGCAGCCAATACAGTCAGCCGGATTAACG	1
3023473	7	AAG	GTACATGCGCCTTCACAAAGACGGTCCTGTGGA	1
3025535	4	GAG	GTCAATGGGGATGTTCCTGGCACTGGGTGAAAT	1
3026486	24	AAG	GTATGCCGCACACACGGCAGACACCCGCTTACA	1
3026592	12	AAG	GCATGGCCTGGCGTGTGGACTAACTCGGTTTGT	1
3026829	2	AAG	GTGATGGATTATCAATGGTGTGATTTAGCAGAT	1
3027686	47	AAG	GCCATGTAGAGTTCCATCATGGTGAACTCTGGG	1
3032847	22	AAG	GATACTGGAACAATCGGCGCACTGCACTCAGCA	1
3033321	86	AAG	GGACGACTCCCCGAAATTAATGGAGCAGTACGA	1
3034134	50	AAG	GCCACTGTGCGCGCCAGGAGACGCGCAAATCAG	1
3034654	10	AAG	GCAACTCAGGACTCTATTATGGCTTTTACACCT	1
3034990	2	AAG	GTGACCATCGCGCCAGACGACGAGCGTGTGCTG	1
3037348	11	AAG	GGGCTGAAGTTCTACGATGATATGTTCGATGAA	1
3038029	44	AAG	GGCAGCGTACCAAACCCGTATGTTAAAGCATCT	1
3041131	32	AAG	GGGTGATCCCAACCGCGTTCAGAATATCGCTAC	1
3042161	109	AAG	GCGTTTATTGCGACTGGCAATAGCCTTGAGTTC	1
3042927	5	AAG	GTAAATCACGCGACGGCTTTGCCGTTACGCACA	1
3043635	25	AAG	GGTTCAGCGTGTTGGGTAATCCAGGAGAGGTCT	1
3043703	30	AAG	GAAATCTTCAGTAAAGTAGTAGACGATGAGGTC	1
3044172	23	AAG	GGTAAAATTGATCATCACATTAGCTTATGGTTA	1
3044524	28	AAG	GTTGCGGCTTAACGCCAGGAAGCGTGTCGGCCA	1
3047160	36	AAG	GGACGATGGGCGTTCTGAGCGATCAGTTCATCA	1
3049097	18	AAG	GAACGCACTAGAGTCACAAATACTGAACAGTTG	1
3049484	19	AAG	GGGTTCAAGGGTTACAGCCTGCGGCGGCATCTC	1
3050256	23	AAG	GCGCTGAAACTTATGAGTAACAGTACAATCAGT	1
3050908	32	AAG	GGACGTTGTCGAATTCACACAGCGGAGAGGTAA	1
3051605	21	AAG	GTGGGCATCGCGGATGGATTCTTTTAATTGTTC	1
3053343	20	AAG	GAAGAGTGGCTGGGCGATGAACAAACCGGTTCG	1
3053787	12	AAG	GCGTTCGTACAACTTGCTCGCCAGGGCACCACC	1
3053988	17	AAG	GTCCTTCGTCAGGATTAATCCATCAAATAATGC	1
3054980	7	AAG	GCAGCAATCTCTGCCGGACTGAAAATTGATGAC	1
3056358	27	AAG	GCCACGCTGGCAGAAAGTATTCGCCGCTTACGT	1
3056374	14	AAG	GTATTCGCCGCTTACGTCAGGGTGAGCGTGCCA	1
3057664	15	AAG	GGTAGTGTTTGGGGTGGCGCATTTGAAATGATC	1
3058835	34	AAG	GCAAAATCCCATGTGCCAGCAGATTGCCGATAA	1
3061908	18	AAG	GCGCCAAAACCATACCACAGCAAGAAGGCTACG	1
3062097	3	AAG	GCATTTTGTGGACCGAGCGGTAGGATCATAGCC	1
3065116	2	AAG	GCATCACCGATATCCAGGATCTGCTCGTCAGCT	1
3069934	67	AAG	GTTTTTATCCGTCGGCCCGGCAAAGAAGTTCAG	1
3071097	34	AAG	GGCGATACGCTTAACCCTGCTTAACGAGAATGC	1
3071311	4	AAG	GCAAAGATAGACCCCGGACTTGGGCCAGCCACC	1
3071820	19	AAG	GTTATTGATAACCATCTCAAAACCGGCAGGTAT	1
3072761	28	AAG	GCAATTGAGCAGGGAAACCGGTGTTTTGAAAAC	1
3073618	20	GTG	GTAAACCATCACCTGACGCTGTTTCATCAGCGC	1
3074375	15	AAG	GCTTCGAAACGCATTGCGGTGTCGTCGGTGAAC	1
3074554	16	TAG	GTGGTCGACAATGTCGTGGCCCGGACGGTTAAA	1
3077313	28	AAG	GTATAACCGTACAAACCTGCCTCGAACTCTTCA	1
3078907	24	AAG	GGAAGTAATCGCCGTTATAGCCGTAGGATTCCC	1
3079158	54	AAG	GTACGCAGCATCTTGCTGGCTTCCTGGGAGCTC	1
3079349	21	AAG	GCACATGGATTTTCCAGCAGTGAATGCTGACGC	1
3080641	32	AAG	GAGATCGACCAGAAATCGCTGCAAGAAGCGGTA	1
3080668	11	AAG	GCGGTAATGGAAGAGATCATCAAGCCAATTCTG	1
3083817	15	AAG	GTCCACGCTGACGCGCCCGGTACGTTTTATTGC	1
3084964	37	AAG	GCCTGGTGTGCAGAGCAGGATGAAGGACTGAAA	1
3085416	18	AAG	GCAGAACTACGAAGAGTGGTTTTCGTTCGTCGG	1
3089692	33	AAG	GTATTACAGGCAACCGGAAATATGCTGCTGCCA	1
3097586	26	AAG	GCAAACCATGCTGATTAATGAAAAGAAACTCAA	1
3097888	25	AAG	GATACCAACGGTTTTGATATTCTGATGGGGCAA	1
3098236	32	AAG	GGTCGCGCAAGCAACTTCGCGGATTATCTGCTG	1
3098283	69	AAG	GAGCCGCAGCAACGGGCTGCGTATCATCTACAG	1
3099545	24	AAG	GCCACATGCAGCTGTATATTGGCGCAGCACTTT	1
3102373	39	AAG	GAATGCCACTGCGACTATCCGCAGCGGTAATGA	1
3106214	21	AAG	GGAGATATAGCGCCAGAGTGAATGCGCCATTTT	1
3107719	32	AAG	GGTTGTTTGTTGTAACTTGCTGGATGCGGCGTA	1
3108089	28	AAG	GAACTCCGAAAGATCCGTCTGGGCGACCCAGGA	1
3112070	28	AAG	GGTGGCAATTGTCGTGTTACCCGCCACGCAAGT	1
3112101	25	AAG	GTAACGTCCTCGCCAGGTTTAAATGTAAAGCCA	1
3114026	24	AAG	GAACCGACAGGAACGGTAACTGACGTCCCGCCA	1
3115694	48	AAG	GCACGTTATTACGCTCGTAGGCTTTGATCCAAG	1
3118872	32	AAG	GGGTCGAGCTGCTGTTTAAGCTGCTGGTGATAG	1
3119267	40	AAG	GCCACTAATGGGTAATGGCTGGAGTTGCCACTC	1
3121633	78	ATG	GAAAGATGAACGTCGCCCTATTTGCGAAGTGGT	1
3123302	19	AAG	GGTATCTATTTGCGCGGTAATACGCCCAACTAT	1
3123520	38	AAG	GTCCCTGATATGAGATCATGTTTGTCATCTGGA	1
3123613	56	CAG	GTAAGCGCCGTCAGACCAGAAAAGAGATTTTCT	1
3123617	11	AAG	GCGCCGTCAGACCAGAAAAGAGATTTTCTTGTC	1
3123690	32	AAG	GTCATCGAGCCGTTTTACCCCAAGGCTGGTAAT	1
3123713	61	AAG	GGCTGGTAATGGCCGGCGACCTTATCCGCTGGA	1
3124318	34	AAG	GAACCTTGAAACAGCATCCACGCAAGAACAAAA	1
3124443	56	AAG	GCCAGATACAAGGGGTTGCTGAAAAACGATAAC	1
3125669	22	AAG	GGCGCTCACGACATTACTGGAGCCTAACCAGGC	1
3126176	24	AAG	GCGATCGCTGACCACCAGAACGCCACTTTGCGC	1
3129857	65	AAG	GCATTCATTCAAAACCTTTAGAAATAATCAAAA	1
3137787	38	AAG	GTGTCGCCAGATTTCAGCGTCTGACGCGGATAG	1
3138365	15	AAG	GGTCGAGTCGTACAACATCCCCAGCGATCCCGG	1
3141697	56	AAG	GAAACCGCCTCTGCGCTGGCTCATGCGGTACAA	1
3143309	6	AAG	GAATGCGGACGCAAAGCCGTTCTGCTGCCAGGC	1
3144591	50	AGA	ATGCATTGCCATCGGATATTATCCTGCGCGTAA	1
3147448	28	AAG	GTATGATTCCGTTCGTTAAACGCCATGAAGATC	1
3150245	24	GCC	CCTGCTCGACAGCCTGAAAAAACTCCAGCTTGA	1
3158348	24	AAG	GGTTAATACGATAGCTCTTTTCCAGATCGGTGG	1
3161942	33	AAG	GGTTAATTACAGCAATGAAAAAGCACCTAAAAG	1
3162089	21	AAG	GGGAAGCTGGAGTCAGGCATCACGCCAACGGCA	1
3162423	21	ACG	GCCAAAAGTCTGGCTTTGGTTAACAGGAGAAAG	1
3168838	8	AAG	GCCCGTGAATGCGTGGTTGCCGCCTTCTATGAC	1
3169235	32	AAG	GGATACGGCGGCAACTGCGGAATGATCATCTCA	1
3170487	2	GAT	TTCCACAATCGTCAGCCGATATTGTGCGTTTGC	1
3171630	2	AAA	ATTAATGAAGCGCGCAGTCCATTACTGCCACAG	1
3178790	35	AAG	GTCACTTCTTGTTGCTGGCGTAGCAATGATTCT	1
3179175	25	AAG	GTAACTTTAGGTACTCCGGTAGTAATTACGTTC	1
3179698	31	AAG	GCAATACCAGGAAGGAAGTCTTACTGCTGTCGC	1
3179812	3	AAG	GAAAACGATGGAAAATGAACTCCTCAAAGAAGC	1
3180591	2	AAG	GCGTGACTACATCAGTATCATGCCCAAACCAGA	1
3180749	26	AAG	GTGATAACAGATGTCTGGAAATATAGGGGCAAA	1
3180852	43	AAG	GATCGTGAAAACGTTAACCTTTCCCAATTTGAA	1
3181128	16	AAG	GGGAAAATGCAATTATCCATATCTGCACCTCAG	1
3181601	21	AAG	GGTCACTGTCTCACAGAACAACCGTATTATTTA	1
3181746	28	AAG	GTTGCATCTAATAGTATTCCTTATCTGACGCGT	1
3183624	23	AAG	GTCACTATGCAGCACGCATTGAAACTATTCTGG	1
3184561	2	AAG	GGTATGAGCGGAGCAGGTGCTATAGAAGTAGAT	1
3186026	30	CAG	GGTAATCCCTGCGAAGGAAAACTCACCGATCAA	1
3194354	24	AAG	GTGACGATGAACGGCGAACTTAATGCGATCTTT	1
3197266	2	AAG	GTGGATGCCAATCAGGCCAAACAGACGCCGCCA	1
3200892	22	AAG	GCGATTTTCCACGCTGGCCCCATCGTGCGCAAA	1
3204014	27	AAG	GTCCCTTTCAAAAAAGGCCGCGGTGCTTTACAA	1
3207000	33	AAG	GAAGATGGCGATGACGACAGCGCCGATGATGAC	1
3207120	18	AAG	GGTCGCAGTCACGCTACCGCTCAGGAAGAGATC	1
3207581	27	AAG	GAAATACACCAACCGTGGCTTGCAGTTCCTTGA	1
3209289	32	AAG	GGTGCGCGAGATAATCCTGACAGGCGTTATCCC	1
3209498	31	GCG	GCCTGCATCGCCCAGCCGCTGGCGACCCCACCG	1
3209933	2	AAG	GCGATTTGTAGAACTGATATGTCTATAGTCTGA	1
3211898	2	AAG	GCATGGCCGCCAGCAAGATAAACATCAGGGTCA	1
3214002	2	AAG	GCGCGTGGTAAAGGGATGTTGATGGCGATTGAG	1
3219483	21	AAG	GTGGTTCTCAAAGTCACCATCGAAGATGGTTAT	1
3221238	12	AAG	GCACGTCCGGCAGAACATGACGACACAAAAACA	1
3223849	25	AAG	GAACAGTTGGATAAATATGTCGCTAATGGCGGC	1
3224436	1	AAG	GCTGGCGGATACGTTCTTCCGGCACGCCAAAGG	1
3225234	2	AAG	GGTGGCGCAATGCTCAACGACGCCAGCCAGATC	1
3227665	19	AAG	GTTATCCAGAGATGGGAATACTGCTTTTAATGA	1
3228348	19	AAG	GGCTCCACGCCGGAGAGCGCGTTGTTGATCATA	1
3228438	28	AAG	GCAACCGCCATCGGCGATTCATCGACAAACACC	1
3229520	25	AAG	GTGATGTATGACAATAAGATCCATGTGCTAAAA	1
3229537	4	AAG	GATCCATGTGCTAAAAAACGCGCTCGGGTTACA	1
3230214	35	AAG	GCATCAGGTATGCAGCAGGCTTTGATCGCTAAA	1
3234072	14	AAG	GCGGTGTGTATGCCTTCTTCACCCGCAGCTCTG	1
3234929	27	AAG	GGATGGCACTGGCACCAGCGGGATAGGTGCCCA	1
3236630	24	AAG	GCGACCGCGACGTTATCCAGCGCATGGATCTTG	1
3238337	40	AAG	GTTGTATGACAAGTTATCTTTCTGCCGTCGCAA	1
3240327	28	AAG	GTAATATTGCCGAATTCGCGGCAACTCAGGTAA	1
3245165	32	AAG	GCACCGCATCAGCGATTACCTGAATCTGTACGG	1
3246133	7	ATA	AAATTACCTATAAAAAATAACCATGTATTTATC	1
3247654	14	AAG	GGAAGTAAAGAGAGGTCAAGAATTATGATTACT	1
3258998	2	AAG	GTTATCACCATGCAGAACGACTTCTGCGGAGTA	1
3262469	22	AAG	GTTTGTCGAAAGTTGTTTAAATGAGCCTGGAGA	1
3264558	4	AAG	GCGACGCGAATGACGCAATCTTTTAAGCGCGGA	1
3266624	14	AAG	GGAATCAGGAAGTTATAGAAACCGATATCCAGA	1
3267263	20	AAG	GCCAGCAACATTCCCAGCACAATCGGTAGCTTA	1
3270272	69	AAG	GCCCCCACGTCCATTAATAATGCATTTGCATTA	1
3276781	52	AAG	GTCCACGCAGGTGTGCGCAGTGCGATGATCGAC	1
3277309	23	AAG	GTTGTCAGAAATAAAATTAATGTCTGTGGTTCA	1
3279557	2	AAG	GCGCATCCGGTGCTGTTAATCGGCGTGACTTTT	1
3279670	82	AAG	GGAATTTCATCCTGTGCAAACCCTTCAGCAAGT	1
3282075	39	AAG	GAACGTGAAATGGGCTGCGATCAATGATTATGG	1
3284690	15	AAG	GGATAAAAAAATGAAAAGAGCGCCTCTTATAAC	1
3285326	23	AAG	GTTATCGATTCAGGGAAATCTCACCGCCCCACA	1
3287098	21	AAG	GATTTTGCTGGCGCGCAAAACTTGCTGGCGAAA	1
3289688	23	AAT	TGCATATGCTGACGGTAAATTGCCTGTGCGATC	1
3289868	50	AGC	CCGCAACTGACCCACGCAGTGTCGGCACCCAGG	1
3292774	24	AAG	GATCAGCTGGTTACCAGCCGGACACCGGACGAT	1
3296487	13	AAG	GTGTTTGTACTCAATGGCATTCAGACCATGAGC	1
3297921	2	AAG	GGCACCGCTGATTACTGATACACCGGCAGTAAA	1
3298688	42	AAG	GGTAATGACTTTCGCCCCCAGCACAATCGCTGT	1
3301981	16	AAG	GTAATTGAATACTTCAGGCATATCCGGTCGGAT	1
3304918	37	AAG	GTGGCCCTGCAGGTGGTTGATCTGTGCAGTCAG	1
3308679	35	AAG	GTAGTGACGTGATAATCGCTGGAATCTTCAGTC	1
3309169	55	AAG	GGGTGCTGCGTGTTTTACGTTGCAGCGTCAATT	1
3312097	14	AAG	GGGAGCGGTTCCTTATGCATATACTGCAAACCT	1
3316922	15	AAG	GTTCGTTCGGGAACGTGGCTTTGCAAAACTCGA	1
3318007	11	AAG	GCGTTGAGCAATTGCCTCAACCACAGGAATAAC	1
3322517	34	AAG	GTGATTACTGCGCTGGCGGCGTTGATTCAACTC	1
3327468	28	AAG	GTCATGTCAGAAGCCGTAAACGTCATCGCAGAA	1
3328861	26	AAG	GCGGTTTTCAAAGACCGTTTCGGTGATAAACCC	1
3332835	21	AAG	GTCACGCCCAGCGCGCTGTTCAGCTCAGAAATC	1
3335165	16	AAG	GCACGCGGCTTTACTGCTGAAGATTTTGCGCTC	1
3336991	22	AAG	GTGATTGACGGCTACGGTAAACCGGCAACGTTC	1
3338039	43	AAG	GTTTGCGACGTTTTAGCAGGAGAGTACGATTCT	1
3339455	26	AAG	GTACCGAGAGTCTTTATCCATTCCGCCGTCAAA	1
3341280	54	GGT	TAAAAACGTCCAGTCACGCCATCGTACGCTGGA	1
3346172	64	AAG	GTAGACCGCCCACGGCGTAATCAGCAAACCAAA	1
3347879	29	AAG	GCTTTCTGGATGAGCAGCCTGCTCATCATATTT	1
3355655	22	AAG	GCAATAAATCAATTCGTTTAATCCCGACTCAGC	1
3359881	14	AAG	GGTCGCCGGCCATTACCAGCCTTGGGGTAAAAC	1
3360024	80	AAG	GGTAAGTTGATGACTCATGATGAACCCTGTTCT	1
3364386	15	AAG	GTAACGACATACATCTTCCCTTAGCGAAAGGCC	1
3364980	21	AAG	GAACAGCACATTGGCTACAGTATGCGGGTTATA	1
3371453	2	AAG	GTACTGTTCCAGAGAACGTTGGTTGATTACGAT	1
3372816	35	AAG	GTTCATCCGGCGGAATATTTGACGTCGCTACCA	1
3373416	1	AAG	GGCCGTTCTACACTACGCGATATGCAGTCGGGA	1
3376399	26	AAG	GGGATCGTGGTTAATGAAGTGTCACCTGACGGC	1
3380779	16	AAG	GATAAGTTTCGCAGGATTGGGTAATCAGCGTCA	1
3382227	16	AAG	GCGCCTTTTGATAGCGCGGCTGGTCGATGGTGA	1
3386237	18	AAG	GCGCAGCAATTGCCCGGCATGTCCGGTATTGAT	1
3386654	2	AAG	GTTAATGCGCTCCGTTGTCGGGAAAGGTGATGA	1
3386679	30	AAG	GGTGATGACGGCGTTGAATCACCACGAGTTTTC	1
3388543	28	AAG	GTTTCGCGGCCAGCGGGCGTATGCCCTCCAGGC	1
3389176	34	AAG	GATCGAAATGGTCAAATTGACGAAGAAACAGAT	1
3394340	18	AAG	GGCTCATTCAATACGATGCCTTGTCCTTTTACA	1
3394600	35	AAG	GGCTTAATGCATCAGCAGCATTCCTCGCCTGTT	1
3395452	19	AAG	GGCGCGGGCCGCCGCGACTGAGCATTTGCTCGA	1
3397674	25	AAG	GCCTGGCAGCGACTGGTCGCCGATTTACCGGAA	1
3397731	20	AAG	GAGATATCTCTGTCAGAGGCACCGAACTTTGCC	1
3400247	20	AAG	GCAAGAAGAAGTTCACGTTCGCGGCCATGCGGT	1
3400764	47	AAG	GAGGCGCGCTGGGCGCTGGGGCTGACCCTTTTG	1
3403077	27	AAG	GATCAGCCAGAAGAAATGAAAGCCGACGTGGTG	1
3403275	28	AAG	GAAGAGTGGTGCCGTATTACCGGTCGTAAGAAT	1
3403344	17	AAG	GTGCGAGCAAGCTCACAAAAGGCACGTAAATTT	1
3403914	30	CAG	GATTATTGATATCAATATGGGTTGCCCGGCTAA	1
3405002	16	AAG	GGGAGTGACCATGAGAACAGGATGTGAACCGAC	1
3405109	18	AAG	GTGTCGATCTGATCTTTGCCGACCCACCATATA	1
3407991	30	AAG	GGTACGCTGCAATTCTCCGATGTGACCGTTGAT	1
3409124	14	AAG	GAATTCGGCAAAGTGACCCTGCGCGTAAACAGT	1
3409663	28	AAG	GCTCCCGCCAAAAGAAGCGACGGAAAAATCGAT	1
3411263	26	AAG	GGTGTTGTTGAAGCGACACTGATGGCAGTACGT	1
3412326	13	AAG	GAGGATGGCCACAGACAGGTAAAAGACGTTTCC	1
3412912	40	AAG	GTACACACCGGTGACTTTCGATCGCTCTGACGA	1
3413159	4	AAG	GAGATGGGCATCAATTCCCAGAACGTCGATGAA	1
3416625	14	AGT	TTTATGGCGGGCGTCCTGCCCGCCACCCTCCGG	1
3416627	22	TTT	TATGGCGGGCGTCCTGCCCGCCACCCTCCGGGC	1
3416633	13	GCG	GGGCGTCCTGCCCGCCACCCTCCGGGCCGTTGC	1
3416674	78	ACG	GTTCAAATCCGCTCCCGGCGGATTTGTCCTACT	1
3416851	48	TTC	CTGAGTTCGGCATGGGGTCAGGTGGGACCACCG	1
3417096	48	TTC	CTGAGTTCGGCATGGGGTCAGGTGGGACCACCG	1
3417172	15	CTG	GCGTTCTGATTTAATCTGTATCAGGCTGAAAAT	1
3417241	60	AAG	GGTTAAGCCTCACGGTTCATTAGTACCGGTTAG	1
3417959	14	CAT	TTAAAGGGTGGTATTTCAAGGTCGGCTCCATGC	1
3418452	42	AAG	GTTACGGCACCATTTTGCCTAGTTCCTTCACCC	1
3418971	3	AAG	GCGTCGCTGCCGCAGCTTCGGTGCATGGTTTAG	1
3419556	12	AAG	GTCGCTGACCCATTATACAAAAGGTACGCAGTC	1
3419578	33	AAG	GGTACGCAGTCACACGCCTAAGCGTGCTCCCAC	1
3420660	37	AAG	GCGCCCTCCCGAAGGTTAAGCTACCTACTTCTT	1
3420679	2	AAG	GCTACCTACTTCTTTTGCAACCCACTCCCATGG	1
3421003	4	AGG	GATAAGGGTTGCGCTCGTTGCGGGACTTAACCC	1
3421008	27	AAG	GGGTTGCGCTCGTTGCGGGACTTAACCCAACAT	1
3421094	30	AAG	GGCACATTCTCATCTCTGAAAACTTCCGTGGAT	1
3421269	11	AAG	GCCACGCCTCAAGGGCACAACCTCCAAGTCGAC	1
3421471	33	AAG	GCTTGCCAGTATCAGATGCAGTTCCCAGGTTGA	1
3421652	128	AAG	GGTATTAACTTTACTCCCTTCCTCCCCGCTGAA	1
3421686	24	AAG	GTACTTTACAACCCGAAGGCCTTCTTCATACAC	1
3422126	71	AAG	GTTTGATGCTCAAAGAATTAAACTTCGTAATGA	1
3424493	15	AAG	GGTGACAGGACCTGGCCAGCGGGAAAAAATGGT	1
3431940	19	AAG	GGGATCATGTAGTAATGCTTCTATCGCATTATC	1
3432859	23	AAG	GTAACCACATAAATACTCCAGGGGATGAACAAA	1
3440436	14	AAG	GACTTAGCGGACAGGCCACGGAAGTCACGGATA	1
3444245	14	AAG	GTACCAGCGGAACGTGCCAGCTGACCGCCTTTA	1
3446851	41	AAG	GTAAACAGCCTTCGGGTTATCTCTCAAGTTCGT	1
3448259	67	AAG	GGATGCTTGCCTTAAGTTCGTGCTCCGTCAGAC	1
3449387	30	AAG	GTAACTCTCCATCCAGGGCTACCTGACATCATC	1
3450608	33	AAG	GCTGAAAGATGAAAAAGGGAATGCGCGTAAGCC	1
3451412	30	AAG	GGTTCCTCTGCTTGGCGATATTCCTTTAGTGGG	1
3454700	1	ATT	TATGTCCTCGTTAATCCTGGTGAACATGGTGCA	1
3462836	35	AAG	GAATTAGACGGAACAGTGCCCTGTGCTGGTGTA	1
3465074	61	AAG	GGCGATAGAAGCAGCCAGTTTAAACGCCAGTTC	1
3467071	16	AAG	GTTCGTTCGCCAGGCGCAGAGCCATGGATTTAT	1
3467190	31	AAG	GTAGAACCACCAACGCGGCGAGACTTAACTTCT	1
3469642	52	AAG	GAGTGCAAAACGATTTCACAGTGGGAGCCAATA	1
3475917	15	AAG	GTAACCGAAGAAACGCGCCGCTTCTCCGGTGGG	1
3476554	24	AAG	GCAACTGATGGCGCAGATAACGACGACCGATGC	1
3479352	45	AAG	GGACGTCACATTACCGTGCAGTACAGTTGATAG	1
3479547	25	AAG	GTACCCATCCAAGAGCACGCTTATTCACCAGGG	1
3479714	16	AGA	AGGGCCAGGAACGTAGCGCATGGGTACGTGCGA	1
3480411	22	AAG	GATGTTCCCCTGCCCTTTTTGCTGACCGGATTA	1
3481467	22	AAG	GGTTACACCCTGACGTTGATGCTGATTACCACC	1
3481728	29	AAG	GCCTATCAGGAAGCGATTCGCTTGATTCTTAGC	1
3483024	17	AAG	GGGAACGTGGATGATGTCTGCCGGTTTCGGCCC	1
3484901	32	AAG	GACGGCGACTGGCCTGAAAATTACGATTACGCT	1
3485950	13	AAG	GCTCACATGGATTAGCTTTCTCTCCTACGCACT	1
3487549	28	GAG	GCTGTCGCTGGTGCGCGAAGGCTTCTACGAGAA	1
3489157	1	AAG	GATCACTGGCTCCCAGCGTCTGGCGATGTTTGG	1
3495169	21	AAG	GCAGTTGCCGAATGCGCTCGGTCATCTGGTACG	1
3499511	24	AAG	GTAAATGGCAACCGCGATAGAGAATCCGGTATA	1
3500367	24	AAG	GTAAGGATCAACACGCCCCAGATAGCGCCAAGA	1
3501981	17	AAG	GAAAAGAGCGACCATTTTGTGGCGGTGGCGCGC	1
3505862	30	AAG	GCAAAATTGCCTGATGCGCTACGCTTATCAGGC	1
3511895	26	AAG	GCCAGAATTAGTTGCTTTCCAGCATGTGAATAA	1
3517313	16	AAG	GCGACGGCGATGCTGGCGGACGGGTCGACCGTC	1
3517403	17	AAG	GGACCGACGCCGCGTAAAGTGACCGATGTTCTG	1
3517680	8	AAG	GTATGTTGAACGATGTGCCAATTTCTCGCTGGG	1
3518687	31	AAG	GAGTATTTCATCGAAGGTACGCAGCCGACACAA	1
3519152	23	AAG	GTAAGACGGTGCCATGCTGAGCTTCTTCAAAAA	1
3522978	59	AAG	GTGTAGAGAAACGCGAAAAAATGGCGCTGGCAC	1
3524386	31	AAG	GGCCGACCAGAATGTCGCATCAGGTTTAACAGA	1
3525025	11	AAG	GGCCAGCGTCAACAGCAACCCGGCGGCGGAGAT	1
3525741	24	AAG	GTAATCCGGTAGCAATCATCCCCCAGCGTGTTG	1
3529139	37	AAG	GTCGTCACCAGGCTGGCGAACAGCAAGGTGACG	1
3529775	15	CAT	TTAAATCCAGTACCATAAGATGGAAAGATTCAC	1
3532358	7	AAG	GTGAGCCGTCTGGGGCCGAAAGCCTTCGAGCAG	1
3532508	31	AAG	GATCTGATGGGTAACAGCAGCGAACTGCGTAAC	1
3533735	32	AAG	GCGGTTTCCTGTTAATACGGTGATAACAACAAT	1
3536211	4	AAG	GTATGGGCAAAGCCGTGCGGATTCAGGAAGAAC	1
3536779	30	AAG	GCACCTCAAACAAACTGATCGCATTTCGCATGA	1
3537428	35	AAG	GCCACCTACACCCTCTGCTTCAACGCCACCAGC	1
3538023	32	AAG	GTGACAGCGCACCAAATCCCCGGCTACGCCCGA	1
3538231	7	AAG	GGATGAACATATGCTAACAGTACCGGGATTATG	1
3540536	2	AAG	GGTCTCTACAGCGCGAAAACCTTCAGCGAAGAA	1
3546121	47	AAG	GTAAAATATCCAGTGTGCTCCATCTCATTCTTA	1
3551945	40	AAG	GACTATTTAATTCACATCACCACCGGTACCCAC	1
3552175	47	AAG	GTCCGGCATTGCCACGCGTAACCCCCACTTCAA	1
3553790	25	AAG	GGCAGCGCCGCACCGCCATGATGGCGCAGGATC	1
3555359	16	AGT	TGAATGAGGGCAGCATGGAAACCAAAGATCTGA	1
3557230	4	AAG	GGATATTACAAACTTCAATAATACCGGCAAGTC	1
3563341	19	AAG	GCGTAAAACCGTCATGCGCGGTGACGAGATTAA	1
3565435	21	AAG	GCCCAGACCGCCCATATCCTGCGGACGAGAAAC	1
3566990	2	AAG	GGCTGTGAATACTCATGTATTCAGCCACCCTTA	1
3567588	16	AAG	GTTATCCACCGGCAGCTCACCGCTACGGGTTAA	1
3567908	22	AAG	GAATGATGATGGCGTCATCTTTCATGCGCAGAG	1
3570103	33	AAG	GGCCGATGGCATAATGCGCGCGGCTGTGACCGA	1
3573772	46	CAG	GGAAGCAGGAGTCAAAGCGACGATTCTGATACG	1
3574453	2	AAG	GTCAATGATGTTGAAAGGGACATTTACCCCAAA	1
3574495	52	AAG	GGAATGAGTGAGATAGTAATACGCCACGCAGAA	1
3574987	30	AAG	GATAGTGCCCTTTTTCTGAGATGGAAAAAGGGT	1
3576492	16	AAG	GTATAATCCAAATAGAATTTAATTCTAATTCAA	1
3576541	17	AAG	GTTATGTAATGAAGTTAGTATTCTTTTTAAGAA	1
3577240	47	AAG	GACGGTTGTTGCGCACGTATTCGGTGAACGCAC	1
3577393	24	AAG	GCGATATACGCAGCGAATTGAGCGGCATAACCT	1
3577462	16	AAG	GTCGCTGTCGTTCTCAAAATCGGTGGAGCTGCA	1
3577541	2	AAG	GTTGGAGTCATTACCGACATTAAAAGTAACTTT	1
3580745	15	AAG	GTTCGGACCAATCACGTCAATCGCATCGGTACA	1
3586660	60	AAG	GGTGGTTTTCCCCGCCCCGTTCGCGCCAATCAG	1
3589876	9	AAG	GATCGCCTTTTTCATCCCAGTTCAGCGGCCCAA	1
3590487	39	AAG	GAGTCCAGCCCGGCAGTACGCATAATGTGTTGA	1
3591861	17	AAG	GCAACGTACTCGATATTAGCAATTTGGCGGCAA	1
3595696	23	AAG	GCTGAATAGGGAAGTTCTTCGCTTTGTCCAGTA	1
3601248	15	AAG	GCCATCGTACGCGAAGCACAGGTTGCTGAACTC	1
3602314	22	AAG	GCGCGTCGAGTGTGTGGTCAGGGCTGGAAAAGA	1
3604063	21	AAG	GTTGCCAGCGCCGCCCCCTGATTTTGCTGCGGA	1
3604906	3	AAT	TATTGCAGGCTGATAACCAATCCTGCCCAGAAG	1
3605161	5	AAG	GAATCAGAATATTGCTGGCGTGACTCCCGCTAC	1
3606543	1	AAG	GCCATAGCGGTGACGATATCGCCCTGCTGTTGA	1
3614625	23	AGG	GGTCTGGTCACCCACTGGCACTATGACGAAGCA	1
3616749	28	AAG	GGATTACCTAATGTCTGCAGAGTTCATGGTAAT	1
3617033	40	AAG	GTTGGGTTGTTGAAGGTACCATTCACTCAGACC	1
3617278	6	AAG	GTAAAGAGTATGGTTTATATAATAAATGTAAGA	1
3617511	21	AAG	GATAATGTTTTTAATATTTTGAACAATATGGCA	1
3618326	27	AAG	GGAACCCAGGGGCGGCTAAATAAAGCCTTTGAG	1
3618503	24	AAG	GGGCTGAAGAAATTATGCGTGGCAGTCTCCTTT	1
3618790	33	AAG	GGCAGGGTTAAGACGTAAGATGCGAAAAGCAGC	1
3621443	33	AAG	GCACTTTTCCGGCGTGCATCAGTGAGATGCGGT	1
3621516	73	AAG	GATAGTCACTTTGTCCTGGCGCGAGAGATCGAC	1
3625867	27	AAG	GTTGGTAACATGCTCTTGCACCATATCATTTGT	1
3626103	30	AAG	GTCCCTAAAGATTGTAGAGGCGTCATCAGAACA	1
3626712	15	AAG	GTTATACGTATCACCGGCAGAGAGTTTATGATT	1
3626928	10	AAG	GATACAAGGGGTTATCGCATCGTCCTTTAAAAA	1
3627985	15	AAG	GATAATTGTAAAAAACAACAGCATAAGAATTAA	1
3629233	24	AAG	GCGGGTTCTGCTAAAAAATAATTGCAACGTACC	1
3629552	21	TCA	ATCTTTAGGAAATAGGTCAGGACGACTTTGCTG	1
3630922	18	AAG	GTCTATATTTCACTTTGCCCGCGCCGCGAAAGT	1
3630953	23	AAG	GTCACTGATAATGCGCCGCGTTCATGTCCTCAA	1
3632741	1	AAG	GTGCTTAATGCCAAATCATCAATGCAATCAGGC	1
3633246	19	AAG	GGTTAACCACTATCAATATATTCATGTCGAAAA	1
3636750	26	AAG	GCGTGCGGGAAACGGCCCCAGGACGGAGATGGC	1
3640307	31	AAG	GTGATGAACGCCGAAGGCCCGCAGCTGCACACC	1
3644643	27	AAG	GGAATTTTATGTCAATTGACTTTACCCCAGGTA	1
3644955	1	AAG	GTTCGACACAACTTACGCAACAGACACAATCAA	1
3646362	14	AAG	GGTCGCCGGCCATTACCAGCCTTGGGGTAAAAC	1
3646505	80	AAG	GGTAAGTTGATGACTCATGATGAACCCTGTTCT	1
3646912	5	AAG	GTATTTCAATACGAGACGCTTAACCCAAAAAAA	1
3647977	11	AAG	GCCCTGTCCTGTTAATTACCTTTGGCAAACTGA	1
3648106	5	AAG	GGTAATGTCGTTCATATACAGAACGAAGAAGAG	1
3648852	14	AAG	GGTTAATTGATGGAAGACTTCCAGCACCAACAA	1
3649441	15	AAG	GTAACGGTATCGCCACCTTTATATACTGTTTCT	1
3649740	4	AAG	GGAAGTACGATGTAACGCATTCCCGGAATTACA	1
3650076	28	AAG	GAATAACGCCTAATACTTTTTTCATCGTAATAT	1
3651174	74	AAG	GTGAACAAAGAGTTCCGTAAGCGTTGATGCTAT	1
3651254	38	TTG	GATTACATTGCATAAATATCCGTGTCTCCAGAC	1
3651668	20	AAG	GGATGTAAATAATGAAAAGGATGACATATTCGA	1
3651831	96	AAG	GTAGGCAATAAACCCTTCAAGGTTATCATTGAT	1
3656918	16	AAG	GGTTCAGCCTTACTCTTTCCTGCTAACCATTCA	1
3657157	29	AAG	GAGAACTAGCCGGTAGCCCGGCAGAAATCATCA	1
3658570	31	AAG	GTTGCAAAGCACGTTGCATTCTACACTCAGTAA	1
3659362	29	AAG	GCAAATAATCCCTTTTCGTGACATTAAAGGTAA	1
3659718	28	AGG	GCCGGAACCTGCCAGCCGCGCAGACGCAGACGT	1
3660564	17	AAG	GAACCAATGGTGTTGGTGCCAACGGCCTGACCA	1
3661000	17	AAG	GCAAGGCATTACAGGCTTAATTTAAATAACAAA	1
3661326	13	AAG	GCAACGTTACGTAAACCGGGTACTTTCTGACGC	1
3662914	29	AAG	GCCGATAATTAGCGACGAATTTCGGAGGTTGGA	1
3664306	59	AAG	GCGAGTACGAAACCGGTGAACAGTGGGATAAAC	1
3666708	4	AAG	GGACAAAAGAGCGGATGACGCAGGAAAACGAGA	1
3673097	25	AAG	GCCGCCGCCAAATTCTGGCTGGAGAGTGAGCAG	1
3673737	21	AAG	GTGTTACCCCTCTATCCAGCTCATCCATAAATA	1
3674028	33	AAG	GGAAATCCTGCCGCAGTTTCTGATATTGCTCCG	1
3675027	43	AAG	GGCCACCGCTTTGCGTTAGCGCAATACGAGGGA	1
3675758	20	AAG	GCCACTACCCGTTACCCCTGCCGCCCCTTTAGA	1
3676842	18	AAG	GGTTATGGGGTACCTGCGGCCTTAAAATAACAC	1
3677049	13	AAG	GGAAGCCCTGGGCAATACCAACGCCCGCTTTTG	1
3679641	49	AAG	GCGATGCCCAGACGCCGTTTGCTTCACCTTTAT	1
3684393	10	AAG	GTGGTAATACTTCGAGAAGTCGATGGTGGAGTC	1
3689748	13	AAG	GTTTTAATTTCAATGGTAGGTTTATTTCTTAGC	1
3690827	25	AAG	GCGTGCAAGGGCAGAAGTTTAGTCGCTATGTGC	1
3694508	1	AAG	GCCTCCGTCTTTTTCCGCGATGTCTTGCTTACC	1
[truncated: 4,326 more rows]

## Sheet: 1214 (2) genome
position	quantity	PAM	spacer	strand
9042	59	AAG	GTGAAAGCGCGTCCGGCGCGTATCACTGAGTCC	1
13060	35	AAG	GTGACTCGTGCGAAACTGGAAAGCCTGGTTGAA	1
20549	1	AAG	GTTGGCAGCATCACCTACCTCAATGTGTATCAC	1
28926	12	AAG	GATCTGAAAGATTGCGCGGTCTACAGTCGTGAA	1
66561	30	AGG	GTATGGAGAAACAGTAGAGAGTTGCGATAAAAA	1
66594	275	AAG	GCGTCAGGTAGGATCCGCTAATCTTATGGATAA	1
66596	15	GCG	GTCAGGTAGGATCCGCTAATCTTATGGATAAAA	1
66600	1	CAG	GGTAGGATCCGCTAATCTTATGGATAAAAATGC	1
66604	11	TAG	GGATCCGCTAATCTTATGGATAAAAATGCTATG	1
66636	1	ATG	GGCATAGCAAAGTGTGACGCCGTGCAAATAATC	1
66647	160	AAG	GTGTGACGCCGTGCAAATAATCAATGTGGACTT	1
66739	32	TTT	TGTTACAGAATGCTTTTAATAAGCGGGGTTACC	1
66761	261	AAG	GCGGGGTTACCGGTTTGGTTAGCGAGAAGAGCC	1
66780	29	GTT	TAGCGAGAAGAGCCAGTAAAAGACGCAGTGACG	1
66782	38	TAG	GCGAGAAGAGCCAGTAAAAGACGCAGTGACGGC	1
66789	18	AAG	GAGCCAGTAAAAGACGCAGTGACGGCAATGTCT	1
66795	39	CAG	GTAAAAGACGCAGTGACGGCAATGTCTGATGCA	1
66801	21	AAG	GACGCAGTGACGGCAATGTCTGATGCAATATGG	1
66805	25	CGC	CAGTGACGGCAATGTCTGATGCAATATGGACAA	1
66861	1	GGG	GAGTATGAAAAGTATGGCTGAAGCGCAAAATGA	1
66863	10	GAG	GTATGAAAAGTATGGCTGAAGCGCAAAATGATC	1
66872	900	AAG	GTATGGCTGAAGCGCAAAATGATCCCCTGCTGC	1
66877	33	TGG	GCTGAAGCGCAAAATGATCCCCTGCTGCCGGGA	1
66883	93	AAG	GCGCAAAATGATCCCCTGCTGCCGGGATACTCG	1
66888	2	CAA	AAATGATCCCCTGCTGCCGGGATACTCGTTTAA	1
67003	583	AAG	GGTTATATTCTCAATCTCACCATTCGCGGTCAG	1
67015	23	TCA	AATCTCACCATTCGCGGTCAGGGGGTGGTGAAA	1
67054	1	AGG	GGACGAGAATTTGTCTGCCGACCGGGTGATATT	1
67088	17	TTT	TGCTGTTCCCGCCAGGAGAGATTCATCACTACG	1
67120	19	ACG	GGTCGTCATCCGGAGGCTCGCGAATGGTATCAC	1
67159	20	GGG	GTTTACTTTCGTCCGCGCGCCTACTGGCATGAA	1
67246	169	AAG	GCGCACCAGCCGCATTTCAGCGACCTGTTTGGG	1
67247	25	AGC	CGCACCAGCCGCATTTCAGCGACCTGTTTGGGC	1
67300	110	AAG	GGGGAAGGGCGCTATTCGGAGCTGCTGGCGATA	1
67301	42	AGG	GGGAAGGGCGCTATTCGGAGCTGCTGGCGATAA	1
67306	31	AAG	GGGCGCTATTCGGAGCTGCTGGCGATAAATCTG	1
67335	1	AAT	TCTGCTTGAGCAATTGTTACTGCGGCGCATGGA	1
67344	21	GAG	GCAATTGTTACTGCGGCGCATGGAAGCGATTAA	1
67350	50	TTG	GTTACTGCGGCGCATGGAAGCGATTAACGAGTC	1
67359	53	CGG	GCGCATGGAAGCGATTAACGAGTCGCTCCATCC	1
67369	55	AAG	GCGATTAACGAGTCGCTCCATCCACCGATGGAT	1
67370	81	AGC	CGATTAACGAGTCGCTCCATCCACCGATGGATA	1
67371	1	GCG	GATTAACGAGTCGCTCCATCCACCGATGGATAA	1
67372	21	CGA	ATTAACGAGTCGCTCCATCCACCGATGGATAAT	1
67396	22	CGA	ATGGATAATCGGGTACGCGAGGCTTGTCAGTAC	1
67398	50	ATG	GGATAATCGGGTACGCGAGGCTTGTCAGTACAT	1
67399	10	TGG	GATAATCGGGTACGCGAGGCTTGTCAGTACATC	1
67400	23	GGA	ATAATCGGGTACGCGAGGCTTGTCAGTACATCA	1
67412	16	ACG	GCGAGGCTTGTCAGTACATCAGCGATCACCTGG	1
67477	23	CAC	CAGCATGTTTGCTTGTCGCCGTCGCGTCTGTCA	1
67502	1	GCG	GTCTGTCACATCTTTTCCGCCAGCAGTTAGGGA	1
67527	32	CAG	GTTAGGGATTAGCGTCTTAAGCTGGCGCGAGGA	1
67717	15	AAG	GAAAAAGTGAATGATGTAGCCGTCAAGTTGTCA	1
67723	414	AAG	GTGAATGATGTAGCCGTCAAGTTGTCATAATTG	1
67724	22	AGT	TGAATGATGTAGCCGTCAAGTTGTCATAATTGG	1
67743	629	AAG	GTTGTCATAATTGGTAACGAATCAGACAATTGA	1
67805	30	CAG	GAATCCCTGCTTCGTCCATTTGACAGGCACATT	1
67809	3	ATC	CCCTGCTTCGTCCATTTGACAGGCACATTATGC	1
90970	17	AAG	GTGATGGAAGGCCGTGCTGAAGCGGTGACTTGC	1
90979	1	AAG	GGCCGTGCTGAAGCGGTGACTTGCGCCGTTATG	1
102146	20	AAG	GTGGCAAAAGATTTGGGTATCCTGACCGTTGCT	1
108490	1	AAG	GTCGGCATCGCCACCGTTATCCTGATAAAAACC	1
135509	1	AAG	GCGCGCAGGTAGTTATCTGCCGTAGCGGCGATA	1
153416	1	AAG	GAATGACTATTCATGACACAAATAGGAGAAACA	1
176979	12	AAG	GCCTGTCGTTATCAGACTTTACTGAACTGGTAG	1
182140	1	CTG	GGAAACGTGCTTCGTCGTAGTCGGCGAATTTCA	1
217895	22	AAG	GCAAGATAATGAACGGGATGGAACGGAAAATGT	1
218994	2	AAG	GCGTACTCTTACCCGCGCCTGAGGCACCGATAA	1
220710	4	AAG	GGGAGTAAAGTTAATACCTTTGCTCATTGACGT	1
220854	24	AAG	GTCAGATGTGAAATCCCCGGGCTCAACCTGGGA	1
221159	1	AAG	GGTTAAAACTCAAATGAATTGACGGGGGCCCGC	1
221515	1	AAG	GCGACCTCGCGAGAGCAAGCGGACCTCATAAAG	1
222252	1	AAG	GCGACTAAGCGTACACGGTGGATGCCCTGGCAG	1
222260	1	AAG	GCGTACACGGTGGATGCCCTGGCAGTCAGAGGC	1
222546	2	AAG	GCGTCTGGAAAGGCGCGCGATACAGGGTGACAG	1
222669	2	AAG	GGCTAAATACTCCTGACTGACCGATAGTGAACC	1
222901	40	AAG	GTTGCAGGGTATAGACCCGAAACCCGGTGATCT	1
222952	20	AAG	GGTTGGGTAACACTAACTGGAGGACCGAACCGA	1
223286	1	AAG	GGCCCAGACAGCCAGGATGTTGGCTTAGAAGCA	1
223336	27	AAG	GCGTAATAGCTCACTGGTCGAGTCGGCCTGCGC	1
223826	15	AAG	GCATCAGGTAACATCAAATCGTACCCCAAACCG	1
224174	1	AAG	GGTAGCGAAATTCCTTGTCGGGTAAGTTCCGAC	1
224788	2	AAG	GGGTATGGCTGTTCGCCATTTAAAGTGGTACGC	1
224996	47	AAG	GCATCTAAGCACGAAACTTGCCCCGAGATGAGT	1
225067	1	AAG	GACGACGACGTTGATAGGCCGGGTGTGTAAGCG	1
225184	11	AAG	GATTTTCAGCCTGATACAGATTAAATCAGAACG	1
225202	21	CAG	GATTAAATCAGAACGCAGAAGCGGTCTGATAAA	1
225296	227	AAG	GTGAAACGCCGTAGCGCCGATGGTAGTGTGGGG	1
225319	50	GGT	TAGTGTGGGGTCTCCCCATGCGAGAGTAGGGAA	1
225321	33	TAG	GTGTGGGGTCTCCCCATGCGAGAGTAGGGAACT	1
225371	1	AAG	GCAGTAAGCCGGTCATAAAACCGGTGGTTGTAA	1
226208	29	AAG	GGCCCTGAAAGATGAGGTTATTGCTCGTATCGC	1
234898	1	AAG	GGTGCTATTACGATAGCTATTAGTAAAAATATA	1
235781	1	AAG	GGCAGGGTTAAGACGTAAGATGCGAAAAGCAGC	1
240450	24	AAG	GTGATCACCCTGACCGGTAAAGACGGCGGCAAA	1
244801	22	AAG	GGCGTTCACGCCGCATCCGGCAGTTGTGCACCA	1
244951	11	AAG	GGGCGCAGCTGCGGTGGCACCAGCAGCACCGGG	1
247822	47	AAG	GTTTCTCGCCAAAATCGCCTCCGACATGAATAA	1
249895	40	AAG	GTGACTGGGGTGAACGAACGCAGTCGCAGTACA	1
266712	41	AAG	GCTTGTTCTGGAAAAGCTGGAGATGAAATGGTC	1
268123	2	AAG	GTACTGAAAGGTTGAAGAACATGAACCCGTTAA	1
270780	38	AAG	GTTGATGACTCATGATGAACCCTGTTCTATGGC	1
290935	8	AAG	GGAAACGTTTCGGGCTCGGGGTCGGGGTCACTA	1
291069	1	AAG	GTTAGTAGCATTTTGCATTCTTTGTTTAAGATG	1
297838	29	AAG	GGCCGCCTGCATGGGGTGAAGATTATCTGGCGA	1
304863	1	ATG	GAATATAGAGCGGGACGCTCATGCCGTCCTGAA	1
307421	259	AAG	GTTTTAAGGGTAAGGGATAGAATATAAAACTAT	1
313171	1	AAG	GAAATGGCACAAATTAGTTCGCTTGATTTGGGT	1
320889	1	AAG	GTATACCTGGCGTTGTCTGGTTTATTTTTAGGC	1
334916	16	AGC	CGGCGATGGATGCGGCGCATGGCATCGAATACA	1
337364	31	AAG	GGCACCACCATTGCCCGCAGCCACTGCAATATC	1
338464	20	GTT	TTCATTCAGGCTCGCGGCATGTTGGGGCTGGAT	1
338990	31	CAG	GATCGTCGTTCATGAGCGATATGTTCTGCGTAT	1
351425	31	TGC	CTGCTGCCTGCGATTGTGGTGCTGGGGCTGAAT	1
360118	22	TTT	TATGGCGGGCGTCCTGCCCGCCACCCTCCGGGC	1
360165	31	ACG	GTTCAAATCCGCTCCCGGCGGATTTGTCCTACT	1
360233	18	ACG	GAAAGGCCCAGTCTTTCGACTGAGCCTTTCGTT	1
360243	28	CAG	GTCTTTCGACTGAGCCTTTCGTTTTATTTGATG	1
365074	1	AAG	GCCGATGCCCATATGCGCGACCGTCTGTTGGGG	1
365939	1	AAG	GCGACTGAATCAGCTTTATCGTCAGCCGACTAT	1
366453	41	AAG	GCTTGTTCTGGAAAAGCTGGAGATGAAATGGTC	1
376896	30	ATG	GACGGTCTCCCTCGTTGCCCGGCAACATGGTGT	1
376959	39	AAG	GCAATACCAGGAAGGAAGTCTTACTGCTGTCGC	1
377852	35	AAG	GCGTGACTACATCAGTATCATGCCCAAACCAGA	1
387366	31	AAG	GCTTTCCACGCAGGCATTATCGTAGCAGCAACC	1
400561	23	ATA	AAATACGTAGGCTGGCGAAGAACCGCTCACACC	1
403601	1	AAG	GTAGATGTTCAACTACCAAACAGGGCCAGTTTA	1
416047	1	AAG	GCCAGCTGATCCAGATCTCCGTACCGGTGCTGA	1
423277	22	AAG	GAAGAAAAAATAACTGCTAAGTCTGTGGCACTG	1
442559	26	ATG	GCCTTTTACCACTGGCAATACCGGAATGTTTGC	1
445669	1	AAG	GTTGTTGAGGAACGGGAACGCAACGTCACGCGC	1
449852	27	AGC	CTGCAATGGAAACGGTAAAAGCGGCTAGTATTT	1
453722	38	AAG	GCAAGCGAAGGCGAGCTGCTGGCGCAGGTTGAA	1
457180	28	AAG	GCGTTGTCCCCAGTGGGGATGTGACGAAGTTCA	1
496352	37	AAG	GCCGAAGCGTTGACCGGAGAAAGCGATCCGTTG	1
504093	1	ATG	GCGACGCTTACCCGTCTTATCAGGCCTACAAAC	1
515452	1	AAG	GCACGTCGGCTTTGTTTTTCAGTCATTTATGTT	1
517918	50	AAG	GTGATGGTGGTACTGGTCACCGCCTGCGGTATG	1
525469	36	AAG	GCATGAGAGTTACCTCTTGTTTTGGATAAGGAT	1
532426	2	AAG	GGGACGTTGTCGATTATGGTTGGCGGTGATGAA	1
556820	1	AGC	CTGGGTTGGCATCAGTTATTCGCTCTCATTTTC	1
565328	34	AAG	GTTTGCATGGCTATTATGTTTGTCCGATGAGAA	1
571161	38	AAG	GTTGATGACTCATGATGAACCCTGTTCTATGGC	1
574000	1	AAG	GTATATTAATGAGCAGTGCAGATAGAGCTGACC	1
581981	11	AAG	GTTAGACAATACGGTAAAAAGCAATGCGCGCGT	1
588625	66	AAG	GCCAGTCCACACAAAAACCTTACATTAACGCTG	1
633780	1	AAG	GTGTGTTACTCAGGTTTTCACCTTTCTCGTTGT	1
634923	22	AAG	GCAACTCTGGCTCCGTCTCTGGACCTGGTTGGT	1
666774	58	AGT	TTGCTCATTGATCGCCGCATTCGGTCCGTTTTC	1
671705	23	AAG	GCGAAAGTATGGCCTTGTAGGGCAGCTTTTTTC	1
675309	12	AAG	GCCTGGGATTATGTTCGAATGGGGTTTCTGTCA	1
684421	38	AAG	GTTGATGACTCATGATGAACCCTGTTCTATGGC	1
702110	13	GCG	GATCCGGTGCTGTACCGTATTAAATTTGCTGAA	1
713877	14	AAG	GTAACGCAGAACAGCACCACCCCAGATTTCACC	1
724002	1	AAG	GATATTGCTTCCAGTTCATCTCACGGTCAGAGA	1
732077	8	AAG	GCAATATGGTGATTTTGAAAATGGTATTCCTGT	1
732457	8	AAG	GCAATATGGTGATTTTGAAAATGGTATTCCTGT	1
732945	38	CAG	GTTACGCAATGAGTGAAAAGAGTCACGGCAGAG	1
733333	1	AAG	GGCAGGGTTAAGACGTAAGATGCGAAAAGCAGC	1
733674	1	AAG	GGCTGGGAAGATATAGAGGATTTTGGGGAAACA	1
733724	8	AAG	GCAATATGGTGATTTTGAAAATGGTATTCCTGT	1
754043	23	AAG	GGTTCCTTCGCGAGCCACTACGTAGACAAGAGC	1
760288	4	AGC	CAGCTGCGTACATCAAAGAGCACGTTACCAAGC	1
777240	44	AAG	GCGAGTCATCCTGCACGACCCACCAATGTAAAA	1
784878	1	AAG	GGCATGATCTTTCTTGCCGAGCGCGGAAATTAG	1
801178	13	AAG	GGCGGGTAGTTTGATTAACTTCAATAAAAACCG	1
827309	36	AAG	GATTATGTCCACCGTATCGGGCGTACCGGTCGT	1
830314	29	AAG	GGGCTTGATTTGAAAGGTGATCTGCTCAGCCAG	1
834821	25	TAG	GCTGGAAGTCGAGATTGCGATTAACTCGATACC	1
852189	1	AAG	GAAGAAAGCGCAGATTGCTGAGTTGCAATCTTT	1
866040	41	AAG	GTTGAAGGTAAAGGGCAAAAAGAGAGCGGCGTG	1
871577	1	AAG	GAAGCCATCATTAATAACCATTTTGAACGCGTA	1
872087	35	AGA	AAAAACGGCAGGGCACAGATTAGCTGGCAGTAA	1
876008	15	AAG	GCAACAGCTGGCAAAAAAATGACACCAGAAGCA	1
878861	17	AAG	GTGATTAAAAGGGAGCCAATACAGGCAAGTCGT	1
899940	1	AAG	GCGATCGCTCTGAAAGCGTTCTACGATAATAAT	1
910919	29	AAG	GATAGCAACCGCGGTGCTGCGCGCCGGGTTAAC	1
915404	28	AAG	GCCGGGGCAAAAAGCCTGGTTTACGGTGCTTGG	1
934136	48	AAG	GCGGGTCCTGAAGCCTGAATTACTGACCGAAAT	1
959569	1	AAG	GTTTTTTACTCAAACTTGAACGAGAGAAAAGCA	1
961108	1	AAG	GGGTGGATCAACATTGCTGAATGTTGGCAATGG	1
961819	1	AAG	GTGGCACTCGCATCGGCATCGCGCTATAACGCA	1
971977	39	AAG	GCCGGGGCCACCAGCGGTTCGCGCGATAAAGGT	1
975823	1	AAG	GTTGAGGTTAACCGTGGTTCCGATGGCTGGCTG	1
976763	30	AAG	GCCGGTTTATCTTAACCAGCTTCAACTGTTGTA	1
985979	10	AAG	GGCGTTTGTACCTGAAAAGATGAAGATTCTGCA	1
988530	9	CCG	GTAACCCGCAGGTGGCTTCACGTCTGATTGAAC	1
993786	1	AAG	GTTGATTATATCGCTACGGGGAAAGCGACTTCA	1
1002615	1	AAG	GGTAAGGATAGCCATCAGCAAATGACAGAGGTA	1
1004806	45	AAG	GTTACCGAATATAACGCTCACTTGTGGGTGAAC	1
1011890	8	AAG	GGTCTTCTTTTGTATAGGATTCGCGTTTATCTA	1
1038499	2	AAG	GTAATTGCAGATATACCGCACGGCCCGCTTCTA	1
1048838	8	AAG	GTTGTATACCAAATGCCACTATTCTAGTTGTTC	1
1083866	16	AAG	GCCGTGATAGCCGGTGCACTGGCATCTTCATAA	1
1089902	31	AAG	GCTTTCCACGCAGGCATTATCGTAGCAGCAACC	1
1092057	19	AAG	GCCGCTTTGGCTTCGGTTATTCATATTGCTGGT	1
1100810	1	CAA	ACCTGAAAGTATGGATAACACAACCCTCAAGGA	1
1101182	20	AAG	GTTTCTGAACAACTCACGTTGCTGAGCAGAAAA	1
1122262	1	AAG	GTGAAAAAATTACGTATCGGCGTAGTGGGATTA	1
1149416	19	AAG	GCCTCTCTGGAAGAGTCGTTGCAGGCAGATGAG	1
1150110	1	GCG	GCACAAGAAAATGGTGAAAGCGGTCGATAGCGC	1
1150501	20	AAG	GGTGGTCACACGTTTAATACCAATCTTGCCAGT	1
1157004	23	AAG	GCATTTGAAATCTCTTGGTTTATGTTGTCGTCA	1
1158187	28	AAG	GTGAAACCAGCGCCGGAACAACCAGCCGAGCCA	1
1159770	1	AAG	GGTTTTACCCGCTTGCCAGCGGCGCAATCATTC	1
1163589	21	AAG	GTATAACAAGGCTGTACTCTGCAATTTGGCCCC	1
1178469	7	AAG	GAAACTACCACATCGTCCATCGACAGGGTAAAG	1
1182837	17	AAG	GGCGGCTCTGGCGGCGCGATATCCAGTTCATGA	1
1198732	22	AAG	GCATCACTGGAAAATAGAAAAACAGCCTGAGTG	1
1206363	36	AAG	GTTTATGTCCGAGACCCGATGGTAAAAGCTTGG	1
1208203	37	AAG	GCGTATTATCAATGGCGTAGTAACTGCGTTTGT	1
1210262	12	AAG	GCGCCTTACTTTTGAGATCCGCTGTGTAGATTT	1
1213232	1	AAG	GCGATCAGCATATTCGTGGGGCACTTAATGTAC	1
1215195	18	AAG	GATAATAATCCGATAAGTAATGGAGAGTATCTA	1
1218464	1	AAG	GTAAGTTGCACACACAATAATTTCGTCTTCAAT	1
1231396	7	AAG	GTTATATTGCGACGATAACCGGTTACGGATCTC	1
1231504	2	AAG	GCGGAAATCACGCATCACTTTCGGTGACAGGAA	1
1261269	43	AAG	GCTAAAGCACTTTCTGTTCTCGGTGCTCGCATC	1
1261461	1	AAG	GTGATGGAAGGTAAGCTGGATATGCTGATTGAA	1
1277345	16	AAG	GCCGGGATGAATCCGGTGGACTATACGGTGAAA	1
1277509	11	AAG	GTACCTGCTGGGGACGGAGCACGGTATCCAGGG	1
1282220	43	TGC	CCTGCGGCAACGCTCTCTCGCTGGCGCTCAAGT	1
1285308	15	GAA	ATGGTGATTCTCTGCCGTGGCATGCGCGTCTGA	1
1285347	30	AAG	GGTTAGGCAGCATAACGACACGTCGGGCGGTGA	1
1287029	46	AAG	GCCATTAATTCAATACGTCGTGAATGAATGTAT	1
1287465	34	AAG	GGCGTTGAATTAGCGCCGGGTGAAAGCGTACCG	1
1287678	1	AAG	GCCTATCATATGAAAGGGAAGAGCCATGACTGC	1
1287693	22	AAG	GGGAAGAGCCATGACTGCGGTAATAAATTAGGT	1
1288312	40	AAG	GTGTACATTCTCTTGCCTGCGCACGAAGAGTAC	1
1292212	4	AAG	GTTTGTGCCACAACATGTTTTCAGCTCGCTTAG	1
1293476	1	AAG	GATTTTGTCTACTTGCTCTTGAGTGAAACTGGC	1
1295754	15	ATG	GCGAAATGGTCTGATGGCACGCCAGTCACAGCA	1
1305815	1	AAG	GCCGTAATCAGCCGCAGTATCCGGCACGAGCAC	1
1306959	27	AAG	GCCACCGAAGACGACCACCAGAACAAAAGTGAT	1
1314949	23	GGC	CTTCAGCTCGCCACGCACCACCGCTGAAAACAG	1
1315317	39	GGC	CTTTACCGTGGAGAATTTCGCCCGCCTGACCGA	1
1318023	73	AAG	GCTATTGATGTCATTCATCATTCTGGCGGTAAG	1
1321775	72	AAG	GGTCTGCCACGCGGTGGCTGGACGGAGCTGGAC	1
1323757	40	AAG	GAACTGGCCGCGGCGCTGATGGACTCACATCAG	1
1325557	18	AAG	GTGTTGCCTGGTAAAGAGAAGGTCGTCTCTGAA	1
1329969	20	AAG	GGTTTCTCCTCTTTTATCAATTTGGGTTGTTAT	1
1331261	50	AAG	GCATTTGCCGCCAGTAACGAACTGGAAGTGAAT	1
1331946	23	GTG	GGAAGGGAATTAACGTCACACGATCCGATACCT	1
1332822	40	AAG	GAGGGTTATTTGTTCAGCAAATGGCCCATTTTC	1
1333279	36	AAG	GTACCGGGGTATGCCCGGAAATATCGCCATAGA	1
1334736	23	AAG	GCGACTGGAAAACCAGCTTTCACCCGCGACTGA	1
1335858	13	AAG	GGTACGTAGTAAGCCTCGTTATCGTTGCCAGAA	1
1336535	47	AAG	GATGCACCGCTTTTGATTGCTGTGACAGTGTTG	1
1336769	17	AAG	GCTGGTGACCAGCGCCGCATTATGACGCCAGAA	1
1336999	32	AAG	GGCGACGGTGTGGTGCGTATTCAGCGTCAGACC	1
1337044	43	AAG	GGTAAGGGCGTTTGCCTGATTACCGGTGTCGAT	1
1338158	22	AAG	GGGCCAACCATACTTTCGCTTTTTTTCTGATAC	1
1338266	47	TAG	GTGACATTTTTCTTCTGCTCGCCCAGAGTCCGG	1
1338930	13	AAG	GTGTTTAACAGCAACGGCTAATTATCATCCAGG	1
1338996	3	AAG	GTATATATATTCATCTACTTATGCGCGCTTCAG	1
1339053	143	AAG	GGCGACGGCGGGCATCGGTTTGGCAAACAAAAA	1
1339591	14	AAG	GGCACAATTAGCCCTGACTCTTCGGCGTAGGAA	1
1341410	39	AGG	GCGATAGCGCCGTTATCAACCAAACGAACACGC	1
1342402	36	AAG	GCCAGGCAGATAGTTGGTGAATGCGCGAATTTT	1
1342677	14	AAG	GGGTAACCCACCACGGTACAAAGTGATCGTCAC	1
1342749	41	ACG	GATCGCCTTTCAGCGGATGACGGCGCATTTCGG	1
1342838	2	AAG	GGAATGGCGTCTTTTAAGAGTGGATGATCAGGA	1
1342876	17	ATG	GGCCAGACGGTCATTTTTGCCCTGAACCTTACC	1
1343346	1	AAG	GGGCTGAACTGGGCGGCGCTAAAGCGATCGGGT	1
1343820	21	AAG	GCCTGAAATGTCGCAATTGTCCGCGCCTGAAAG	1
1343852	1	AAG	GCCAATAAAACCAATGATTTGGCTAATGATCAC	1
1344129	31	AGG	GTCTGTGAACGGGTCACGGTAAGCTGGTCAGGG	1
1344252	37	AGG	GGATCGCTGACCTTTGCGGCTTCCGGGACCAGA	1
1344407	9	AAG	GGCGGGAAGGGGAGAAAGACGGATCGGCGATAA	1
1344961	20	AAG	GCCTTCACGGGTAACGGCGTTAACATAGTCACC	1
1345633	17	CAG	GCTATTCGGCTCGGTCTGCCCCCTCGCTCTTTC	1
1346602	1	AAG	GGATCCTGAAAAATCATGCGAATACGCTGACTG	1
1347128	28	AAG	GGATGATGTGGCATCGTCACCAACTCCTTACTC	1
1348351	2	AAG	GGGATCGCCAGTAAGGTATCCAGAATATGGTTA	1
1348352	36	AGG	GGATCGCCAGTAAGGTATCCAGAATATGGTTAA	1
1348552	22	AAG	GAAACTTCGCCATAGCGCGACCATGACGGCGGC	1
1350299	36	AGT	TAATTTTAGCCTCGTTGTCATAGGCCCACGAGG	1
1352132	28	ATA	AAATATGCGCCGCCTAACGAAGCCCATACCAGA	1
1352344	38	AAG	GTTAATTAACGCTGTGGCGGTAACTAAATCGAA	1
1353317	17	AAG	GTATCAAATACGGTCATCGGCGTGAGATAGGCC	1
1354463	51	AAG	GGTTGATTTCAAACTGACCCGGCGAGGCCTCAG	1
1354841	30	AGG	GAGTTAAGGAACCGAGAACAGGAACACAGGTAC	1
1355863	31	AAG	GAGGGGGGATTACTGTCTGCGTTGTTACCTGAA	1
1356294	33	AAG	GATAAAGTCAGCCCTGCCATCAGTACGCTGCAA	1
1356542	24	AAG	GCATCAGGGTGAGGAAATAGGCACTGTACTGGA	1
1356808	18	AAG	GTGAGCGAATCCCGATGAGCTTACTCAGGTAAG	1
1356840	72	AAG	GTGATTCGGGGGAGCGAACGCAGCCAAGGCAGA	1
1357411	17	AAG	GTGTATGGCGAAGTGGCGACCACCAGTAGCCAT	1
1358180	25	AAG	GTCGCGAAGAGATTTTCGGTCCGGTGCTGGTGG	1
1358474	46	AAG	GCCTGGAGGCCTGAAATGACCGAACATACCAGC	1
1358633	32	AAG	GCGGGCTTTGACGTAGTGGTTCTCGAAGCCTCA	1
1358795	33	AAG	GGTGGTGAGATCATCCGCGAACGTATCAAACGT	1
1358891	18	TCG	GCCACACTTGAAGAGCAGAAAGAGAACTGGGAA	1
1359087	19	GCG	GCGTGTATGAACTTTCTGCCGTGACGCAGATCC	1
1359326	40	AAG	GACTGTAACTATCTGCTTGATTACTACCGTCTT	1
1360821	22	AAG	GAAAGCGTTCCGGCCATTGCTGCGGTACGCGGC	1
1361408	26	AAG	GGGATCAATAATGATGTCATCAAGCGGATAATC	1
1362429	6	TGA	ATGATCCAGGAGATGGAAGATACACTGGTTGAA	1
1362462	10	AAG	GTACGTTCTACTTCGGCGCGCGCGTTGGCAGAA	1
1362825	41	AAG	GCAATGGCTCGTTTCGAATCTTTCGAACGTCGT	1
1362879	37	AAG	GCAGAAAGCCACAGCTTCGGTAAACAAAAATCG	1
1363647	14	AAG	GTTATGAATACTCGCTGGCAACAGGCCGGGCAA	1
1363688	5	AAG	GCCTGGTTTCAAATTAGCAGGCAAGCTGGTACT	1
1364138	34	AAG	GTGTATTGCAATGCCGGACGCCAGTCAGGGCAA	1
1364171	27	AAG	GCAAAAGAGATCCTTAGCGAGATGGGATATACC	1
1364612	17	AAG	GTGATGTCGTGTTAATTACCTATGCCGATCAAT	1
1367242	21	AAG	GGCGCTGGGTGAACTACCGAATCAGCTAATCGG	1
1367306	14	CAG	GTAGGGGATAAAAACTTTACCCGCATGGGTGAT	1
1369129	23	ATG	GTATGCGCTTTCGGAACGTTTTATTAAGAGTGG	1
1369303	20	AAG	GATCCGCGTGCGTTTCGGCGCACCGAAACACGG	1
1373116	24	AAG	GGCTACAAAGGCCACGTTTTCTGGGATACAGAA	1
1373972	33	AAG	GTAAAGCAATCCACGGCATTGTTGCCGCACGCT	1
1374417	2	AAG	GGGGTAATTTTCGATCTGGATGGTGTAATCACC	1
1376212	26	AAG	GTTATTACCCTGTACCGCACTGGTGATGTGTGC	1
1378379	51	AAG	GCGACTTAAAAATGAACTCAATGCGCTGGTGAA	1
1378634	13	CAG	GTTATATGGCGATCCACCCGCCTGGCCAACGCC	1
1379171	18	AAG	GGTGGTGAAGGGGTTCTATAAGAATCATTTTCT	1
1379180	12	AAG	GGGGTTCTATAAGAATCATTTTCTGCGCTTTGA	1
1380806	1	AAG	GGCAAAACGCCCAGCGAAAAATAATGCAATATC	1
1381406	17	AAG	GATTCGCATAACGAGCATGTCGTTATTAATGGG	1
1383265	45	AAG	GCGCGCGTGGTGGTGGTTGAACTGGAAGAAGAG	1
1383867	41	AGT	TTGTCATACTCGTAGCAATTTGAAGGCGCTGAA	1
1383955	13	AAG	GCGCTGGCGCTGGCGACTGAAGCGCGTGCACAA	1
1384556	33	AAG	GTTTCTGTTTAAATCCACACCATTAGCATTGGC	1
1385031	17	AAG	GTTTGTTTAATGGTTTGCTTATCTGCCAGTTGA	1
1386253	46	AAG	GCGTGAAGAAATCGCTGATCTGATGGCGTTTGT	1
1386908	12	AAG	GGTCAGCTTTTACTGAATACGATAGACCTGATC	1
1387489	47	AAG	GCACTCTGTTTCAGTCACGTGTTGTGCGCTGTT	1
1387585	22	AAG	GCAGGAGCTGGTGCGCCACATTAAAGATGAGCC	1
1388308	4	AAG	GCTGTTGAAGGATATTCCGGGGCAGGTTTATAC	1
1389023	24	CGT	TGGCTGAAAGGTTATCCCATTAATAATCCTGAA	1
1389032	38	AAG	GGTTATCCCATTAATAATCCTGAAGATGTGGCG	1
1389556	67	AAG	GGTCGTAATTTTGGTAATTCGCCAGCCAATTTC	1
1390301	13	AAG	GGAAGGTGCGAACAAGTCCCTGATATGAGATCA	1
1392769	40	AAG	GGCTTTAATTTTGCCACCAATCCGTTGATGTAA	1
1393928	27	AAG	GGGTAACTTTACATAAAAGTGTGAACAAGCTGG	1
1394481	67	AAG	GTAATCTCAGCATCCGTTCTCTCTTAAGACAAA	1
1394668	32	AAG	GAAACAGTGGAACAAAAGGAGATACCGGCGCTA	1
1394685	34	AAG	GGAGATACCGGCGCTAAAGGCAATACGGATGAG	1
1394732	26	AAG	GAGGATTTGCGCAAATGCCGGGTGAAAGCCAAG	1
1394840	34	AAG	GAAAGAGGAAAGCAACGCCAGACCGACAAACGC	1
1395103	56	AAG	GAATGATCAGTGGCACGATACCTTTAATAAAGG	1
1395630	39	AAG	GCAATAAACAGCACCATATAACTGGCGTAGCGG	1
1396637	33	AAG	GCGGCATTCAACCGTGGTTTCGGTCATCAATGC	1
1396847	2	AAG	GTTGGTGCCAGTGGTCATCAACGTTACGGCATC	1
1397795	22	AAG	GGAGAACTGGCGGTAGCTGCACCCATCAGACGA	1
1398333	22	AAG	GGGTATGCGCCAGCCCAAGCCCAATGGCGGTAT	1
1398488	1	AAG	GCCATCACCGGACCGGGGCGACCGGTATCCAGG	1
1398792	36	AAG	GCGAATTAACAAATTGATTCAAAGACTCCATAA	1
1399133	24	AAG	GGGTTAGCGGCGCAACTCTTTTTTCGCCGTAGT	1
1399397	2	TGG	GTGTCGATGATTAATGAATTGCGTCAGGGAGAA	1
1400955	20	AAG	GCCCGAAATACTCACTTTTGCCACGCTTACGCG	1
1402268	13	AAG	GGCTAGACTACAAAATAATGCGTTGATGATGGA	1
1404737	14	AAG	GTTCATGTACATCGCATCGGTCGTACAGCTCGT	1
1404940	1	AAA	AAAAGCCAAAATGCGCCCGGGTGATGTATTAGG	1
1406719	30	AGT	TATCGTCAGGTTTCTTCTGACATTCACTATTCC	1
1407592	18	GTG	GGAAGCCCTCCACCCAACAGTTCTGGCGGTATG	1
1409251	37	AAG	GTTGGCTGCACTCCAAACTGTGCTTCATAACCG	1
1410063	30	CAG	GTTATCCCCGCCAGTCTGGCCGCAGGCATTGCA	1
1411861	16	AAG	GTGTTTTTACGTTGCCTGATGGACCATCGATAT	1
1412039	40	AAG	GGTTGAGCGAATACCTGCCATTTCTGGCATAAA	1
1412235	9	AAG	GGTGGTAAGCACATTTTATTTTCTTAGTCATCA	1
1412387	38	GTT	TTGCCGAGGCAATATATGTCCGGCCTTCATGAA	1
1412473	17	AGT	TGATGTGCAATCATAATTATCTCCATTTTTACA	1
1413377	59	AAG	GTTATTCTGGAACAGCAGGAGTAGACGTTTTAA	1
1413839	1	AAG	GTATTGCCCGGCGTTCTGTGGGGCGGGGTGGGT	1
1415256	27	AAG	GCGTTAAGTACGGCAATTGATGCGCATGATGAT	1
1415370	21	AAG	GTTTCCATGCTGTTTGTGCTTATTCTAAGCCAC	1
1416929	17	GTG	GAATTTTAACTGGGAGAGCTGGCGTCCGAATGT	1
1417898	29	AAG	GTAAAATCTTAACTACAATATGATTCATTTTGA	1
1419976	46	AAG	GGAGTTTGATATTTCAAAGGTTTCCGAGGTGGA	1
1421101	12	AAG	GCGCAGGCTCAGGCCTTTCAAAGAATGCTGGAC	1
1421271	12	GAG	GCTTACCGGAGAGGCTCAGGCAGAGCGAGAAGC	1
1421666	18	AAG	GAATCGCCAGCTTACCCGTTACAGCGATACCCG	1
1422123	13	AAG	GCCGAACTGCCGCTTGATGATGCGAAACGGGTG	1
1423119	36	CGT	TGGGGAGCTGGCGTGCAGTTTAACCCGACCGAA	1
1423235	32	AAG	GTTCTGATTAGCCAGGTAACACAGTGTTATGAC	1
1423381	22	AAG	GCAAAACGTAACAGCACCACGGTGGTGGTGAAC	1
1423692	25	AAG	GTCAGCCAGTGATGCCAGCACATCAGCCCGTGA	1
1423852	11	AAG	GCATCAAAAAGTGCTGCCGCTGCAGAGTCCTCA	1
1423989	34	AAG	GGCATCAGAAGCTGCGACCTCGGCCCGGGATGC	1
1424603	41	AAG	GTACGGCGGAATCCGCGGCAACGCGCGCCGAGA	1
1426009	20	CAG	GAAAGCTACCCAGTCGGCGCACCAATCCCGTGG	1
1426195	12	CCG	GTATTGTCTCAGGAACAGGACGGCATTAAATCG	1
1426433	1	AAG	GATTGTCTGTTGTGCATAATCAAAACTATGCAA	1
1426875	27	AAG	GATCATCGGGGTAAAACGGTTTATGACGTGGCT	1
1426991	15	AAG	GTGGAACGGCACAGCCTGGGTGAAGGATACGGA	1
1427015	32	AAG	GGATACGGAAGCAGAAAAACTGTTCCGGATCCG	1
1427145	45	AAG	GAAATCTCGTTGCTGGAAGCATGGAAAAAGTAT	1
1427163	28	AAG	GCATGGAAAAAGTATCGGGTATTGCTGAACCGT	1
1428092	34	TGG	GCTTTAACTCGGTTTGTTTTTCGAGTTCCGGGC	1
1428137	10	AAG	GAAGAATAGTGTTGCGTGTTATTTTAACCAGAT	1
1428140	43	AAG	GAATAGTGTTGCGTGTTATTTTAACCAGATTTC	1
1428215	12	AAG	GTGGAAAAATGATAAAAAAGTAAGTTTATTATA	1
1428238	14	AAG	GTTTATTATATTACATTTTACCATTTAAATTTT	1
1428731	32	AAG	GTTCGTAGATAAACATTGTCGTTTCAGGTATAC	1
1428879	11	TAG	GATAACAGTTTTTATCTGAAGAAGAAAAATATC	1
1429103	12	AAG	GGGGCAAAAAAAGAGTGGATTATCGTAGCTTAT	1
1429975	28	AAG	GAATAAGCAGAAAAAGCCCGCCATAACAGCGGG	1
1430694	39	AGT	TCGCGACGCCATTGGCTCGACCAGTCATAAAGT	1
1431261	1	AAG	GTAAAACCTTAATCAAATAATTCCTCTGAAATG	1
1431663	8	AAG	GTAACGTTTCTTCCGGTGCTTCTGACGGCGGGC	1
1434118	18	AAA	ATGTTTAGCGGAGAAGGGGCGGTACAGGCGAAC	1
1435374	40	GAA	ACCTGTTCAGCAGGCGACTGCCGCGCACGTAGC	1
1437439	21	ATT	TGCATTAGATGAAAGCCCACGCATTACGCGTAA	1
1437453	30	AAG	GCCCACGCATTACGCGTAAAGGTTTAATCATTC	1
1438272	1	AAG	GCATGGATAACAGTCAGCTGCCTCTGCAGCTGA	1
1440078	32	AAG	GGCAGACAAAGATGTCGAAGAGCTGCTTGAAAC	1
1440323	32	AAG	GCGAGTTACCAACAACTGGCAAAGCAAAATAAT	1
1440468	12	GCA	AAAACCGCAATATCGGGATAACGCTACAGGAGA	1
1441219	40	AAG	GCGAACAGGGGCGTGAGGCATCGAGTAACGTAA	1
1442159	11	ATG	GCGTTATACCGCCGGGTTAACGACCAAAATCGC	1
1442688	1	AAG	GTATGCGCCGCCAGTTCGCGAATTTATATTGAA	1
1444386	46	AAG	GTACCAGCCAATATCAGGATCACCGTAAGGCAC	1
1445179	21	AAG	GCTTTAACAATTTCAACGGCCTGTTTAATTTCG	1
1446766	8	AAG	GGTTGGCGGGAAGAAGGCACCCGCAGCAGATAA	1
1447214	8	AAG	GTCACCACATCCTGGCTGTCCAGATGATCCAAC	1
1447433	25	AGG	GCGTTAATATGCACTGCCACGCCTGACTTTGAG	1
1447667	13	TTT	TCACTCAGCAGATGTTTAGCGACCGCTTTAAGC	1
1450320	1	AAG	GGATGGGTGATCGGCTTTACGCCGACATATTCC	1
1450915	19	AAG	GGCGGACGTTTCTCCCGCTATGCCCGCGAACAC	1
1452363	26	AAG	GCGGCAAAGCAAGCGCTGCGCCAGTCGCAGGAA	1
1452934	17	AAG	GTTAGGCTTAATACCCGATTGCGGTGGAACCTG	1
1453260	17	AGG	GTGTCAGTGCGTTCCTGGCTAAACGCTCACCGC	1
1453635	1	AAG	GTTTGCCCGCCACAAACGCTATTGACCACTAAC	1
1453877	20	TTT	TATCGTTAACCGTGTTGCGCGTCCTTATTATTC	1
1453957	63	GAT	TTGACGCTGCACTTCGCGATGGCGCTGGTTTCC	1
1454229	21	AAG	GTAGAAAAGAAAAGTGACGGTGTCACGGAAATT	1
1454360	45	AAG	GGTGGTGACCATTGCTGCTGCAGCGGTGAACCC	1
1454677	38	ACG	GCTATCGCCCATGTTCATTGCTGCGCCAACGGG	1
1455321	15	CTA	AATCAGGCGGGAGAAGATAACCGTAACGTAGCC	1
1455569	16	ATG	GTTCGATACCACTATTGGCTGGCGATTTGTGAA	1
1455693	37	AAG	GATAGTTTTGCGCTACGCAGTCAGCAACGTACG	1
1455725	35	ACG	GGCAAAAGCGCAATCCTCAGGCATTCTGGCTGA	1
1455792	2	AAG	GGTGTTGTAACAGAAATACAACATGATGAGCAT	1
1457623	46	AAC	CTGTGGCAGTATCCCGCGTTCAGAAGGCAAGGC	1
1458273	29	AAG	GCGGGTGTGGCGGATAACGTGATTTGTTTTGAA	1
1459042	13	GAC	CGGTGCGGTGATTGGCGAGAACAGCATTGTTGG	1
1460947	2	AAG	GGATTCCACCGGTACGGAAATTGCTGGCAATAA	1
1461428	20	CAG	GTATCCAATACGGGTGATGTTAACGTTAGCAAT	1
1462777	109	AAG	GCAACAGCGCATTCTGGCGCATGATCCGGTAAA	1
1463190	11	AAG	GTTCAGAGGCAGGAACAACCTGTTCTCCGGCGG	1
1463456	3	ATT	TTAAGTGATATTGGTTGTCTGGAGATTCAGGGG	1
1464013	41	AAG	GCTTGTTCTGGAAAAGCTGGAGATGAAATGGTC	1
1464976	30	AAG	GTATTCAACGGGCACATCGAATTCATTTATTTT	1
1465831	14	AAG	GGGTGCCGTCATTAAAAATGCCGGGGTGATGAC	1
1466486	10	AAG	GTCACCCACAGCAACTTTATTGCCCAGAATGAC	1
1466561	17	AAG	GGTGATAAGAACGCGCAGCTGGTTAACAATGGC	1
1467405	5	AAG	GCAACCGCTTTAGTATGCTGGCAGATGCCGCGC	1
1467961	41	ACG	GGCGGTGGACAGCATCGTCGGGCTGAAACTGGA	1
1468185	10	AAG	GTTCGCTGAATCTGGATGCGTACAACTGGAAAG	1
1468754	29	ACG	GCATCCTGGTTGCCCGCATTTTCTCCGGCAGAG	1
1469614	21	AAG	GTGCATCGTGGCGATTTAGTGGTAGAAGGTAAT	1
1469807	35	AAG	GTGGACTGGTATTTATCGACTCATATTACGATA	1
1470109	40	AAG	GCGCTGTTTCGCCCTAAGCCTTCTCCTGAGTTA	1
1470756	16	CCA	ACAAGAGAGTGACAAAGTTGCAGGCTATTTATA	1
1470976	28	AAG	GGGTGGAGTAATCTGGCGAAAAATCAGTATCTG	1
1471561	16	ATG	GTATTAAAGGCGAGGCTGAAACGTGATCCTTTG	1
1474692	16	AAG	GCGATATTTTGTTACGTGATTACAGCGAGTTAA	1
1475669	9	ACG	GCTGACGACCTGGCAGCATCATTTTATTGATGT	1
1476632	6	AAG	GCCGAGGAACGTGGACAGATACGGCGTCACCAG	1
1476765	1	AAG	GTAACGCCTGCGCGGGCAACCAGGTCAAAATAG	1
1477684	12	AAG	GGACTGATCGGCCATACCCAGCCGCGTCGTCTG	1
1480400	41	AAG	GCTACGAACAGAAGCGTGGCAACTACAAAGTGA	1
1480429	36	AAG	GTGAAGGCGTGGCCGGCGCTGGTGGATGAGCGC	1
1480738	49	AAG	GTGCGTGCCGAACTGAACGACACGGTGGTGGAT	1
1481659	34	AAG	GATTGCCCGCGATCAGCAAATTCCTTTACTGAT	1
1483764	2	AAG	GCCATTAAAGGGCTGAAGTTTGGTGAAACTTAC	1
1484778	22	AAG	GTGAATCTTCCGTAAAATCAACGCTCCAGGGGA	1
1484864	33	AAG	GTGAGATCATTAATAGCGACAACGTCTATGTTG	1
1486062	8	TGT	TAATGATGGTTCTATTAGTGCATCGAAAAAAAC	1
1486664	42	AAG	GTAATTACCGTCAAGTGCCGATGACTTTCTATC	1
1486830	39	AAG	GTTCAGCCCTGGCTGGCTATTTCCTCTGGCAGG	1
1487189	31	AAG	GCGATTATCAATCATGAAAGTGAGCAGATCCGA	1
1487190	32	AGC	CGATTATCAATCATGAAAGTGAGCAGATCCGAC	1
1487266	48	AAG	GATACGTAGCACCAGAGCCAACCAACTGGCGGA	1
1487514	25	TCA	ATTTACAGCAAATGCAGCATTCACTGGGGATGA	1
1488605	23	AAG	GTTGACGAGATAGCGAAGCAGACAGCGTTTCGA	1
1489161	42	AAG	GCGAGCGCCAGTCAGCTGCTCCAGTTCATTCAA	1
1489249	2	AAG	GTTCCTTGTTGTGCGACAGCTACGAATGTATGA	1
1489476	26	TGT	TAAATTCTTCCCGCAAGAGTGAATGCGGTTACC	1
1490083	50	GTT	TTGTGCAGGAAGCCCTGGAAACGTTTCGCTGGC	1
1490103	17	AAA	ACGTTTCGCTGGCACCAGTCAGCAACGGTAGAT	1
1490574	7	AAG	GGGTTGGCATGGTTCCGGTACCGTCTGACGCCT	1
1490703	15	AAG	GATTTCTTGCCCGTTAGCGCGGCGGGGATCTTC	1
1490856	20	AAG	GAACGCAGTAAACGTCGCTGTGGTTTGCTTTAA	1
1491035	18	GTC	CATAAATAAGCACTTTCTTGCCGCTGAAAACGA	1
1491138	28	AGG	GTTCAATGGCTATGGCCGCCGTGTGCGGTACCA	1
1492118	2	AAG	GGGTTTGGTTTATTGCAACTGGATCGTGACTTC	1
1493213	17	AAG	GTAAGCGAATCACTTGAATTACATGCTGTTGCA	1
1496696	23	ATC	CATCTCAGGAAACTATTCATGCGTACCACATCA	1
1499953	13	AAG	GCATTGCCGCCGCAAGCGAGTGCGGAATAATGC	1
1500531	29	AAG	GCAATGTTAGGGCAGATTGAGCGTAATGAGTCC	1
1502007	61	AAG	GTAGTGAAAGTGGCGAAAGATCATCTCGATGTT	1
1502747	42	AAG	GCATTGTCTGCGCTTTGCCTTTAATCTGTGCCC	1
1502847	19	AAG	GTATTAACGCTAAAGTTTGATTGCCGCCCATGC	1
1502938	23	AAG	GCGTAGTGGCATCCGTAAGTCCGGATGAGCTGC	1
1504932	36	AAG	GGGATAGATCTTCAGGCGCTGGAACTGGCGTTG	1
1505619	41	AAG	GAACAGGCGGTAAAACAATTAGGCAAACTTATT	1
1506691	24	AGG	GCCAACGCCCTGAAAGCCGAAGGCCAGCCTGTT	1
1506999	10	AAG	GTTTGTTCCCTACAGTCGCTGGACGCAGGATTA	1
1507400	23	AAG	GCAGCGGCACGCAATGGCGCAAGAGGCGCTGGA	1
1508505	28	AAG	GCCTATGCCTGGACGTTATTGCTGGCAAAAGAT	1
1510621	24	AAG	GCAGTGGTCGAAGGTGTACGTACATTTGGCTAT	1
1510633	38	AAG	GGTGTACGTACATTTGGCTATTACAATGCTGGA	1
1510705	18	AAG	GGCATTTACGATACGCTGGTGGAAAAACTGGGT	1
1510802	46	AAG	GCTCGCTGGCGCATCTCGAACGCGTCGGCAAGG	1
1510870	1	AAG	GTGATCACTGGCGGTGAAAAGCGCAAGGGTAAT	1
1511896	1	AAG	GGAGAAAGTATGTCGCATCTGGATGAAGTCATC	1
1511923	31	AAG	GTCATCGCGCGCGTGGATGCCGCGATTGAAGAG	1
1513120	1	AAA	ATAATGATGATGATGTTATCAATACTATCGAAA	1
1513265	16	CCA	AAAAGCACAGGAGAGCATTATGGGGCAACAAAA	1
1513371	28	AAG	GAAGATGATGTCGCCACACCGGGTGAAGGACAG	1
1513694	31	GCT	TTATATGGGCCTACTGGATATCGGTCAGCCTAA	1
1514190	35	GGG	GTGAAAGAGGATAAAATCCACTACCGCGAAGAA	1
1514425	21	AAG	GGTGAGTGGTTTATGATTATTCACTTTAATACA	1
1514729	13	AAG	GCATTTACAGTTCCGGAAGTGGGGAAACGTCAA	1
1515853	1	AAG	GTTCATACCGCTTTGCCCATCAGCACGATAAGA	1
1517274	27	AAG	GGACAAGCAGTGCGGGCAAAACGGTCTGTCGGA	1
1517280	32	AAG	GCAGTGCGGGCAAAACGGTCTGTCGGACGGAAA	1
1517409	48	AAG	GTAATTGAGAAAATTGTAGTCGTAACGGCAAGA	1
1517717	1	AAG	GAAAACGCGCTGTGGCTCGCCACTTCGCAAAGC	1
1518449	13	AAG	GTCAGTGTGATTGACGCGAAAAGCTATAAAGTG	1
1518587	21	AAG	GCTACCCAGCCAGACGATGTGATTCGTATTGCG	1
1519626	2	AAG	GCCAGTGGTGTTGCCATCCAGCGGCTGACCACT	1
1519896	48	AAG	GTACATCCAGCCAGCAACATAAGCGGCTTTCTC	1
1519918	36	AAG	GCGGCTTTCTCACCCAAAAACTCACGGGCATAA	1
1520489	33	AAG	GATTGTGAGGGGCATATGATTAAGGTGTATGGC	1
1520512	17	AAG	GGTGTATGGCGTACCCGGATGGGGCTCTACAAT	1
1520912	11	TTT	TATATCTGGTTGAATTCGCAGCTCACTGCTGAA	1
1521095	23	AAG	GTATTAAAAAGGAATGAAATTATTTGAGTGGGA	1
1521805	28	AGC	CTAGTGTTTAACGACGTTAAGATGGCAATGTGC	1
1522367	38	GCT	TGACCTACGGCAGCGGCTATCTTGCGGGCATGA	1
1523585	33	GCA	AGCAGCATGATGAGGAGTCGGGGCTGTACTATA	1
1524165	25	AAG	GCAAGGGAGTTCAGATGCTTCAAATTATTAGAG	1
1524393	3	AAG	GTATAATGGTTAATAATTACAGGACGCACTGTG	1
1524900	13	AAG	GGAAAGGTTAAACATAAATTATCTGCTATTTTG	1
1525106	37	AAG	GATGTTTATTGAATGGATGCAGGAGTGCCATGA	1
1525398	1	AAG	GATAAAAAAGCAGATTATCTTCTGGCAGTAAAA	1
1525528	10	AAG	GTCATGGAAGAAAAGAAACACGTTTGCATATTG	1
1525798	32	AAG	GATGCCAGCCGGATAAGAAGAGGAAACGCAGCC	1
1525851	12	AAG	GAAGATGGCACTGAATTTATTAAGAGATTGCAA	1
1525893	23	AAG	GGGTGAAGAGGAAAAGAAAGAAGGCTGCGTTAA	1
1525948	39	AAG	GTTCACTTTTTGTACTAAACAATTCGCATTTTA	1
1526199	1	AAG	GGCTGGGAAGATATAGAGGATTTTGGGGAAACA	1
1526249	8	AAG	GCAATATGGTGATTTTGAAAATGGTATTCCTGT	1
1526737	38	CAG	GTTACGCAATGAGTGAAAAGAGTCACGGCAGAG	1
1527046	16	AAG	GAAGAGGAAATGCAGCAGAATTATTTTCAGGGA	1
1527125	1	AAG	GGCAGGGTTAAGACGTAAGATGCGAAAAGCAGC	1
1528128	59	AAG	GGTTTTTTTAAGCGTAGTCCGTAACGCAATAAG	1
1528252	39	AAG	GTTGAGAAAACCACTAAGGGAAACGCCTGATGA	1
1528253	27	AGT	TTGAGAAAACCACTAAGGGAAACGCCTGATGAC	1
1528825	35	AAG	GCGATTATGTGATGGGCAATTTCTGGTCGGCGC	1
1530438	44	ACG	GGTATGGTACTTAGCCCCAACAGACACTGGATC	1
1530674	1	AAG	GTGCCCGAAGAAAATCCCCAAAATGCCGATATG	1
1530812	44	AAA	AAACACCGTCGCACAAATGTACGGGTAGATATC	1
1531083	14	AAG	GGGAGCTTCCCGCCAGTTGCAGCAGAGCATCAA	1
1532589	28	AAG	GGTGTTTTCAAACTGCCCGTACATCTCCTTTTG	1
1534514	16	CAG	GGTACTGGACATGCGGAAGTCGAGCGTCACCAG	1
1535114	41	CCG	GACATAGTGTGCCCAGCCGCCACCGCTTTGCCC	1
1537221	24	AAG	GTAGAACCACTTCCCAGACCCGCAGTCAGAAAC	1
1537277	43	AAG	GGCGATGAAATTACCGGAGCCTGTGCCCGGTAA	1
1537288	37	ATT	TACCGGAGCCTGTGCCCGGTAAGGTAAGGAACA	1
1537980	23	AAG	GGAATAATCAGGATTGCAGTACTAAAAACCGTC	1
1538372	17	AAG	GGCGCAATAGCCAGTTATTAGAATTAAGGATGA	1
1538415	36	AAG	GTGCTGATTGAAAGAATAGATAAGAAAGCGTAA	1
1538438	43	AAG	GAAAGCGTAACCGCGGGGGCAGAATGGGGATTA	1
1538576	23	AAG	GGGTTACATATTAACTATATTATCAACAAGACC	1
1538810	17	AAG	GTGTGTATATTATATGGGGTATATGCTTTTTTA	1
1539445	8	AAG	GTAACTGATGAAAGCCTATCTATATCAATATTT	1
1539645	30	AAG	GTTTTGCAGCCCTGGTGGTTGAGTGGTTAAATT	1
1540120	30	ATA	AAGTTTTATCACCATCGTCACGCTTATCATCAG	1
1540664	14	AAG	GTACAGGCGTAAAATACGAACCTACCGCCATAA	1
1540765	24	CAG	GAGATGAGTTTAATCATGACGGGCGTGCTAAAT	1
1542042	1	AAG	GCATTCTCCCGTATTGCGAAGCTGATGAAAGCT	1
1543166	24	AAG	GTTCTTCGTTAGCCTGATGAAATCTTTCTATGG	1
1543296	39	AAG	GGCAAAGTCACCGGTTATTTCTGCCAGGGCTTT	1
1543388	39	AAG	GTACATGGTGGTTATCGATCCGCTGGTGACTGA	1
1543392	41	ACA	ATGGTGGTTATCGATCCGCTGGTGACTGAAACC	1
1543488	22	AAG	GTATTCCGTCTGCCTTCGACCTGCTTTGCTGAA	1
1543659	26	AAG	GGTGGTAAAGGCGTAGAACCGCTGATGAAGATG	1
1544019	32	ACG	GGTAAACCGTGGGATCCGAAACGGATGCTGATC	1
1544148	32	AAG	GGGATGGGACGCCTGTTTGCCATCAACAAAATG	1
1544610	1	AAG	GGTTATATCGCTAACACTCTGACGCCGAATGTC	1
1545330	3	AAG	GCGCGTGGTTACGAACATGCTGGCGTCTACAAC	1
1545469	36	AAG	GCCTGTGGAAAGGCGCGTTGAAACCGCTGGCAG	1
1545566	1	AAG	GGAAGTGGACGATGACGAGGAGGATCATCATGA	1
1545570	38	AAG	GTGGACGATGACGAGGAGGATCATCATGAGTAA	1
1545843	1	AAG	GAAAGATATTCCGTGGCTGTTGAACATTGTCGA	1
1545877	11	AAG	GTATTGAAAGGCAATGAGCATAAAGTGGCGGAT	1
1546381	31	TAG	GATTGCAGTGAACGTGTAGGCCTGATAAGCGTA	1
1546559	31	TAG	GATTGCAGTGAACGTGTAGGCCTGATAAGCGTA	1
1547975	19	AAG	GATCGGTATGACATACACCACAACACTCCATTT	1
1548095	19	CAT	TAGTTCCTCCTTTTCGGATGATGTTCTGCATAG	1
1548186	29	AGG	GGAGAGGGAAATAGCCCGGTAGCCTTCACTACC	1
1548714	48	ATG	GCATCTCACGGATGATCTCTTCCGTAAACAGCC	1
1549158	81	AAG	GTAACGGCATCGCATTTTTTTGAGCAAAGTCTT	1
1549287	18	ACG	GCCAGCCCATATACAGCGGATCGTTAAGCAGCT	1
1549856	1	ACG	GGAAATTCCAGCAGTACAGGGCCAGCGTAAGGG	1
1550327	15	AAG	GCGTAGGGTGCTGGCCACTGACCACATAATTGA	1
1550597	22	GCA	ACATTCAGCATGGCAAATATTTGCCGCTTCGTT	1
1550782	7	AAG	GTAATATTTTCGCCGGATTTTATTCGGAATATC	1
1551374	47	CAG	GCGCCCGCCAGCACCGGAGCTCACGTCCGTCCT	1
1551768	18	ACG	GGAGATATCCAGCGCAGAGGTTGGCTCATCAAG	1
1553084	15	AAT	TAACTGCCCGTCGGTAGCAGACGCATAATCAGC	1
1553351	1	AAG	GCAAAATCGCTGCCCCCGGAAATGCGCAATACC	1
1554243	13	AAG	GCAAATGAAACCACGACGGCAAAGCCCATCACT	1
1556070	40	AAG	GTTCGGTTTATTGCCTGGGTAATGCGGATTTGG	1
1556086	30	CTG	GGGTAATGCGGATTTGGCACCAGAACTAATTGC	1
1556181	27	AAG	GCCGCGAGCATCATCCGCTGCATGTTCCTTTAA	1
1556383	15	AAG	GAAAGTTTTACTGCTTCGGCAGTGACAGGTGTG	1
1556933	72	AAG	GGGTGATAGGCATGGGAGCGCTCGTGCATTTCA	1
1557491	33	AAG	GTTAAGGAAGGAATCTCCCGGAATCGTAGCTGA	1
1557782	18	AAG	GTAAGGCAAGGATGCGTTTTTCGGTCAGACAAC	1
1557791	19	AAG	GGATGCGTTTTTCGGTCAGACAACGATCGACAA	1
1558086	19	AAG	GTTCACGGATAACGCCGGGATATGAATATTCTG	1
1559069	33	GGA	AAGATGACGCCCAGTGTATCGGCATCCCGTTGC	1
1559222	1	AAG	GCTGGCGAATCTGCCGTTCTTCGGTGATATCCG	1
1560146	43	AAG	GTGAGAGGGCAATATCTTCGCCGTTTGCGGCTT	1
1561355	1	AAG	GTCCGGTCCACTCATCTTTCATTCTTTTAAAAT	1
1562699	1	AAG	GATCGGACCACGGCAAAATTTTCGATGGCCACA	1
1563411	24	AAC	CATACATATCGGTAGAATCACCCTGGATGTTAT	1
1563578	41	CAA	ATGTAGCCAATAAACAGCATGAAATAAGCACAC	1
1563739	1	ACG	GCCATTTTTGTTCATTTTAGCGAATGCCGCTGG	1
1563906	31	ATG	GGGACATCAGAACGGTAAAGGTTTGCATTACCC	1
1563926	1	AGG	GTTTGCATTACCCCTGCGGAGAGGTTGATTTCA	1
1563941	38	CTG	GCGGAGAGGTTGATTTCATTACCCGGAATGACC	1
1564120	2	AAG	GGCAACAAATACTACCAGGGTGCCCACTTTAGA	1
1564618	24	AAG	GACTAATGAAAAGCCCGATGTTGCGAAGGTAGG	1
1565079	50	AAG	GGCCGGAACCTGCCAGCCGCGCAGACGCAGACG	1
1565488	31	AAG	GCACTGATCGATTTCACACGCGGCAGGCGGAAG	1
1565489	2	AGC	CACTGATCGATTTCACACGCGGCAGGCGGAAGT	1
1565761	46	TAG	GGGATCTCACGCAGCTCCACATCCCAGTAGCGG	1
1566358	19	AAG	GTAAGCAAGTGCAAAGGACTCGTGTTTAAATAA	1
1566807	1	AAG	GACTATTTACAATAGTGTTCGCTAATTGTTGAA	1
1566894	34	CAG	GTTCTTGCTCACTGATCCCTTTAGCCAGACGCT	1
1567291	43	AAG	GTAACGCGTAATTAACGCCACGAGTTTGTCTTC	1
1570278	33	GTT	TTTATTACCTGATACCGATTCCGTCCAGCTATT	1
1570725	35	AAG	GGTGTAATTATCTACAGCCTGGGAAATGTGTCC	1
1570808	10	AAG	GTTCGGTGTACCAGATGTCATGATCGTGACGGG	1
1571052	1	CTT	TAATGCAGTATCGATAACGTTTTTATACTGTGC	1
1571239	30	AAG	GTACTTCCTGAAGAGCCTTGATTAAATGCGCTC	1
1571394	24	AAG	GCGACCAAATTCAACCGGCACAAAACTGTCATA	1
1572290	33	ACG	GGTGTTTGTGACACATACCAACTGTCAGCAGGA	1
1572735	90	AAG	GCGAGCGCGAATAAATATTCTGCCAGTAATCAA	1
1572945	33	AAG	GCGGACGAATACGTTTACCCACCTTATGGGTAA	1
1573234	27	AAG	GTAGTAGTTTTTATCTGCAAACCACCGATTAAG	1
1573389	77	AAG	GCTTATCGGTTTCTTTCTGGCTTAGCGCATTGA	1
1573511	22	AAG	GTTTTATTATTCTTACGCAGCCAAAAGGGCTTC	1
1573538	39	AGG	GGCTTCAACAGACAGAGATACTTTGCTATCAAC	1
1573667	27	AAG	GTATCATTTAACAATATGAAATATAAAGGAATA	1
1573847	17	AGG	GTCATAAGAAGGAGGCTAAGAATGGAGTTAAAA	1
1573880	13	AAG	GAGAGCGTTATTAATTATTCTCCATTTGTTTTG	1
1573945	35	TGT	TTCTTAGCTAACTCTACCATGGCGTTCATATAA	1
1573978	35	AAG	GGTACCATGGTTGAAAAAAGGATTTTATAACCT	1
1574736	12	AAG	GGCACACCATTCATTATTCAATAAAATGCCATT	1
1574985	18	AGG	GTAAAAACAGTAATCACATTTGAGATTACATTG	1
1575351	18	AAG	GTCCTCAGTGTTGGGGTTATGCGGGTAATCGTC	1
1576164	20	AAG	GTTGTCATGATAGTCACGCGTTTGTTTATCTTC	1
1576284	1	AAG	GAAAGTTTCTGTTAGCGGAATACCATCCTGAGC	1
1576816	27	AAG	GTAATTTTACGAAGAGAAATAAGTGGATGTAAG	1
1576848	36	AAG	GTGAAGTTAGTCACATAAAGAGATAGCAGATTT	1
1577664	56	AAG	GCAATCATTTCATTAAGCAATCCAGTCGGTACA	1
1577680	18	AAG	GCAATCCAGTCGGTACATTTGAAGCACGTAAAA	1
1577703	30	AAG	GCACGTAAAAACTTCGCAGGAACAGGCACCGTC	1
1577906	8	AAG	GGCATGATGAATAAATATAACAGAACAAACGAG	1
1578538	11	AAG	GTGTTAGCATGTGATTCGATTCTGGAAAATAGG	1
1578544	43	TAG	GCATGTGATTCGATTCTGGAAAATAGGTCACCA	1
1578722	17	AAG	GACCACATCTCGTTGACCGAATACCCCTCGATA	1
1579760	30	ACG	GTCACGGCGTAGCTCGTCAAAGCCGACGGTATG	1
1580196	48	CAT	TGGCACATGTTGGAGCAGTCGGGAAAGTTATTG	1
1580264	26	AAG	GGCAGCTTCATTGGAAGTGCGGCCCGAAGTATA	1
1580458	26	AAG	GTAATGATTGAACCGTATTCTCAGCAAAGAAAG	1
1581359	10	GAG	GCAATATACGCCAAGGGGTATTTCTGCGCTTCC	1
1582587	55	AAG	GGTTGCCGAAGCCCTCACCAGTCCCGGATTGAC	1
1582888	23	AAG	GGGACGGCTGGACTTGTGCTACCGGTCGTTGGA	1
1583238	30	AAG	GTCCAGTCAGATAAACCTGACCATTTTCCGCGA	1
1583454	1	AAG	GGGAATTCGCGTTAAGAGCAACACGGTTTTCTC	1
1583580	1	AGC	CCTTAACCAGAACCATTGTGTCGCCCAGCGGCT	1
1583765	19	ATG	GTATTACCTCCGTGGGTGTTACCGACCTGAACG	1
1584138	42	AAG	GCTGCTGAGAGATGCTTATTTGTTCCTGACCAC	1
1584579	20	AAG	GTGCAGGGTTTATTAAAGCTGTCCGACAGACTT	1
1585492	44	AAG	GTTTTTTGCATGACCGTCCGTTGCGCCAATCAA	1
1585649	37	AAG	GGTAAACCGAATGTCTGACACATATCCTCCTGT	1
1586061	26	AAG	GTCTGGCTTCAGTAAGCTTTTCCCATGCCATTA	1
1586417	28	AAG	GTGACAAGTTTAGGCATTACCACTCCAGATTTT	1
1586718	21	AAG	GTTTATCCGCTTAAGGGGATATTATAAGTTTTA	1
1586745	13	AAG	GTTTTATCCTTTAGTGAGGATAAGTCAATCTGG	1
1586838	27	AAG	GGAGGATTTAAATAAGGCGTTGATGCGCCGTTT	1
1587723	35	CCG	GTCACCGGCCCTTGAACGTTCGTGCCCTCCGAC	1
1587761	23	ACG	GCATCCACATACTGCTTGCCGACCCCTGAGAAT	1
1588557	34	AAG	GAGTCAGGATCCCGGTACCCAGTTTTGTCACAT	1
1588650	29	CAG	GGCCATTATTGATAACGGAAGCATCACCCAGGT	1
1589603	30	AAT	TTGAGCGTCGTCAGAGGGTTATTCGCCATGGGA	1
1589923	66	AAG	GGTACTGTCTTTCAGTTGGGCAACACCGGCGAA	1
1590115	15	ACT	TTCACTCGACCCCATGCCCGTTACCCCATCTGC	1
1590451	3	AAG	GTAAACTTCTCCACCTTCGACATTCAGCGTACC	1
1590854	21	CAG	GTATCGAACGATGATGTCGCATCCATCAGGTTC	1
1592067	13	AAG	GCACTCCAGTGCCATACCAGCCAACCAGGTAGG	1
1593284	30	ACG	GGAACAATGTCGCTTTGTTACATTTATCCGGGT	1
1593327	22	AAG	GTTAATAAAGGAAGGCGCAGCGTGATACCAGGT	1
1593384	30	AAG	GATCGGCATTACGCCCCACGACCCAGGCGGCAC	1
1594100	24	AAG	GTTCGCTAACTTCGCGTGCCGCTCTGGCATCCA	1
1594448	1	AAG	GGGTAAAGAGTCGAGCCATTAGATTATCCTCGG	1
1594698	8	AAG	GCCAATCAGTTCGTTATGTATTTTGATATTCGT	1
1595035	30	AAG	GAACCGACGCCACCGGAGAGCGTGACCAGGCGA	1
1595222	36	AAG	GCCCAGGGATCACCCGGACATGTTGCAGCGAAA	1
1595298	45	AAG	GCGAGAATTAATCTGTACGCGAATAATGCCGGA	1
1595678	14	AAG	GGTTATGAACAAATTAAAAGCAGAAATACATTT	1
1596059	1	AAG	GAAAACATCCTGTTTGGGCTGGCAAAAAAACAG	1
1596343	40	AAG	GCTGCCGGAAATTCGCCAGATTGCCGATCGAAT	1
1596627	17	CCT	TGGCTGGGCTGGTGGGGGCCGGACGCACAGAAC	1
1596881	24	AAG	GATAATGCCACCCTGGAACGTTATCGTCGGGCG	1
1597617	55	AAG	GATCCCTGCCATTGTTGCCACCCTTGGCACGTT	1
1597663	35	GAG	GGCATCATGTTGCTGTGGACTGGCGGCAAATGG	1
1598733	38	AAG	GGTATTGGTGGATTCCCGATGGCGTTTACAGAT	1
1599557	46	AAG	GGTTATAACGCCATTATCGTTTCTGCGGTTTCG	1
1599574	1	ATC	CGTTTCTGCGGTTTCGCCTGATGGCTTGTGTCC	1
1599827	1	AAG	GCGAAAGCGAAAATCGCCAAAGAGCATCCAGGC	1
1600121	1	AAG	GGCAAAATTTCAGTGTATGTCGCGGATGCATTA	1
1600163	65	AAG	GGATCAATGAAAACGGGCGACAAGCTGGATATC	1
1600198	1	AAG	GGGCGTAGGTCAGGTTGAAGTCTCGCCAAACAG	1
1600253	33	AAG	GCGGATGGTAATGGCATCGTACTGTTACCGGAG	1
1600712	23	AAG	GTAATGAAGCCGTGGCGTTATCGATGGATGACG	1
1601158	1	AAG	GCCGTACAGGCGGTGGTTCACCATAACGAAACG	1
1601297	12	AAG	GGTTGACGAGTTTATCGAAGTTTTTCGCCAGAA	1
1601316	36	AAG	GTTTTTCGCCAGAACCACCTGGGCTCTGTACAG	1
1601355	1	AAG	GGCAATTTGCGCTTCGATGTCTTACAGGACCCG	1
1601391	2	AAG	GTGAATTCGCGCTTTTATATCTACGAAGCCTAT	1
1601418	18	AAG	GCCTATAAAGATGAAGACGCAGTGGCGTTCCAT	1
1602281	32	AAG	GAGCAGTATCCACTGCAAGAGAACGGACAGATA	1
1602390	1	CGG	GGAAGAATTTTTGCTGGAATTTCGGCTTCATCG	1
1602718	1	AAG	GCCGATCGTTGAGGCTAATAAACAGGATATCTG	1
1603411	36	AAG	GGCATATAGGATGTTGTAACTAATATGGTGAAA	1
1605160	21	AAG	GATGTCAGACAACTTCCTCACCGTAACGCATAG	1
1605266	22	AAG	GTCATCGGTCAGCGTTAGGTACGATGCGCGACC	1
1606394	26	ATG	GGGGGTTTGCTTACCGTCATTAGCCGGTAATGC	1
1607209	41	AAG	GGAATTGAACGGTGATCCAGACGGATCTTTGCC	1
1607355	42	AAG	GCTGTCCGTCAACGGTACAGATAGCAATCCCCA	1
1607967	16	ACG	GCGCACCCTGCGCCAGGGTTTTCTCCACCTGAT	1
1609325	18	AAG	GGTTTATTTTCTCTTGGTTCGCTGGAAAGCACC	1
1609808	2	AAG	GCGTGGCCGTTAGCTGAGCAATGGCGTTGGTTA	1
1609878	12	ACG	GTCCGCTCGAGGCATTTATTCAACTGCTGGATG	1
1610271	34	AAG	GGTTCAGTTTAAACTCACTTATCCCGCCAGGAA	1
1610941	27	ACG	GTGTTGATGCCAGCATCATTAAGTGATGATAAA	1
1611409	22	AAG	GTTTTCACATGCAAACCGCTCAGGTCGGCATCA	1
1611686	36	AAG	GCGAGCACAGGCATTGAGTTTAATTGCCACCGG	1
1612181	16	ATA	ACACCTCGGGGTGCTGAGTATTTTCTGGGGGAT	1
1613230	37	AAG	GTGTCACTCTTTAGCTAGCCTTGCATCGCATTG	1
1613448	11	AAG	GAAAGATCGCCTGCTTAACGAGTATCTGTCTCC	1
1613796	18	AAG	GAAAGTCCTGCCGTAAACAAAAAAGAGGTATGA	1
1614048	62	AAG	GTAACGAGCCGATACTCTATCTGGCAGAACGAT	1
1615795	26	AAG	GTTCGACAAGAAACGCTATATGTTACTGGCAAT	1
1616189	16	AAG	GTTTTATTACAAGATAAAGCACTGTTGTGGTTT	1
1616272	48	TGC	CATTTCACAATATGTGATGGTGATTGCTGATGG	1
1617899	1	AAG	GGTAATTCATCGTTATCGAGTGGCCCCAGATGA	1
1618711	39	AAG	GGCATGACAAGAAAACTTGCTAATACAATGGCC	1
1618900	41	AAG	GTTAAGAAGATTGAAAAGTCTTAAACATATTTT	1
1618908	22	AAG	GATTGAAAAGTCTTAAACATATTTTCAGAATAA	1
1618991	24	AAG	GCAAATCACCTTTACATATAAAAGCGTGGACAA	1
1619265	39	AAG	GCCAGCAATCTCTTGAACGATATTCTGCGGTGA	1
1619696	38	AAG	GGATCGCCTCGCGAAAACGCAGCCCATTTTCAC	1
1620718	26	CCG	GCTGGAACAATTTCCCGCATAAAGTTAAGTGCT	1
1620950	23	AAG	GCGCCGGTTGTTGGGTGGTATTCAGCAGCGGAA	1
1622750	31	TGT	TCACGCCAGCCGGTTCGTGAAGCCTTTATTAAA	1
1623089	1	AAG	GCGACCGTTGATCGCGTGCGCTATATGAGTTTC	1
1623767	2	AAG	GTACGTTTCCGTCACTCTTGCAGTAAACAAACT	1
1624258	16	AAG	GATACCCCAGATACGCCAGGAATGAATGACTGC	1
1624651	36	AAG	GTCCTGCCGCTTTACGGCGAGCCAGCGCCTCAA	1
1624948	21	AAG	GATTATCTTGCTGTTGTAAATCGGCAATTTGCT	1
1626298	32	CAT	TAGGTCGGTAACACACCAATTAAGGTGGTACAG	1
1626623	14	AAG	GCATCCTAAGTTCGATCTCAGTGTCTATCTGGG	1
1626704	9	AAG	GTAGTTTTTTCATGGATTTATGCGTAAAATCAA	1
1626810	39	AAG	GGTGTGTCTGCGGTTTTTCAACTATTCAGATAC	1
1627709	49	CCG	GAGTTAAAGCCATTTTTCACAAAATCGATTTTG	1
1627955	27	AAG	GTGCAGGTTTTAAAATCAAACCTCAGCAAATAA	1
1629929	39	GAG	GCATGAGCACCGCTTGTACCACTCCAGCCGATG	1
1630654	10	AAG	GGAAACGACAGAGGCCCAAAAGCTCGTTTTCAG	1
1631109	23	AAG	GGGTCCGGGAATTTCTCAGCCTGGGTCATTGAA	1
1631142	2	AAG	GCCTGCCGCCGGAGACTGTGCTCAGAAAAAAGA	1
1631187	1	AAG	GCAAACAAAGAAAAGAGTGACATTACTGAATTG	1
1631295	1	AAG	GGTTTATCTATGGATCAGGTAGTCATTTTTAAA	1
1631510	59	AAG	GGATAGGCATCTTATAGAAACGACCTCTAATAA	1
1631543	1	AAG	GCTGAAATCCAGAGAGATCACATTTCAGGAATA	1
1632025	18	AAG	GTTTTCAATATTCATCATTTCCTCTTTTAGTCT	1
1632084	26	AAG	GTCGATTATATGGTGCAAACGTGTAAAAGATAA	1
1632483	1	AAG	GCAAAAAAGCTCCCGAAGGAGCCTTCATTTTCA	1
1633466	39	AAG	GATCTGCGGTATGCTTCGCTGCGTCAAGGCGTA	1
1634390	24	AAG	GACTCAACTTTTTCTGACAATTTTTCTGCTACT	1
1635058	11	AAG	GCCTATGTCAGAACGTAAAAACTCAAAATCACG	1
1635200	6	AAG	GTATTCCAGACAAATCTTAAAGCTGTAGCCTGA	1
1636004	45	AAG	GCAATGTTTATTTTAGACATCCAGCCATCTTCA	1
1636165	19	AAG	GGGTCTTATCACCCCATCCGATGGTCGTATCGA	1
1636539	35	AAG	GTCACCAGCTAAATAATAAGTTAACAGACATGA	1
1637485	36	AGG	GCTTCAAGGTTCATGCTCGTTCTCCACTTACGC	1
1639281	9	ATA	AAAAACAAAAACCCGCCGAAGCGGGTTAAGTGC	1
1640039	20	AAG	GCGCTTCAGAAGGAGTTACACCCATTTTTTCAA	1
1640270	1	AAG	GTCCATCCTGTATTGTGCAGGTCAGCTCGTTTT	1
1640722	28	AAG	GGAACATCAGAAATAGCCAAAATCACAAGACAA	1
1640750	1	AAG	GACAAATTCAGGTGCTGACTGAAAAGCTTGGGA	1
1640888	1	AAG	GGCAGCAGGCAGAGAAAAAGAATGAAGACGCGA	1
1641096	31	AAG	GATATAAGTAATGGACGCACTCCCAATTAGTCT	1
1641383	28	AAG	GAATCTACCCTATGAATGGATATGCACTCAACC	1
1642029	27	AAG	GCGAAGCCAAACGAATACCTGCTGCTTGTGCAA	1
1642142	26	AAG	GATAGATGTTAACAAAAACATAGTCAATACGAT	1
1642560	18	AAG	GAATTACTAAAAGCCCGTCAGCGGACAAATAAA	1
1643902	65	AAG	GGTTGTTTTGAAATTGGTGTCACTATCAGTAAC	1
1644862	1	AAG	GCATAAATGTATTCCTGGTGCTAAATGGCCCGA	1
1644863	2	AGC	CATAAATGTATTCCTGGTGCTAAATGGCCCGAA	1
1644919	26	TGG	GAAAAAACGTCGCGAAGGTGAACGCAAGGAAAC	1
1645611	35	AAG	GCGTGACTACATCAGTATCATGCCCAAACCAGA	1
1645916	25	AAG	GATTTAACCATAAAAGAACTGGCTGAAAAATTT	1
1646567	36	AAG	GAGCATATCATTGATGTTCACCTCAGAGAGTAT	1
1646697	42	AAG	GGCAGATGTGGGACGCAGCGATAAAACGTGCCG	1
1646919	10	AAG	GCGAGTTTGCCCCAACCATGCCCCATAACGAAG	1
1649825	17	AAG	GCAACAGCCAGATACTGGCGTTTCGTTTTAACC	1
1650254	46	AAG	GTGAATAAACGCACTGAAAAAGAGTGGGATAAA	1
1650432	46	AAG	GGACACGTTATGCCAAGCGCCCACAGTGTTAAG	1
1650486	47	AAG	GATTTACGCTATGTACATCAACTCGACAATAAC	1
1650590	26	AAG	GCATATTCACGATCAGAGCGAACGGCGCTTTGT	1
1651359	22	AAG	GGTAATTCTGCTAGCTGGCATTTTCCCTGTAAA	1
1652548	22	AAG	GTGACCTGGGTGGAAACTGACAATACCGGCAGC	1
1653928	11	CCG	GGTAACATGGGATATCTCATTTTCCTCCAGCCT	1
1654552	39	AAG	GTTCGGCTACCAGCCAAAGTAACACCACGTATT	1
1654748	28	AAT	TATAACCCACGACAACCATAAATTCTGGCATGA	1
1654796	1	AAG	GCAATAAGTGAGTAATGATGAAAATCCATACCA	1
1655172	43	AAG	GCGCGTCGGCAAGCGCGGTGAAGGTAAATTTGA	1
1655213	66	AAG	GTTGGGACGAAGCCCTGGATACCATCAGTGATA	1
1655266	37	AAG	GATTACGGCAATGAGGCTGTACATGTCCTGTAC	1
1657331	1	AAG	GATCTTGGCCCGGAAGTCAGTTTCCGCCGTATT	1
1657407	6	CTG	GGCACCAGAACGTGTTCGCTTATTATCTCTCCA	1
1658850	31	AAG	GCCGCACCTCTGGTTGCGGTACTCACCAGTGAC	1
1659138	50	AAG	GATCATTTTGGTTCACTGCTGTTGATGGCTGCG	1
1660388	23	TGT	TTCACACCTGCAGTGTGGGGCAACGGCTATAGC	1
1660965	32	TAG	GCCACCCAGCCAATGAGCGGCAGCCCGTCGTTG	1
1661442	12	AAG	GTGTCTGTACCGGTAATAAAGAAACGCTTCAGC	1
1662560	27	AAG	GATAGTGCCAGGCTTCAGTTTCAACCACCAGCC	1
1663271	34	AAG	GGGTTCTTTCGCCAGTTCAGCCAGCGTTACATT	1
1663539	19	AAG	GGAGCCGACGAAGTAAAACCAATGCGCAACTCC	1
1663779	42	CAG	GCGGCGCGCCCGAAATGCAGCTCTTCCGCAACA	1
1665818	18	AAG	GCATCATAAAAATACGAAAGCTGAACAGAAAGC	1
1667216	2	AAG	GCGACAGACAAGTCGATCCCTTTAACGGCTTGA	1
1667591	1	AAG	GGCGATTTTTTTAACGGCGAAAGAGAGAAATAT	1
1667828	14	AAG	GCCCCGCGCATAGCGCAAGCTTTGGCAGAAGAA	1
1668143	29	TAG	GCAAAGGAAGAAAAAACGGGGACAAGCATGGCA	1
1670320	30	CAG	GCACTGCCGCCAGACCCACGAAGCTATGCAGGA	1
1670703	34	AGC	CACCGCGATAAAACTAAGGAAGCTAACCCAGCC	1
1670724	25	AAG	GCTAACCCAGCCGCCCTGGCCAATCTGCAACAG	1
1671249	36	TTT	TTCCGTAGTGAAGATTTCACCCGGCACGGTGTA	1
1671579	1	TCG	GAATGCACGCACAATCGCGCCGAGACTGTTTGC	1
1671848	2	AAG	GTTTTTGCATTAATTCCGGATTCTGCGCAGGCC	1
1673125	1	AAG	GGTGCCTACTCTTTCTACATCGTTCGTCAAATC	1
1674365	36	AAG	GCTCGACTTCACCGGACTTGCACTTGGCGTACC	1
1674732	40	AAG	GTACCGTTCCTGGCCGCCACTCATAAAGCATTC	1
1676024	1	AAA	AGCGGCGGGCAAGCGCATCATTCCGGTGAAATA	1
1676036	37	AAG	GCGCATCATTCCGGTGAAATACCACAGCGACAC	1
1676315	55	AAG	GTCATCAGTAGAATACCTGATGAAAACTTGTTT	1
1678488	19	AAG	GTATGTTGTAACTAAAGTGGTTAATATTATGGC	1
1678890	7	GAG	GCATATCGTCACGGTTGAATCAGAACTCCCCAC	1
1679513	3	AAG	GATACCCCAGCGCAAGGGCCGCAGCTTTTAAGG	1
1682222	20	AAG	GTGTTATAGACACCGCGCGCCAGCGCCGCTTCA	1
1683895	2	AAG	GGTTCTCAGCAGTTACAGCTTAAACCGGGTGAA	1
1683896	52	AGG	GTTCTCAGCAGTTACAGCTTAAACCGGGTGAAT	1
1683971	35	AGG	GCCACGGCCGTTTAGCGCGTGTTTACAACAAGC	1
1684346	42	AAG	GAAAATCCGTGGATTAAAAGCGGTCAGAGCGTC	1
1684698	21	AAG	GTGGTCGGATAGACGCAGTTAACGAATACAACC	1
1687328	26	GCG	GTTTGCACCTGATTGGCGATATATCCGCTTAAC	1
1687566	8	CAG	GTGACCAGACGGAAACCCAGAAGAACAGCAGAT	1
1687921	15	AAG	GCAGATGAAGTAAAGCACCATTCCGGCAATCGC	1
1687935	3	AAG	GCACCATTCCGGCAATCGCCAGCACAATTGTCC	1
1689429	1	AAG	GTCCGCATCTTCATGACGACCAAAGCCAGTAAA	1
1691191	1	AAG	GATTTACAGATGGCTTTCATCGAGGCACTGTGA	1
1691864	1	AAG	GTGATGGTCAGAATAACGCCACCGCCATTTTTT	1
1691936	12	AAG	GAAAACACATTCAGTTCATAAGCACGGCGAAAA	1
1691957	16	AAG	GCACGGCGAAAATCCGCCATTGGCATATCAAAC	1
1693140	37	AAG	GCAAAAAAACCATCCGTCCCTGCGCTTCCAGAG	1
1693359	8	AAG	GCACCAGCGAAACGGTACTTACCGACACGCCCG	1
1695591	8	AAG	GGCCATTGAAGGTAACCAGCGCACAGTAATGCC	1
1695639	47	AAG	GCAGGCTGATGGTTGGTTTTGCGATATGGGCAA	1
1695672	22	AAG	GTTGGAAGCCGTGTTGGCGAAACCAGAATGTAA	1
1695690	2	GCG	GAAACCAGAATGTAAAATTATGCTCCTGTGTAG	1
1695997	17	AAG	GGCCGTGATGGGCTTTCTTCCCCTTCGGTACTG	1
1698129	1	AAG	GCAACTTCACCCAGCACGCCTTCCGCGAGTAAA	1
1698585	37	AAG	GTATGATGGCTATTTGACACTATCCTTTACCCA	1
1700599	13	AAG	GTTGTAATGAATGCTATCTGGATTGCCGTTGCC	1
1701929	30	TAA	ACCTACATTCTGACCGGGAAGCAGGTTCCACAT	1
1702082	22	AAG	GCAATCGCTCGCCCGGGCAACGTCTGGGCACGG	1
1702397	1	AAG	GCTACCACGCATAACATTGCTGATTGCATTGAA	1
1703069	37	AAG	GCACGCAAGCTGGAACAGCAACAGGCTAATGCC	1
1708051	34	AAG	GATGGGCGATACCCTGCCGATGCCAACCAAGTT	1
1709236	26	AAG	GTAATAGCCATCGGCCCACAGGTCGTTGTGGGC	1
1710658	1	AAG	GAACTTCAGGAAGCGGTAAACGTCGGCATCCGC	1
1711045	10	AAG	GTGTTTGCCAATATCGCGCAGGAAGGTCAGCAC	1
1711343	17	AGC	CTGTCAGCGGTAGGATCGAAGCCGCAATAGAGC	1
1712186	4	AAG	GATCGCGGCGGCGTAACCCGCCTTTGGTGTATT	1
1716580	21	AAG	GCCTCGGACGCATCGCTGGCAGTTTGCTCGGAG	1
1720215	23	AAG	GCTGTTAATGTCCAAAGTAGCAACTTTGCTTGC	1
1721964	1	AAG	GTTTCTACGGTGGCGGCGCGGAAGGCTATACCG	1
1722030	32	CGG	GCGTAAAGCCGCCGCTATACTAAAACAACATTT	1
1722907	36	AAG	GTTGTACGTAAAGGTATTAAAGCGAGCGGCTGT	1
1722919	28	AAG	GGTATTAAAGCGAGCGGCTGTAACCGCGCCATT	1
1726206	1	AAG	GACCTGGCGCAACGGCATACAGGCAGCAGTGAA	1
1727932	1	AAG	GTTCGCCACAAGGGCTGGATTGGGGATAGAGAA	1
1728891	1	AAG	GTACGACCAAAAGCAAAACCGCTTCTTCCGTTA	1
1731292	33	AAG	GTACGTTGCCGAGCGTGAAAATTGCCATCAGGA	1
1731601	1	AAG	GCATGACAGCAATCACAAAAAAATGAAAATAAC	1
1731896	31	AAG	GTGTTTTTACCACTTCCCCTTTTCGTCAAGATC	1
1732280	24	AAG	GTCTATCGGTTTGCTGGCGACCAGCAGCGAAGC	1
1733907	1	GTT	TCAAAGAGCGGCACCGCCAGCCACTCTTCCAGC	1
1733970	2	GAA	ACGCGATGCAGCTCCTGTGCCGCAGCGCTAAAA	1
1735638	37	AAG	GGTTCTGATCACCGACCAGTGATGGAGAAACTA	1
1737380	2	GAA	AGCACCGGTTTCCAGGCCGTCCAGCATGTGGTC	1
1741616	30	AAG	GAAGACAGCCATCTCCAGCGTTATGGCGTTAAA	1
1747825	19	AAT	TTTCCTTTGGTAAAAGTAGAAAGTGAGGTGATA	1
1747840	31	AAG	GTAGAAAGTGAGGTGATATTTACGCGAGAACTA	1
1747936	12	AAG	GGTTTCGTGCCTGGCGGTACTTCGTCATACATA	1
1749147	1	AAG	GCAAGAATATCAGGATGAAGCTTACCGCCTCAT	1
1750159	1	AAG	GGTCCGGAAATCCGCACCATGAAACTGGAAGGC	1
1750660	1	AAG	GCCTCTGACGGCATCATGGTTGCGCGTGGCGAC	1
1751406	2	CCT	TGATGGGCGCTTTTTTTATTTAATCGATAACCA	1
1754707	2	AAG	GCCAGCGGCAAACCGTTTACCTCACGCGAAAGC	1
1756530	1	AAG	GATGCCTTCGCCCGCGCGATCTTCCGGCGACAG	1
1759031	1	AAG	GAATAATCTCATAAAGCTAACCCGCCGTTTTAA	1
1760960	26	AAG	GTCATATTCGCCTTTATTCGCATGCCAGCTATT	1
1762103	3	AAG	GCGTGTAATATCCAGCCGCGCTTCGGTAATAAA	1
1763099	28	AAG	GTGACTGGGGTGAACGAACGTAGCCGCAGCACA	1
1763818	1	CTT	TTATGGTGCATTGTGCGCTGATGCTTCTCTTCA	1
1763963	22	ATC	CCGCGCGGTGGCGCTGGGTGTGGTGGTGACGGC	1
1764440	46	AAG	GTAATTTCTCATCAGGCGGCTCTGCCGCCTGAT	1
1764659	28	AAG	GCATGGAAATCCCCTGAGTGAAACAACGAATTG	1
1765306	2	AAG	GCACCTTTGCTAAGTAGAACCTATGAAAAATCC	1
1766299	11	ATG	GGCTGAACGTTTCCCTTACGCTAAAGGTAAAGC	1
1767775	36	AAG	GCAAAGCCAAAGTCACCAGTATTTATATGATGA	1
1768808	1	ATG	GGATACGGCATGTTGTTGTGGCAAGGGGCTGAA	1
1769017	1	AAA	AGATATCGCCAGCGTGAAATCCGAAGCTCTCGC	1
1770231	28	CAG	GCCCACCAGCCTGGTATTATTAGTGATATTGGC	1
1770426	1	AAG	GGCTACGCCACTTTTGAAGATGAGGTGATGTAT	1
1772773	38	AAG	GTGATCGACATTTTCATAACCCACACGCCAGGA	1
1775639	1	AAG	GGGAGCATAACGCATGTCGGATGACAAATTTGA	1
1776923	1	AAG	GGGAGCAACCGCGCTATGAGCCAGAACGCTACG	1
1777621	1	AAG	GCAGAACTGGTGTGGGTGCTCAATAAGTGTCAG	1
1780957	36	AAG	GCGTCCGGCATATCTTCTGCGGTGGCGGAGGAG	1
1783270	1	CGG	GATTGCTGTGGATGCTATCCGCGCAGCCCGCGC	1
1786205	17	AAG	GGACTTGCTGGTTGTCTCTTATCGGCAGGAAAT	1
1786907	1	AAG	GTCTGGCATTTGGCGGCGGTGCTTTATGGTGGC	1
1796143	26	AAG	GTGCTTTTTTGTCTGCCCACGCCGTACCGTAAA	1
1798275	42	AAG	GTTCATCAGTTCAGGTCCCGATGCTCAGACCTG	1
1798382	6	TTT	TCGCGGGTATTGCATCACGAATGCCATTTGCCC	1
1801369	54	AAG	GCCAGAGTACCGTTGGCGCTGGTGACAGCATGG	1
1804153	18	AAG	GATTCGGTAAATGGCATGATCGCCTCTAAAGCA	1
1806870	1	AAG	GCATTGATATTATCGAAGGAAACTTTAGGAGAC	1
1809889	6	AAG	GTTTGTACGCCATTCCTGACGGTGATGTGAAAG	1
1810524	16	AAG	GCGAAGCGCATCAGGCAGTTTTGCGTTTGTCAG	1
1814711	20	GCG	GCCAGCGCGCCATGAATACCGAAGAACCAGAGC	1
1814914	44	AAG	GGAACGCGATACTGAAGCAGGTACGCTGTCGGG	1
1816576	49	AAG	GCCCGTGAACGAAACGGCTCCGCTTTCAGAGGA	1
1816682	1	AAG	GGAAGTTTTGTCTTTTCTGTCTGGAGGGGTTCA	1
1822554	25	AAG	GCGTGGCGGGCAATGTTAACGAGTCCGACTCCA	1
1823867	14	AAG	GCCTGCTCGACCTGAGCGGCATCGGCATCATTG	1
1830563	1	AAG	GCGCATTCAGACCGAAGCCGCAGCCGGACGTAA	1
1837972	40	AAG	GTTGTAAATGCCTGATGGCGCTACGCTTATCAG	1
1841364	2	AAG	GTTTGCGGATCACACAGCAGATCGCGCACTTCA	1
1842323	20	AAG	GTGAGAGTGTCTGAATTCCTGCGCCTTTGCTCA	1
1842889	20	AAG	GCGGGAGGCGCTACGGCGATTGATCAATAGTTC	1
1847530	1	AAG	GTAAGCGGGGGTAAACGAATACTCTTCTCTCTT	1
1847886	1	AAG	GCGAAAGAAGATGAGCCAGTACATATCAGGGAC	1
1849769	35	AAG	GCACTGCGACAGTTTCAGCGATCGGCGTAAAAA	1
1857916	2	AAG	GCTGGTATCGCTCTGAACGACAACTTCGTGAAA	1
1876790	1	AAG	GCAATGGCCGAGAATTACCCGGAGATCCGCTGG	1
1879161	1	AAG	GGTTTTGCGCGCGTTCTATAACGTGTGTCCGCA	1
1880443	1	AAG	GCATCTGTTTATCGCGGGCGGTATTGGTATCAC	1
1880954	19	AAG	GGTGAAGCTGACCATCGGGATCAATATTTTAGC	1
1886592	7	ATT	TAGCTAACAGCTCACGCAGGTTACCGCGATAAC	1
1890128	10	CGA	ATCTGCTGCGCGCAGCTTTTCCTGGTGGCTCAA	1
1892303	1	TGG	GCATGGAACACAACCTTGGTTTAACCTGCGACC	1
1898216	19	CTT	TCCTGCGTTCTAACCTCTTCCAGGGTTCATGGA	1
1902725	1	AAG	GATGAGCCCGATAAGAAGAACCACCACCGATAC	1
1903155	1	AAG	GCGAACATAAAAAGAGAAGAGGTTGTAATGCGA	1
1909014	22	AAG	GGTCTGGCCTGCTATTGCAAGCAGGCCAGCTAA	1
1932454	1	AAG	GACTGCGGCGTTGATTGGCGTAGATTACCTGGC	1
1933914	1	AAG	GCGACGACGCACCGTGTTCCAGACATAATCAAA	1
1934531	1	AAG	GCCGGTACTGACTGCGTACCGGCTGCGAATGGA	1
1936822	1	AAG	GCGTTTTTTTATGTAACATAATGCGACCAATAA	1
1950605	1	AAG	GGTATTCAGCGGGTTCATTCCCCACAGCACCAC	1
1956460	1	AAG	GTGCCACGCACAGGTGTAAAAAAACCTGATACC	1
1962143	1	AAG	GCTTATTAAGTCTGTCGGCAAAAGAGCGGGTGA	1
1971324	1	AAG	GGCTTCCACCGGTCATCAAATAACCGCCGAAAA	1
1972933	1	AAG	GCTATTTTTAAACAGACACTTACCGCACAACAA	1
1978335	1	AAG	GGACATTTCCTGCCCATTAATCACTACAGAACC	1
1978766	24	ATG	GTACGTCCGGGCTTGGCAGCAGGGAACCGTAGA	1
1979710	1	AAG	GTGACTGTGTTGACATAGTTTTAGCGAGAAATT	1
1994527	1	AAG	GTTAAAGTGCGGCATTTACTGACGTTATAACTT	1
1996249	28	AAG	GTGATAGTTGTAGCTTTAGTAGTATTTGCATCA	1
2003965	35	CTG	GTTTGATAAGCCTGGAGATTATTGATCAACAAT	1
2005236	19	AAG	GCACCTCAATCCAGGATGGAAGAGGTGGCAAAG	1
2007060	30	AAG	GTTTGGTATCAGCCAGTTCAGCGAACAGGTGAA	1
2029760	39	CAA	ATCTTTGTTCCTGGTGGTCATGGCGCACTTATT	1
2029806	23	AAG	GCCAGGACGTGGCTGCCGCTTTACAGTGGGCAA	1
2032741	1	AAG	GTTTCTTCCCTGAGATCCCCGTTGAATTTCATA	1
2034244	18	AAG	GTTACGCATTGCTGGAGCTGGGCGTGAATAATC	1
2051632	22	AAG	GCCTGTTTTTTAAATTTGAAATCGTTTGCTGAA	1
2053207	37	AAG	GATTTTCGCCAACAAATTGTCTGCAAATGCAAC	1
2057783	37	CGG	GTATGCCATTCAACCCCGGCATTCCTGCCAGTT	1
2063032	109	AAG	GCAACAGCGCATTCTGGCGCATGATCCGGTAAA	1
2063445	11	AAG	GTTCAGAGGCAGGAACAACCTGTTCTCCGGCGG	1
2063711	3	ATT	TTAAGTGATATTGGTTGTCTGGAGATTCAGGGG	1
2070471	1	AAG	GGACAGTTTTGGTCCGTATGTCCGGCTGATGAG	1
2070583	1	AAG	GGATTTTATCGTGTCAGACACACTCCCCGGGAC	1
2072176	14	AAG	GCAGGAATCTCAGCGCTGAAGCAGGAATTAGAG	1
2078407	25	AAG	GGGATGCCAGCGTTTTTCAAACAGAATATGAGC	1
2089011	1	AAG	GGCAACAAGCAGGTGGCAGTCAGCGGCTGGCAA	1
2092063	1	AAG	GAATGAGTCTTCTTTCATCACTGGCTCGTAGAT	1
2096344	38	AAG	GTTGATGACTCATGATGAACCCTGTTCTATGGC	1
2097208	1	AAG	GTACCCGAGGAAATGAACATTATCCAGTCCTTC	1
2102745	25	AAG	GGTCATCGACGTTAAGAAAATCAATGTAATGAC	1
2105668	42	AAG	GTGATTTGCTCACGATAAGATTTCTCTTTCGGT	1
2106084	1	AAG	GGGTAATTCTTCTGTATTATTTACTTCATCTGG	1
2108261	48	ACG	GCTTCATCTCAATGTTAGTTAGCGCCACAAAGG	1
2111490	1	TAG	GAGATCGACAAAAAACGATCCGCCGACCTGGAT	1
2131644	39	ACT	TTAATCATGCTGTTTGGTGGTTTCTTCCTGTTG	1
2132899	2	AAG	GCCATCGCGTGCAGAAGGTGCAGATTATACCGC	1
2157596	4	AAG	GGTTCCCGCAACCGTGCCAGCGGCGGTTCCGGG	1
2159863	1	AAG	GTGTTTATGATCGAAGAGGCCCAGCGTCCGGGC	1
2168195	2	AAG	GTTTCAATTGCTGCTGCGGATTTTCCACAATCA	1
2172001	1	AAG	GGTTGTCGGCGTCTTTGCCAAGCAACTGCGCAA	1
2192178	10	CAT	TCAGCCATTACTGCAAGAAATCGCCCGACGTTA	1
2193879	1	AAG	GTCTCATCCAGACATTGGGTGATGAATTGCTAC	1
2217076	32	GAG	GCATTTACCGCCGGAGATCGACAGCCAGCTGGT	1
2225434	47	AAG	GTCTCATCGCTGAAGAGCGCAACGGGGCTGGAC	1
2227890	1	AAG	GTCGCGATTATTGGCGCAGGTCCTGCCGGATTG	1
2229626	2	AAG	GATATGGCAAGCGGGTTGTCGCATTATCTCGCC	1
2237422	34	AAG	GGCTGGCAGCAACGCTGGCGACACGACTCCAGT	1
2240119	4	AAG	GATTTTGTTCCACGGAAGATGCAGTGACAACCA	1
2271578	32	AAG	GCAATTTAAGCGCCACCAGGCTGTTGTCACCGC	1
2278600	42	AAG	GCGAACTGCGCTATCGCGATATGGGCACCGGGC	1
2283512	38	AAG	GTTGATGACTCATGATGAACCCTGTTCTATGGC	1
2297139	1	AAG	GCGTGGCAAAAACGGGCTTTTGCTCACATTTCA	1
2303390	7	TAG	GTAACTGCTGCTGTCGGGGAATCCGGCGTTAAG	1
2305809	58	AAG	GTTGTCAGAACCGTAGGTGTCACCACCGAATTC	1
2333368	1	CGT	TGCAGGAAACCGTGGAAGAGCACGCGGCAAAAC	1
2333540	1	AAG	GTCATGGCTGATGGCGGTGGTTGGTGCGGAATA	1
2333615	29	AAG	GTTTATTAAACCGGCAGAATTGCTGGGCTGGGT	1
2344050	39	AAG	GGTGTGCACCCGGAAGTCGGACTTACCCATTGG	1
2353883	16	AAG	GGTGATCACCGCATGGTGAGAGTAAACAGACGA	1
2354707	4	AAG	GAACGTTAATGCCAAATGACTGGCGTGACTGCT	1
2363839	19	AAG	GCCCGTAGCGGTAACTGGGATCGGCAAACAATG	1
2417833	1	AAG	GTTAATGCAGCGCAGAAAGGTACTTTTCCCCGA	1
2420668	41	AAG	GGCGAAATCTTTACCAGCAGGTTGCTTGAGGAA	1
2424133	1	AAG	GCACAACCCCATGTCACCAGCGATAACGCTTCA	1
2432032	26	AAG	GATGGCGAGTTAATTCCAGCGAAACTGTTTAAC	1
2435100	1	AAG	GTCGCACATAGAGTAAGTTTCGAATGCACAATA	1
2435116	38	AAG	GTTTCGAATGCACAATAGCGTACACTTGTACGC	1
2448580	25	TGG	GAAGGTGGTATTTGCTTCGAAATTACCCAGATC	1
2453656	1	AAG	GCGCGGCTGACGCTGTAAGCATCGGTATGTACA	1
2455681	50	ATG	GTGGGAAGTGTCAGGTTATAACCGTGTTGATCC	1
2482612	1	AAG	GCCTTCAAACGGCCCTTTGCTTTCATTATTTGT	1
2486925	6	AGA	AAGAATATGATAAATATTGATTCGTGGTAATCA	1
2487024	1	AAG	GGGTATGATTACGCTTTTTAAAGCGTACCATAA	1
2500081	1	AAG	GCCAGTCGCGCAGCGAAGCGAGTAATGTCATCT	1
2507626	42	AGA	AGCAAGGTAACGTGGTTTCTCGCTTCGGTCTGA	1
2514134	1	AAG	GCGAGTTTTGATTTTCATGAAATGGCCTTACGT	1
2514819	44	AAG	GCGAGTCATCCTGCACGACCCACCAATGTAAAA	1
2523493	17	AAG	GCGTCGTTCGCAGTTCTGTCAGTTGTTGTTCGA	1
2530940	20	AAG	GGTTGCTTCGTCGTCATCGATTACTGGGAAGCC	1
2539310	44	AAG	GCGGCGGCGGGCGTCTGATTTACCTCGGTGCGG	1
2551142	2	AAG	GTTAGCGCCAGCGGATAGCGCAGAGCCTTGTCC	1
2554912	1	AAG	GTTAATCAAAGCGGATATCCACGCCCAGCTGAA	1
2569380	25	CAG	GTAATAAGCTTTACTAATATATTGCAGCTAAAC	1
2569613	2	AAG	GTTGTAACTAATGCGGGCAGCTTCCATGTTCGG	1
2570195	29	AAG	GTATTCGGTCCAGTACTCTTTAAAGCGCGGATC	1
2572619	34	AAG	GATCCGGGCGTTAAATCGGTGCGCAATATCTAC	1
2577620	7	AAG	GTGCCTACGCCAACGAAGACCGCGTCGTATTGT	1
2589019	44	AAG	GTTTGTAGTGCCGAGGGAGAACAGTGGTTTTCA	1
2598843	32	ACC	CGATGCAAGCGTGGCTACCGGACGCAATGGAAG	1
2608913	5	AAG	GCTTATTGAGCATCCCCGGCATATCGCGGATTA	1
2612627	28	GGG	GTGATCGCCATCACGCCAATGTTTTCTCCGTAA	1
2617735	1	AAG	GAAAACGGTGAAGTGGTGCGTTATGCACACATC	1
2621131	1	AAG	GGGTGACAGCCAGTGAGAAAGTTTTTGCTTGTA	1
2623514	39	AAG	GGTGTTTCTTTAACCTATAAGGAAGGCACCAAA	1
2623534	23	AAG	GGAAGGCACCAAAGTGTATACCTCTACCCAGGT	1
2631825	21	AAG	GATTGGAATAGAAGTTGCCAATGCCGCTACCAA	1
2632201	33	AAG	GGGTTTTCAGCGCGGCATCAGCCTGCTTGAGCT	1
2638047	6	AAG	GAACGGTTTTCCATCGTGTTCAGCATAAAAGCC	1
2655567	1	AAG	GTCTGACATTCCCGAGTAAATTGGTCAACTATT	1
2716161	43	ATG	GATGTCGATTTCTTTTACGCTCCCGCCGACTTC	1
2718226	1	AAG	GCATGAATACAAACAATGCGGCAGTCATAATGC	1
2718314	1	TAA	AGTAGTGAAGGTATAGAAACAAAGGGAGCCCGC	1
2719449	46	TCT	TCGCATGGGGAGACCCCACACTACCATCGGCGC	1
2719455	14	ATG	GGGGAGACCCCACACTACCATCGGCGCTACGGC	1
2719596	16	CAG	GGCTGAAAATCTTCTCTCATCCGCCAAAACAGC	1
2719642	45	AAG	GGTTAAGCCTCACGGTTCATTAGTACCGGTTAG	1
2720471	2	AAG	GGTTCACGGGGTCTTTCCGTCTTGCCGCGGGTA	1
2720597	1	CCG	GACAAGGAATTTCGCTACCTTAGGACCGTTATA	1
2720602	4	AAG	GGAATTTCGCTACCTTAGGACCGTTATAGTTAC	1
2720898	1	AAG	GCGCCTTGGTATTCTCTACCTGACCACCTGTGT	1
2721372	1	AAG	GCGTCGCTGCCGCAGCTTCGGTGCATGGTTTAG	1
2723128	1	AAG	GGCCCGGGAACGTATTCACCGTGGCATTCTGAT	1
2723397	2	AAG	GGATAAGGGTTGCGCTCGTTGCGGGACTTAACC	1
2724047	37	AAG	GGTATTAACTTTACTCCCTTCCTCCCCGCTGAA	1
2725349	34	AAG	GCGTTCCTGAATCAGATCGGAACCGAGGTTAGA	1
2728752	42	TGG	GTTTGCCCATCGGATGCACCGCCATATGGGTAC	1
2736021	62	AAG	GTACGTGATAAGCAGCAAAATATTCTGGCATCC	1
2742306	2	AAG	GCCAGACCGCCTGATAAGCCTGGTGTTAATCGG	1
2745739	1	AAG	GAACTTAACGAATTTAATCCGCAGCCCGGAGAG	1
2759072	1	AAG	GTATCGAGTTGCTGCTTGGTGAGATCAGGAAGA	1
2765137	42	CTG	GTGAGCGCAGGCTGTGTTAAAACTCCTGATCAC	1
2778207	39	AAG	GTTTCAAGAGCACCGCGATACGTCTCTGATGCA	1
2780038	22	CAG	GCACAGCGTAGCATTACAGCGCCAGACAGGATA	1
2784517	37	AGG	GTACAAACGCTGTTGGCAAGCCAGAGTAACCCC	1
2810143	29	AAG	GGCTATTACCCATTGTTGCTGTTAAAACTAAAA	1
2817637	25	ACG	GGTTGCGCCACGGGCTTTCAGCGCCTGCCCAAC	1
2818970	1	AAG	GTATGGTAAAGCATCACGCCCCGCACAAGGAAG	1
2834326	3	AAG	GTAAGTCTTAATTGAGGATGAAAATGTCAGTAT	1
2843159	1	AAG	GTGTGGCAGCCGATACAGAGCGTGGAGTCAGCA	1
2843589	41	CCG	GCCAGGGTGACGTAAATGCGAAAATGTTCAAAA	1
2850779	1	AAG	GTTGTGCGTATCGTTACGCCAGGCACCATCAGC	1
2855871	1	AAG	GCCACACAGCAATCGCTGGCGGCTCTGAGCTGG	1
2862728	1	CGG	GCAAAGCGATATTGTCCCAGGCTTTTTGTTCAA	1
2871944	2	AAG	GACACCAACCTTAAACCATCCAAATCTACCGGG	1
2871997	1	AAT	TGTCTGGAACTCAAATCCCGTTTCCGTATTCGT	1
2872006	14	AAC	CTCAAATCCCGTTTCCGTATTCGTTGCCCATGC	1
2872022	27	CCG	GTATTCGTTGCCCATGCCATCACTACATTGCCT	1
2872105	20	GCG	GGATACATCACCTACATATACCCCTGCACGTAC	1
2872114	52	TCA	ACCTACATATACCCCTGCACGTACCTCCAACAA	1
2872171	134	AAG	GCGCGGAGGTACATTTTCAGTGACCACGACCAA	1
2872206	30	CAT	TACTCATTTCAGCTACTCCGATGGCCTGCATCT	1
2872233	28	CTG	GCATCTCCCAGTGAAACAGGAAGCGGAATGGCA	1
2872251	2	CAG	GGAAGCGGAATGGCAACAGGCTGTGCATCTTCA	1
2872255	8	AAG	GCGGAATGGCAACAGGCTGTGCATCTTCAGGTG	1
2872256	41	AGC	CGGAATGGCAACAGGCTGTGCATCTTCAGGTGG	1
2872257	50	GCG	GGAATGGCAACAGGCTGTGCATCTTCAGGTGGG	1
2872333	275	AAG	GCGGAATCAATTTGGCTAATGTTTTACTACTGC	1
2872352	10	AAT	TGTTTTACTACTGCGAAAAATATCCCTGCACGC	1
2872356	33	TTT	TTACTACTGCGAAAAATATCCCTGCACGCCAAA	1
2872383	14	ACG	GCCAAACGGACTTCCCGGTCCGGCTCACCAGGG	1
2872388	12	AAA	ACGGACTTCCCGGTCCGGCTCACCAGGGTTACG	1
2872390	6	ACG	GGACTTCCCGGTCCGGCTCACCAGGGTTACGAC	1
2872437	38	AAG	GCTTTCGGTACAACAGTGTCAAATTTAATGATG	1
2872438	32	AGC	CTTTCGGTACAACAGTGTCAAATTTAATGATGT	1
2872442	51	TTC	CGGTACAACAGTGTCAAATTTAATGATGTCTGC	1
2872452	41	CAG	GTGTCAAATTTAATGATGTCTGCAATATCGTAA	1
2872481	76	TCG	GTAAACAAAGGAAAGAGGCTTTCCTGTATGCAC	1
2872490	165	AAG	GGAAAGAGGCTTTCCTGTATGCACAAACCCAAT	1
2872491	2	AGG	GAAAGAGGCTTTCCTGTATGCACAAACCCAATA	1
2872495	26	AAG	GAGGCTTTCCTGTATGCACAAACCCAATAGCTG	1
2872499	43	GGC	CTTTCCTGTATGCACAAACCCAATAGCTGGTGC	1
2872539	19	CAG	GCTGCAAGTATCGCCGCTTCAGTTACGCCGTAT	1
2872542	57	CTG	GCAAGTATCGCCGCTTCAGTTACGCCGTATAAA	1
2872543	30	TGC	CAAGTATCGCCGCTTCAGTTACGCCGTATAAAC	1
2872546	123	AAG	GTATCGCCGCTTCAGTTACGCCGTATAAACAGG	1
2872565	12	ACG	GCCGTATAAACAGGAAGTTGCAGCGCTAATGCA	1
2872581	161	AAG	GTTGCAGCGCTAATGCATTGGTTGATCGTATCG	1
2872625	43	CAG	GTCTTTCGGATCGTAGCGACGTCCATTCCATGT	1
2872638	39	CGT	TAGCGACGTCCATTCCATGTCACGCCGTATTGC	1
2872665	1	CGT	TATTGCTTCGCCAGAAGTGCGTAGGTTGCCCGC	1
2872681	123	AAG	GTGCGTAGGTTGCCCGCACGCGACTGCCTTCTA	1
2872684	11	TGC	CGTAGGTTGCCCGCACGCGACTGCCTTCTATAC	1
2872690	47	GGT	TTGCCCGCACGCGACTGCCTTCTATACCTCTGA	1
2872743	20	GGG	GCAGGCGCAGGTTCTCCAAACCGAAGTTCAAAC	1
2872764	17	ACC	CGAAGTTCAAACATTTTACGTACGACCTTCAGA	1
2872768	20	AAG	GTTCAAACATTTTACGTACGACCTTCAGACGCA	1
2872815	12	GAG	GCAAGTTTTGCCTGATAGAGCAGCTTATCTGAA	1
2872819	32	AAG	GTTTTGCCTGATAGAGCAGCTTATCTGAACGCG	1
2872828	44	CTG	GATAGAGCAGCTTATCTGAACGCGCACCTCCAG	1
2872834	1	GAG	GCAGCTTATCTGAACGCGCACCTCCAGGCTGAC	1
2872872	168	AAG	GCATAAACACGAACGCCCGCTTCCCCCACCCAT	1
2872959	26	GTG	GTACCAGGTTCCAGCATGATGCAGGCAACCGAG	1
2872968	34	GTT	TCCAGCATGATGCAGGCAACCGAGCCAACAGGA	1
2873032	188	AAG	GTACAAACGCGCCATCTATTACATCGATCTGCC	1
2873078	342	AAG	GATCATGGAGACGCGATCTTTGAGTGGAATGGG	1
2873088	1	AGA	ACGCGATCTTTGAGTGGAATGGGATTAAGGGGA	1
2876602	10	AAG	GCAAGAAATTTTTCCTCAACCTCCCCTTTCTTG	1
2877829	8	ATG	GTACATTGTGCACCTTCCCTACTTAAGTAGGGA	1
2883773	18	AAG	GTCTTCCGTAAAGTGCGGATTACCAAAGAACAG	1
2886235	43	ACG	GAAAGCCTTTCCCTGTTAACGCCCGATGGCGTA	1
2886240	1	AGC	CCTTTCCCTGTTAACGCCCGATGGCGTAACGAC	1
2890940	3	AAG	GCAAGCGTAATCAGCAAAAAGCTGAAGGTGAAG	1
2892109	2	AAG	GATTTTCACTGTTACTTCAGTGATATAGCACAA	1
2893694	10	AAG	GTTACCTTTCTCATTATCTCTGGTAACTGGAGA	1
2894114	38	TGG	GTATTGCGGCCATTATTCTTTATGCCCCCAGCG	1
2895053	1	TGT	TCTTCGTTTACCCAATTATCGGCCACTGGCAAG	1
2898925	10	AAG	GAAAATAAAGAAAATGGATTTAATCATGTCAAA	1
2899686	26	AAG	GTGGAGTCTGTATTTCAGCAATCTATCTTTTAG	1
2900529	32	GTA	ATTTACCATCTTTGTAGAATTCAGAAGCTGCGC	1
2901433	38	AAG	GCCTGCAAACAGCGGGTGACCATCACGTGGAGT	1
2902009	14	ATT	TTCAACGCCGCGCGTTTCAACATCTTGTGAATC	1
2903040	1	AAG	GTTAGGTTGAAAAGACGATGGAATAACCAAGAC	1
2905715	19	CTG	GTGGATGTGGTAAGCGAAGTCCAGCGGCGTTGA	1
2909481	1	AAG	GCAGGTAAGCTGATTCTGGAAAGTATTCCATTC	1
2909538	1	AAG	GTCGTTACTCTGCTGGCACATTCTTCTCACGAT	1
2913410	22	ACG	GGTAATCCGCGCATCCGGGAAGCGTTTCTTCAA	1
2913493	22	AAG	GTTTGAAATCTTTAAAGCCGTAGCGATCCTGTG	1
2913748	46	AAG	GCAAAGCGGCTTCCAGCGCCGCCACGGCGTTAA	1
2914653	18	AAG	GTAAGTCAGGGCGTTGATACAGTACTGACCGAT	1
2915612	27	AAG	GCGCGCCATAGCGGCTCACCGTGCAACAACACA	1
2916017	9	AAG	GGCATCGAACTGTTTGCCGCCATTGCAGAAATT	1
2917476	24	AAG	GCAACCTCAATAAGAAAAACTGCCGCGAAGGAT	1
2917910	1	AAG	GTCTTACAAGGCGCTTACAGACAATGCCTTAAG	1
2917942	1	AAG	GGAAAATTTCATATGAAAGTTAAGAATTAACAA	1
2919231	31	AAA	AGTAGTGGAAGAGACGCTTGTCAGCCACCTGCT	1
2921851	1	GTT	TGTAGAAGAACACTTTGGTATTGGCGCAGGTAA	1
2922776	25	AAG	GTACCGGCAATGCGTAAGTACAGCGGTCACATC	1
2924234	3	AAG	GATATGAACGCCAAGTACCGCGAAACCTCTCGC	1
2925786	17	GCG	GCATCGACACCCGTCGCAGCTTTCAGCGCTGGA	1
2926003	14	AAG	GCCCTTCCAGGCTACGCACATCGGCAAACTCCG	1
2926068	44	AAG	GTATCCTGTGGAGAACCACCACCAATAGCGATC	1
2926317	15	CCC	CCAACAGCACCCCGACCAAACCATGCCGTTTCG	1
2926599	36	AAG	GTTGCCTTACGATTTTTGAGAGCCAGCGCAACA	1
2927032	31	AAG	GTTTATTTCGTTCCATTAGCTACCTCTCTCTGA	1
2929336	1	AAG	GGCATCCCAGCATTCTCCATTTACGGTCATGAC	1
2930167	25	AAG	GGTAACCCGACGATGAAGCCACACTGGGAAATC	1
2930344	42	AAG	GGCCTGGGACCGGTACTGCAAATCGCGGAAGGC	1
2931028	14	GTG	GAACTGACTGAATGCCACATCCGCGGTATCGCC	1
2932087	1	AAG	GTTCTCGACGACGCCGAAACGACCGTCGCAGGA	1
2932240	38	AAG	GTGTGAAATGCTGAAAACAATTTCGCCGTTAAT	1
2933006	1	AAG	GGGATGGTGATAGCCTTAGACGCCAGTTCAACT	1
2933355	1	AAG	GTAAATTTAATCGTTCAGGGGAAGCCCGCATCG	1
2935590	23	AAG	GTCGCGGAACCAACCAATGAATGGCGAAACTGG	1
2936653	5	AAG	GTGAATTTTGCGTCACGATCGGTGCATCAAGCC	1
2937458	44	AAG	GTGAGTTTTGACGGCTTCACGACTCAATCTGCG	1
2938057	10	AAG	GCGCAGGCTAAAGAGATTGCCGGATGCGAAAAC	1
2938335	44	AAG	GCAGGTTTAAGCACAGAACCGGGTCGGATAAGA	1
2938345	2	AAG	GCACAGAACCGGGTCGGATAAGACGTTCGCGTC	1
2940844	36	AAG	GCAGTACGGTGACGCGGGGTGGAGCAGCCTGGT	1
2940954	36	AAG	GCAGTACGGTGACGCGGGGTGGAGCAGCCTGGT	1
2942660	2	ATC	CAATACCCACCGGGGAAAAACGTTTGTCATCAT	1
2943321	27	AAG	GGCGATTACAACTCCGGTACGGTGCGCTTTTTG	1
2943784	4	AAG	GCAAATTGTTTGTGCTGACCACGCGCAGTATTC	1
2947344	32	AAG	GTTTTCAGCAATGTTACGCGCCGACATCAGCGC	1
2950721	38	CAG	GGAATATAAGGGTTAAGCTCTGGCAAAGAGAGC	1
2955146	43	CCG	GCATATAAAGACGCGCGAAGGTAACCCCGGCGG	1
2957202	25	AAG	GCAAGCGAAGGTGTCAGGTCGCTCATTTCGACT	1
2964115	27	AAG	GGTGAAGAAGAAGGGCTGAAAACACGCGTTTCA	1
2967040	19	AAG	GCACCTACAAACACCATTTGCAGGATGGGCTGG	1
2967285	45	AAG	GTAATGGCATCTGTTTCAGATAGCGAATATCGC	1
2969433	24	AAG	GAACGCGAGCGACAGTAAATTAGGTGCGAAAAA	1
2969496	1	AAG	GAGACAGGGTACGAAGAGCGTACCGAATAATCT	1
2969809	1	AAG	GTGTAACCAAAGGTTTGCAATCTCTTTTTTTGT	1
2974090	1	AAG	GGGCCGGATGTACAGCACATCCGGCCCGTGAAA	1
2974881	13	CAG	GCATACGCAATACTTCTTCCGCCTCAATATGAC	1
2975741	17	AAG	GTTCATTAATTGATAATTAATATGGATTATTTC	1
2979042	1	AAG	GGAAATATGCCTGAGCAGCAGTCAGAGACATAA	1
2982777	3	CTG	GCAAATTGGGTAATTTTTAATGACCAGGGACGA	1
2983389	3	AAG	GAGGATTATTAAGAACCAGTTTACTCAGTGAAT	1
2984303	3	AAG	GAAAAAAACAAACGACATTCTACCCTTCTCAAA	1
2984522	30	AAG	GCAATGCAAGCTTAAAACTCATAATTTAAAAAA	1
2986197	1	AAG	GGATATAAGAATCATTATTTATCAGATGAAATG	1
2986923	1	AAG	GATATTTAAAATGCTCTAGAGTTAAAAGTATGA	1
2987449	19	AAG	GCAATCTAAAAAAGGATAGCATAGGCAAGAACA	1
2987462	1	AAG	GGATAGCATAGGCAAGAACAGAGATAAGAATAA	1
2987504	22	AAG	GAGTTTAGATTATTGGTTAATGCAGATAAACCA	1
2989401	1	AAG	GTGTTGATGCAAGTGGTAACGGCGATTGTATGT	1
2990330	109	AAG	GCAACAGCGCATTCTGGCGCATGATCCGGTAAA	1
2990743	11	AAG	GTTCAGAGGCAGGAACAACCTGTTCTCCGGCGG	1
2991009	3	ATT	TTAAGTGATATTGGTTGTCTGGAGATTCAGGGG	1
2999139	13	AAG	GCTCCATAGCTTTACCTTCCAGACTTACTTAAA	1
3003651	14	CAA	ACCATTATTGACCATATGGGATTTGGCCCAAAC	1
3005200	1	AAG	GCCGATCGGTTCGTTCTTTACCGAGCAAGAAGC	1
3005603	1	AAG	GGTCATTTTGCGAAAGGTTCTATGCTGCCTAAA	1
3009280	10	AAG	GTTTCGAGCCGCCTCACATTTTTTTATATTTCC	1
3009887	46	AAG	GGTATTAAGCAACCGCCGATGCAACAGTTCATC	1
3010819	42	AAG	GCAAGATATTCCGGAATACATCCGTCTGCTTGG	1
3020067	5	AAG	GCATGGCAGAAGAAAGTTAAAGTGGGCATGGGA	1
3025918	17	GAT	TCAGTCTCGGCGTTGGCATGACTCCGACGCTCT	1
3030090	2	AAG	GGGTCCAGCCACTCAGTAACCAGTTCGCCAAAC	1
3033547	1	AAG	GGCGTGAAGTTCGTCGGCTACTGGCCAACGGAA	1
3035710	15	ATG	GTCTGGGATTTGATGCCTTTATCACAACAGGGA	1
3037507	31	AAG	GTGGTATTTGAACGCTATAAGCACAAAGTCAAA	1
3037732	1	AAG	GTCGGCTGTATGCTGGCGATGGTGCCGCTCTAT	1
3049204	33	AGT	TATGGAACAGCGTATTCGGATGCTGCAGCAGAC	1
3050218	1	AAG	GGGAGGATTGCTCCTCCCCTGAGACTGACTGTT	1
3052521	45	AAG	GCATCTGAACTGGAAACGGCCCCTTCAATCTGG	1
3076027	16	AAG	GTAAAGCCTGGTGGTGTCGAACGTAGGTCAGAT	1
3100546	8	AAG	GCACGCCAGGTGGATAAGGCAACGCCCCTTCTG	1
3113590	44	AAT	TGAGGGATCTGGAAATTAATCACCAGTGAATAA	1
3118623	1	AAG	GCGTGACTTCGTTGCCTTCCAGCACCTGTTTAA	1
3123505	13	AAG	GGAAGGTGCGAACAAGTCCCTGATATGAGATCA	1
3135701	3	TTC	CTGAATGTGCGGCGTTTTACCGCCCAGCAGCGC	1
3151975	31	AAG	GGGAACACTATATGAAAACGATTTTCACCGTGG	1
3161421	1	AAG	GCCCGAAATGCCTTTACTTGCGCCATGAAAGCA	1
3171596	14	AAG	GTCTGCCGCCGATCGTGATGCTGCCTTTGAAAA	1
3179635	30	ATG	GACGGTCTCCCTCGTTGCCCGGCAACATGGTGT	1
3179698	39	AAG	GCAATACCAGGAAGGAAGTCTTACTGCTGTCGC	1
3180591	35	AAG	GCGTGACTACATCAGTATCATGCCCAAACCAGA	1
3182034	37	AAG	GAAACGGGTTATAGCTACCGCGCTAACTATTCA	1
3191931	45	CGG	GCAATGGCGCTGAGCGTTGGCAGTAAAGAGCGC	1
3194450	1	AAG	GTTTGAAGCAGTGGCAAGACCTGACACAGAGGA	1
3197383	1	AAG	GTGACCGACAATAATCATATGGCCCGTGCTGGA	1
3209933	1	AAG	GCGATTTGTAGAACTGATATGTCTATAGTCTGA	1
3213629	20	AAG	GCTATGCGATGAGTTCGGCGCACTGATGATCCT	1
3221678	1	AAG	GGTACAGAACTTAAGCGGCAACTTTCGTTATAG	1
3224398	1	AAG	GGGATGGAGCGTTACGGTTATCGTGATGATGCC	1
3229537	1	AAG	GATCCATGTGCTAAAAAACGCGCTCGGGTTACA	1
3231360	1	AAG	GTCAGTGATTCTGTCCTGGCGAGCGAGATTCAG	1
3239894	1	AAG	GTTTTAGTTTCCCTTCAAAGCCGCCTTCTCAGG	1
3242847	2	AAG	GATTCGTAGCAAAGCGGAGCAGGCACTGAAACA	1
3256777	16	AAG	GGCCACACTGTCATTTAAATTCCGTTTTTCCAG	1
3257384	34	AAG	GAAAGATTTGAAGATAGCCACGAGTGCGATGAT	1
3258369	1	AAG	GTACTCATATCCTATCCTCAACGAATTAATTAA	1
3283710	55	AAG	GTCTGTATGCCTCCGGTTCGCAGCAAGACTATT	1
3287876	1	AAG	GCCAGGTTCAGCAGGATGGCGCGAGTATTGTGG	1
3295585	1	AAG	GAACCAACCAGTCTCAATACCCTGGAACTGCTG	1
3296727	1	AAG	GTAAATAGCTCACTTTGTTAACAACTTTAACTA	1
3312688	46	AAG	GATCCCGGCAGAAGAAGTCACAGTACGCTTTGA	1
3320290	30	TCG	GCCATGTCACTCAAGGGATTAACCTCTTATTAC	1
3321453	31	TAA	AAGTTACACACATTTGCTGTGTAAAACGAGGGG	1
3335284	1	AAG	GAAAACGGCCAGTCTGCGTGACGCGTTGCTGGA	1
3341900	1	AAG	GATTGTCTACCATCGTGGCGATGGTGGCGATAA	1
3345841	32	GCG	GGTTACAGCCGGAAAACTCTTTATCTTCGTTAC	1
3346710	1	GTT	TCAAACGCCCCGCTTCCCAGGCTTTCGCCATAA	1
3350208	60	AAG	GGCTTGTACAAAATCATGTCCAAAATGGGCATC	1
3358275	1	AAG	GTCGGATTCAGTGCGATAACACAACGCCGTGCA	1
3360029	38	AAG	GTTGATGACTCATGATGAACCCTGTTCTATGGC	1
3360219	17	AAG	GGATGAAGGGGAACTAACCGACATGACAGATAT	1
3365142	32	AAG	GCTGATAAAGATTGCGGCGCATAACAGCCCAAG	1
3369212	1	AAG	GGCTTAACGACGATTGGCACTGTCGATGCGGTT	1
3381127	1	AAG	GCAATGGTTCCGGCTGAATGGTGATCACAATGA	1
3385291	1	AAG	GGCGACGTTCGGCCAGTTGACCGAGGATCGCGA	1
3388040	1	AAG	GTAATCAACCAGGTCTTTACCCATCAAGTTTTC	1
3388881	18	CTT	TCAAGGGAGAACTGTGCCGTTTCCAGCGCAATA	1
3391123	1	AAG	GGCGTTACGTTTACTAACAATTCAGCCGTCATG	1
3393116	1	AGT	TTCTAATTGGTCACGCGAGGCCAGCGTCTGCGA	1
3397408	2	AAG	GTTTAGGTGCTAGCCGTGTTCTCCCTCGTGATG	1
3400764	22	AAG	GAGGCGCGCTGGGCGCTGGGGCTGACCCTTTTG	1
3416627	22	TTT	TATGGCGGGCGTCCTGCCCGCCACCCTCCGGGC	1
3416674	31	ACG	GTTCAAATCCGCTCCCGGCGGATTTGTCCTACT	1
3416803	46	TCT	TCGCATGGGGAGACCCCACACTACCATCGGCGC	1
3416809	14	ATG	GGGGAGACCCCACACTACCATCGGCGCTACGGC	1
3417048	46	TCT	TCGCATGGGGAGACCCCACACTACCATCGGCGC	1
3417054	14	ATG	GGGGAGACCCCACACTACCATCGGCGCTACGGC	1
3417195	16	CAG	GGCTGAAAATCTTCTCTCATCCGCCAAAACAGC	1
3417241	45	AAG	GGTTAAGCCTCACGGTTCATTAGTACCGGTTAG	1
3418070	2	AAG	GGTTCACGGGGTCTTTCCGTCTTGCCGCGGGTA	1
3418196	1	CCG	GACAAGGAATTTCGCTACCTTAGGACCGTTATA	1
3418201	4	AAG	GGAATTTCGCTACCTTAGGACCGTTATAGTTAC	1
3418497	1	AAG	GCGCCTTGGTATTCTCTACCTGACCACCTGTGT	1
3418971	1	AAG	GCGTCGCTGCCGCAGCTTCGGTGCATGGTTTAG	1
3420733	1	AAG	GGCCCGGGAACGTATTCACCGTGGCATTCTGAT	1
3421002	2	AAG	GGATAAGGGTTGCGCTCGTTGCGGGACTTAACC	1
3421652	37	AAG	GGTATTAACTTTACTCCCTTCCTCCCCGCTGAA	1
3425550	24	AAG	GGAAAAGCAGAAACCCACGGCAGCTGGCATCCA	1
3427316	34	AAG	GGTTGCCTGTCGATCCCTGAACAACGTGCTTTA	1
3431202	1	AAG	GTTTATTACCGACGTCGAAAGACTCTTCCAGCC	1
3434637	39	AAG	GCGATGTTAACAACACGACCGTTTACCATAATT	1
3437660	1	CAG	GACAGACGAATTTCGGCTGTAATCGCTGCTTTA	1
3443650	2	AAG	GTACGAGTCGGTGCGAATTCACCCAGTTTGTGA	1
3448388	33	AAG	GAGATATTGCGCGTTGGAGATCATCAAGTATGC	1
3462738	1	GTT	TAGAAGAGGCTACCCACCAGGCATTTTTATATA	1
3480658	39	AAG	GTCTGCTGTACCGTGAACTGGCAGATTATTGTG	1
3484379	9	AAG	GAAGATCCGCTGTGCCAGACCACTTCCCACCCG	1
3502980	36	CTG	GCATATCGCCTGGCGCATAACCCAATGCGTTGA	1
3517234	288	AAG	GATTACCGATACGCTGAAGGCGCTGCCAACCTA	1
3517421	3	AAG	GTGACCGATGTTCTGCAAACGGGTCAGCAAATC	1
3524386	1	AAG	GGCCGACCAGAATGTCGCATCAGGTTTAACAGA	1
3525324	26	AAG	GCACCAGCCACGTCAAGCCATTGGCGAGAAAAA	1
3536779	15	AAG	GCACCTCAAACAAACTGATCGCATTTCGCATGA	1
3539559	41	AAG	GTTATCCCCTCTTTTGTAGATTGCCCGATGCGA	1
3544699	1	AAG	GCGAGTATTAATTTCGTTAATAATCTGCATGTG	1
3548954	43	ACG	GCAACGTGAATGGCAGGTACTGGGGCTGATCTA	1
3550845	1	AAG	GTAAGTCCCGATGGCGTTACCAATTCCGCGTGA	1
3564425	38	AAG	GCGATGCCCCTCGGCGGGTTGCCAGGGGCCATG	1
3577951	4	AAG	GAAATCATAAAATATTAGCAGATACTTATTTCG	1
3582140	1	GCT	TCGCGCGGGCGACGTTTGAGCAGACCGTCCAGC	1
3584156	23	AGT	TACCACAACGCTTCGCCCGCAGGCCAGATAAAA	1
3603617	14	AAG	GCGTCTGGAAGATCAGCAACGTAGCCGCGATCC	1
3604257	2	CCA	ACCGATACGGTTAATGCCGTTAGGGAATAACAA	1
3605161	1	AAG	GAATCAGAATATTGCTGGCGTGACTCCCGCTAC	1
3605443	2	CTG	GATCGCACTAACCGCGCTGGTCGGCGTACTGGC	1
3617365	1	AAG	GGATTTCATCTGCCAGAGTATTACAGTTAAGAG	1
3617914	8	AAG	GCAATATGGTGATTTTGAAAATGGTATTCCTGT	1
3618711	16	AAG	GAAGAGGAAATGCAGCAGAATTATTTTCAGGGA	1
3618790	1	AAG	GGCAGGGTTAAGACGTAAGATGCGAAAAGCAGC	1
3621291	22	CCC	CTGACGCGGCGCGTGGGTGGTGTCGTGTACCAC	1
3624054	4	AAG	GGAAACGGCAAATACGACCAGCGCGCAGAGCAT	1
3624362	23	AAG	GGCATAAGTCCATTTCTGTTTTTTTCATGCTGG	1
3634633	1	AAG	GATCCGCGGCTTGATGGCGCATTCACCCTGTTC	1
3635761	1	TAG	GATATCAAAGCGATGCCCTTTAGTGACTACCGC	1
3636173	15	AAG	GCCAGTACAAAGGCATCGCGCCCAAGTCCTGCA	1
3646510	38	AAG	GTTGATGACTCATGATGAACCCTGTTCTATGGC	1
3646810	1	AAG	GAATTCCAAAGACAATGTTATAAGCAAGTTAAA	1
3646820	1	AAG	GACAATGTTATAAGCAAGTTAAAGCCTTTACGA	1
3647477	17	AAG	GCGCGCTTTGGTGGGAAGGTTATCAACGTTATC	1
3650503	2	AAG	GCACAGTAGTGGGTGCATTATTAATCTGCTCGG	1
3654739	1	AAG	GACGGTTTATCCTTACGACACCACGCCGTTTAT	1
3659116	3	GAG	GAATATATTTATGTCTTGCATACGCAATTAGAC	1
3659717	50	AAG	GGCCGGAACCTGCCAGCCGCGCAGACGCAGACG	1
3660126	31	AAG	GCACTGATCGATTTCACACGCGGCAGGCGGAAG	1
3660127	2	AGC	CACTGATCGATTTCACACGCGGCAGGCGGAAGT	1
3660399	46	TAG	GGGATCTCACGCAGCTCCACATCCCAGTAGCGG	1
3665510	1	AAG	GCCAAAATAACAAACGGCAAGGAGACAAAAATA	1
3687421	32	AAG	GAAGTGGTGCGGCGTCTGCATCATCGCCAGCTG	1
3705259	1	AAG	GCGCGCCATTAAACAGGCTCCAGGTATAAACCG	1
3706229	2	AAG	GGCACTGATTACCACGCTCGCCAGCAGGCTTAG	1
3706916	1	AAG	GTTTGTCGGCACCACAATCTGTTACTCCTTTAT	1
3708730	19	GCG	GTGACGATCATCCAGTGTTTTTGCTCACCAAAC	1
3711222	43	AAG	GAACGCTTCAACGCCCGCTACTGCGATTTGGAT	1
3712365	1	AAG	GAGGCGCAAACCAGCGAGAGCAGGACTTTCCTG	1
3716552	29	AAG	GACCATGTTGGTCATCAGGTCGCACTTAGACAG	1
3720753	1	AAG	GAGCTTTATGTTGCTCATGCCGAGCGAAACAAA	1
3723370	1	AAG	GCCATAGACCGTCGCGGCATCGTAATCATATTG	1
3726740	1	AAG	GTTAAAACGTCGTCCCCCGACCTTGCTATTGGA	1
3731274	1	AAG	GGAGCCGCCGTACGGGATTATTACAGCCAGCAA	1
3734102	18	AAG	GGATTTGCCCATTACGACCAAGCAGCTCTATCA	1
3742889	1	AAG	GCGATTCGCCTGGCGCGCGATCTCGGCATTCGC	1
3745003	1	AAG	GTTCATTTTTTTCACTTTGCGACAGAATAAAAC	1
3745505	1	AAG	GTCTTTGACCGAACCACCCGGCAGCTGATGCTC	1
3749359	1	AAG	GTTCCACGGGATAATCTGCCCCACCACGCCTAA	1
3751497	35	AAG	GCGATCGCGGAAATCCGCCGCGCAGGTTGAACC	1
3759368	1	AAG	GCATTGACAAAATGGTGGAACGATACAGCATCA	1
3759672	1	AAG	GATAGCCCTTGTGGAGGTTCCTGCAATGTCAAA	1
3759815	1	AAG	GGATTTCATCTGCCAGAGTATTACAGTTAAGAG	1
3760056	1	AAG	GAAAAACCCAATTTATTCACCTAAAATAGTAGA	1
3762794	2	AAG	GGCCGCAGAGGCTGAACTCGGACTGGCATATAT	1
3763584	1	CCA	ATAATCTCCCCCCTCCCCCTCAATGATCCAAAT	1
3768531	2	AAG	GGTGCGATGGAAGAAAGTGGTGCAGTATTGATC	1
3768693	1	CTG	GGCGACCGTCTGATCAAGCCACTGCTCGGTACG	1
3769860	1	GTT	TTATTATCTTTTTTCTATAGATTTCTTAATTAA	1
3770145	2	AAG	GAGAAAGCCACGCTGGAAGCAGAAATTGCTCGC	1
3772794	2	AAG	GATTCAGCTTTGCTTTGAAGCAACGCTAAGTGA	1
3791706	1	ATG	GATTCGGGGACCAAATTAAATGCGAGGGATATT	1
3793010	1	AAG	GTGAATATGCGATTTGAATTGCAGCAAAGGCAA	1
3793203	2	AAG	GGACCGTAATACGAGGCAGTTCTGGAGGATATA	1
3795214	1	CAA	ATTGATGTGATGGAAACACCTACACCATCAAGA	1
3795513	1	GGT	TTTCAGCAACGCCGTATTCTTCCATGGCGAAGC	1
3795876	1	AAG	GTAACCTTTAGCAATTCCCGCAACACCTAACGA	1
3799194	1	AAG	GCGTAATGTACGACGAGTCTCCAGTTCACGAAA	1
3801111	1	AAG	GCTTTTTTTCCAAATACCATGCTGCCGATGACC	1
3809906	24	ACG	GCATATTGAAATCTCCGGCTTGAAACAAATGTG	1
3810812	48	AAG	GTCTATCAATGCCGAAGTGACAAACTCCGCCAT	1
3811996	1	AAG	GGTCCAGGTGCAGTGAACACAATGGCTAAATAT	1
3815578	1	GCT	TGGTACCGGAAGAAAACGATAAAACCACTGTAA	1
3815776	1	AAG	GCCTGAATCAACTGATTCAAACCTACCTGCCGG	1
3817193	1	AAG	GCGTGATGATTCTGTAAGCCTGGGCCGTCGTCT	1
3818136	1	AAG	GGCCAGGGCATGCAGATTCTGGCAACCCATCTT	1
3820016	1	AAG	GGTCGTCAGGCATACTGGGTTTGTACGTTGATT	1
3821665	41	AAG	GCCCTAACAAGCTAGCCATACCAATGCCAATGG	1
3823714	1	AAG	GATAATTACCGCCGCAGTCTCACCTCTTTAACC	1
3827394	1	AAG	GCGCTCTCCCAGACCGTAAACTGTTTCGCCAAC	1
3828904	1	AAG	GGGATATTGACGACGGTATAAAGTAAGGTAAGT	1
3833433	5	AAG	GAATAAAAAGGAATAAAAGTGGAATATAAAGTC	1
3835521	2	CAA	ATTTGCCAGATGAGCAACACCTGCGCGGCGTTT	1
3837489	1	AAG	GGACGTTACATTGCCGGTGTTGGCGCAGAATAC	1
3838192	1	GGA	AGATCGCCCATGAAGGACACATCGATGCCTTAA	1
3840703	37	CAG	GTAACAGCAGTGCGGAAATCCCGGCGGCGATAG	1
3840935	1	AAG	GCAGGTTGCCTGCATCACGTAGCTGGCAAATGG	1
3841490	1	CCG	GACGTTATGCGCCGTGTTCCATAATGCCCACCA	1
3846560	1	AAG	GTATACGTGTTCCGCGCAGAACGCGCAATTTCG	1
3850225	1	AAG	GCAGCCTGAATAATGCCCGCCGGGTGATCATCA	1
3850997	1	AAG	GTCATTACAGGCAAAATAGAGCGGATGGTGATA	1
3853368	1	AAG	GAAAATAGCCTTGTTGCGATCCGGTATCTGTTT	1
3856427	22	AAG	GGCGATAATCACCACATAAGACGTCCCCTGGAA	1
3856882	1	AAG	GACCCACCACAATCCCGGCGAAGGGAAACAGCA	1
3864158	1	AAG	GCCCAGTGAAAAGCCCTTACGTACCAGCAGATC	1
3866173	1	AAG	GTCATTGATGCGCGATGGATCCTGACCAATCAA	1
3867189	1	AAG	GTGTTCCCAGCACATGCGAGGCGCGAACTTCAA	1
3870075	2	ACC	CATCAGCGGCCTTCTGTACCAGCGCGCCGTTAT	1
3871028	1	AAG	GCGTAGCGCATCAGGCACGCTCGCATGGTTAGC	1
3872697	1	AAG	GCCATCGTTCCACTGCAACGCCACTTCGACGCC	1
3873778	1	AAG	GGTATCTTCCACCGGCGCACCGTCGGCGCGAAT	1
3873817	15	AAG	GTCCGCTTTGTGCGGGCCGTGCGCGGTGTAGGT	1
3874512	39	GCC	CGGGAGATAAGGCGAGATCCGCGGTTTCAATGT	1
3875220	1	AAG	GTAATAGCGAACGTCCTGATGCGCCATAGAAAA	1
3876582	1	AAG	GGAACAACGGGTTATAGGCACCGCCAGGGTTAT	1
3879122	1	AAG	GTATGAGAAATACAAGTTCGATACCATTGCCGA	1
3879683	1	AAG	GGTTAACCCGCTGGGCGGCTGCTTCCCGCTGCT	1
3880070	1	AAG	GAAAAAATCCTGATTCGGTGAGTTTTCGCTAAA	1
3880281	1	AAG	GTTGCCGAAACCGTGCTGGGTAAACTGCCTAAG	1
3883619	1	AAG	GCACTCTGCATTTTGGGGTGTTATGGTTATAGC	1
3885155	21	AAG	GTGGCCGATCGTTCAGGGAGAAAGCCGGTCGCC	1
3886644	1	AAG	GTGCTGTTTAGTGATGTGCCCTGCGTCTGGTTA	1
3887033	1	AAG	GATCGTCTGGTTACGGGAAACCATTAAAAACCT	1
3887132	37	AAG	GTTGTAATAAGCTTGTCTGAATCGAACTTTTAG	1
3888887	11	AGC	CGCACCAGCTGCAGCGTAGCCTGGCACCATCCC	1
3889394	1	AAG	GAAGCCGAGGATACCCAGAAGTACGCTGTGAGA	1
3889679	1	AAG	GAACGCATTCAGGCCCATAGCGGGTGCCAGTGC	1
3890428	1	CAG	GCGATCACTGCGCCAATGTGTGTGGTATCTAAC	1
3890855	1	AAG	GGGAGTTTGATATGTCTGTTTCACGTCGGGTAA	1
3891329	16	AAG	GTTAAGCGGGATACTTTATCTTTGGGCTACTCA	1
3891429	29	AAG	GCCACTGGAAACAGGCGCATTTGAACAGGATAA	1
3891808	1	AAG	GATCGCCTCGATGAATTTGCCAACCTTGAAGAA	1
3891841	2	AAG	GATTGTGAGAATTTCGGTATTAGAAATTCTGAT	1
3892059	1	CGG	GCTTTATCAGCGATTACCATCAGCGAAGGATGC	1
3892796	33	CTG	GCATAGGCTGGTCGCCAGACATCCATTTCATGG	1
3892878	33	AAG	GCTCAGTTTTCAGCCCGGCGATATCCTTGCCGG	1
3893498	1	AAG	GTTATGGCGATCAAATCACCATGCGCAACAGAA	1
3897225	2	AAG	GAAATCAGCCGATCGCCTGTATTGACCTTGTCA	1
3899269	2	AAG	GCATGTTCAAGAATACGCCAGGATAAAAACTTC	1
3899585	3	CAG	GCAACACGTTTTGCTGAAAGCGTTTAATCGCAA	1
3900478	2	CCG	GCTTCGTCAATGTCCATCCGCGCGAACGCGTCC	1
3901223	2	GCG	GATACCACGCGCAATACACAGACGCTGTTGCTG	1
3902350	2	AAG	GTGCTCCATCTGCGCCACCACAATGGTGTAAAC	1
3903739	35	AAG	GCAGGCTTGGTTGCAGCCATAAGTTACTCTTCA	1
3904746	21	AAG	GTGTCAGCCCATTTGGCATACACCGGCGCAGGG	1
3904841	1	AAG	GGTCGCGGCGACAACAGTTGCGACGGTGGTACG	1
3904969	1	AAG	GGAATATGACAGTTTTATGACAGAGAGATAAAG	1
3906227	2	AAG	GGGTGTTTTTGATCGCGTTCGGCTGTTCGTAGA	1
3907467	1	AAG	GTCAGATGACCAGCTTTCGAGCCTTTACCCAGA	1
3909948	2	AAG	GGCATACGGCCCAGCAGTGCGGATACTTCCGTA	1
3911057	1	ACG	GGCAGCAGCTGGCTGATGGTCGGAACCTGAGAC	1
3911429	1	AAG	GGGTGCTTATATTCCAGATTACCGTGTGCAAGG	1
3911566	1	GTG	GATCTTTTGCGTGTTCTGGACGCTTGCGATCTT	1
3915874	2	AAG	GCATCAAAAAGCGGTCAAATTATACGGTGCGCC	1
3916658	1	AAG	GGAAACTCTTCTACCCTGCTCTGTACTGGTTCA	1
3917438	1	AAG	GTCATTTCCGGACGACGCAGCAGATCTTCACCA	1
3917586	1	AAG	GTTTCTCGTTAAAGCGCGCCCAACGTTCGTCAT	1
3919228	1	CGG	GTGATCCTGGACCGTATAAGCTGGGATCAGAAT	1
3919578	1	AAG	GATCGGGCTTCTGTTCCTGCAATGCTTCATAGA	1
3919883	1	AAA	AGTATGGGATTAAAAAAGCCGATCAGGGCTTGA	1
3920490	1	AAG	GCAACAGGACGCAGGAGTATAAAAAATGAAAAC	1
3920870	1	CTG	GGGAACGCGTAATGGGCGACGGTGAGCGTCAAT	1
3921781	3	AAG	GATCGGTGCCGCCACGAAACTGCTGGCTTAAAA	1
3922063	1	ACG	GCCACGACTCACCGTGCAGGCGATAGGTGAGCA	1
3924390	1	AAG	GCCCCTTTTCCAACGAACTGCTCAGGCGGGAAA	1
3927282	1	AAG	GTGCTTACTGGCATCTATACTCGCGATGCCGGT	1
3932178	1	AAG	GGTTATCGGGCGGCGATGAAACGTGCGGGTCTC	1
3933010	4	AAG	GACTTGGGTAACCATCGATTTTGCAATAATGGA	1
3933123	2	AAG	GGAACGGTACACAGCCGGTCCCCAGACGGGTTG	1
3933757	1	AAG	GCGATCGGCTAGCCATCCGCTTACCGGAATAAG	1
3933789	4	AAG	GCATCGCCACCGTCAGCGTATAACTGATGATGG	1
3933852	1	AAG	GGCTATGAGCGATTGCGGGTAAGGCGGTATTAA	1
3934610	1	AAG	GATCCGTTGCGCCAGCTTCTCAGCCAGAACATA	1
3935620	4	AAG	GGGAGTAAAGTTAATACCTTTGCTCATTGACGT	1
3935764	24	AAG	GTCAGATGTGAAATCCCCGGGCTCAACCTGGGA	1
3936069	1	AAG	GGTTAAAACTCAAATGAATTGACGGGGGCCCGC	1
3936425	1	AAG	GCGACCTCGCGAGAGCAAGCGGACCTCATAAAG	1
3937070	1	AAG	GCGACTAAGCGTACACGGTGGATGCCCTGGCAG	1
3937078	1	AAG	GCGTACACGGTGGATGCCCTGGCAGTCAGAGGC	1
3937364	2	AAG	GCGTCTGGAAAGGCGCGCGATACAGGGTGACAG	1
3937487	2	AAG	GGCTAAATACTCCTGACTGACCGATAGTGAACC	1
3937719	40	AAG	GTTGCAGGGTATAGACCCGAAACCCGGTGATCT	1
3937770	20	AAG	GGTTGGGTAACACTAACTGGAGGACCGAACCGA	1
3938104	1	AAG	GGCCCAGACAGCCAGGATGTTGGCTTAGAAGCA	1
3938154	27	AAG	GCGTAATAGCTCACTGGTCGAGTCGGCCTGCGC	1
3938644	15	AAG	GCATCAGGTAACATCAAATCGTACCCCAAACCG	1
3938992	1	AAG	GGTAGCGAAATTCCTTGTCGGGTAAGTTCCGAC	1
3939606	2	AAG	GGGTATGGCTGTTCGCCATTTAAAGTGGTACGC	1
3939814	47	AAG	GCATCTAAGCACGAAACTTGCCCCGAGATGAGT	1
3939885	1	AAG	GACGACGACGTTGATAGGCCGGGTGTGTAAGCG	1
3939991	6	CGG	GATGAGAGAAGATTTTCAGCCTGATACAGATTA	1
3940001	11	AAG	GATTTTCAGCCTGATACAGATTAAATCAGAACG	1
3940113	227	AAG	GTGAAACGCCGTAGCGCCGATGGTAGTGTGGGG	1
3940136	50	GGT	TAGTGTGGGGTCTCCCCATGCGAGAGTAGGGAA	1
3940138	33	TAG	GTGTGGGGTCTCCCCATGCGAGAGTAGGGAACT	1
3940188	1	AAG	GCAGTAAGCCGGTCATAAAACCGGTGGTTGTAA	1
3942208	1	AAG	GGGCCCCGAGAGCCGGTTGAGATAACGTAATGT	1
3942996	1	AAG	GCGCCAGTTCTCCGACTAATTCATATTCATCTA	1
3943332	1	AAG	GCCCTCCTTGAGTCACCATTATGTGCATAAGAT	1
3944454	1	AAG	GTGACTTTCCCACATGCCGAAGTTGAGCAAGCG	1
3945860	1	AGC	CTGATTACATTTGGTTCAATGGGGAGATGGTTC	1
3948207	45	AAG	GCCAGGACGATGCGGTAGAAGCGATTCTCGGCG	1
3949529	1	AGA	ATGTGCGCGCGGTGGCGGAACCCTCTGGCGCGC	1
3951765	1	AAG	GATATCACCGTAGTGATGGTTGCGCCGAAATGC	1
3952368	2	AAG	GGCAAAATCGGCGAGCAGGAGTACTTCGATAAA	1
3952407	1	TAC	CTGATGATTGCGATGGTGAAAGCGGGCGTTGAA	1
3953143	2	AAG	GGATATGCAGTGCTGCTGCTGTTTTTGCCATGA	1
3954936	1	AAG	GCGTCTGTTCTCCGAACTGGGTTATGGCGCGGA	1
3954976	1	AAG	GTATTAAGCGCGAATAACGAAGAACATGAGGCT	1
3955066	1	AAG	GATTACGCCATTCTTTATCGCGGTAACCATCAG	1
3957657	1	AAG	GCTCATCGGGATTCATTCTCTTGCCATCTTGAT	1
3959029	17	AAG	GCGTATCCGGTGAAATAAAGTCAACCTTTAGTT	1
3959451	1	AAG	GGGAATTTCATGTTCGGGTGCCCCGTCGCTAAA	1
3960820	1	AAG	GATCGCTGAAAAACGCGTCTTCCCGGCTATCGA	1
3962292	1	AAG	GCGTGCCTGGAAAGTTGCTCGCTTTATTAAGCG	1
3965983	2	AAG	GCTGACCTACGCCGGAAACCTGATGTCGCTGGC	1
3966290	1	AAG	GTATATGGTGACCTGCACTCGACGGATGATTTC	1
3966572	1	AAG	GATCACGCCCGCGCGCTGTATTGCGTGGCGACC	1
3966974	1	AAG	GGTATTATCCTGGCGGGCGGTTCCGGCACCCGA	1
3967708	1	AAG	GATTGCCTGCCTGGAAGAGATTGCCTGGCGTAA	1
3968959	1	AAG	GATGCCGCTCAGGGCGTGATGTCCACTTACAAA	1
3971428	1	AAG	GGGAAAATGACCATTCTGGTGGGGAACTCCGGC	1
3973634	1	AAG	GAAGGGACGCCGGTATTTCTTGTGGGCGGTAAA	1
3975633	24	AAG	GCAGCAAAACGCACAAACCGTAACCAAACGCGC	1
3975680	1	AAG	GGGACTAGACAGAGGGGTGGGAAGTCCGTATTA	1
3975971	1	AAG	GGTGGCGGAATTGGTAGACGCGCTAGCTTCAGG	1
3978045	1	AAG	GGATGTCTGGTCCACACCATCGATAAAGGTGGT	1
3978076	1	TGG	GTTTTCGGCACTAAATTCGCCACTTTCGCTCCA	1
3979673	41	AAG	GCTCAGGTTAAATATTCACTCAGGAAGTTATTA	1
3983373	21	AAG	GCTCGGCGTAGCTACCAATTGGCACCTGACATC	1
3985219	1	AAG	GCTCGCTTTCTGCTGAAGAGTACTTTGGTGCCA	1
3985809	1	AAG	GTGACGCTGGTAAACCCGCAGATTTCACCCGAT	1
4001228	1	AAG	GCGATGATGGGCGTGCTGGGCATTACCTGCGGC	1
4002376	1	AAA	ATGATCGATGTCAGCAGGTAGGCAAACCACCAT	1
4005514	1	AAG	GGTGTTATCGACGCTTTTCAGTGACGGGCTGAC	1
4007148	1	AAG	GGCGTAACGCCAAATCTCGACACGATTACTGCG	1
4007726	18	ACG	GGAAATTCGTACCCTGCGTCTGGATTTCAAAAA	1
4008060	1	AAG	GGGATGCTGACGGGGCCGGTGACCATACTCTGC	1
4017139	1	AAG	GCGATTATTGAGCTGGCCGCGCAGCCAGAAGTG	1
4017391	3	AAG	GAGATGCAGGCGTGCGTGGCGCATGGAATTTAT	1
4019140	2	AAG	GTGCCCGCCAGTGCGGAGATTGTGCTGGAAGGG	1
4020360	1	AAG	GCATCCTGGTCTGCAAGTGGTGCCGGTGGTTGA	1
4020965	2	AAG	GTGGTTAAACCCGCTCAAACACCGTCGCAATAC	1
4021866	1	AAG	GCGATTAACGGTAACCGCCGGGACAGAGTGTGG	1
4024065	1	AAG	GTGCAGCCACTGACTTAACTGTTCTTCAGGAAC	1
4029343	4	AAG	GGGAGTAAAGTTAATACCTTTGCTCATTGACGT	1
4029487	24	AAG	GTCAGATGTGAAATCCCCGGGCTCAACCTGGGA	1
4029792	1	AAG	GGTTAAAACTCAAATGAATTGACGGGGGCCCGC	1
4030148	1	AAG	GCGACCTCGCGAGAGCAAGCGGACCTCATAAAG	1
4030885	1	AAG	GCGACTAAGCGTACACGGTGGATGCCCTGGCAG	1
4030893	1	AAG	GCGTACACGGTGGATGCCCTGGCAGTCAGAGGC	1
4031302	2	AAG	GGCTAAATACTCCTGACTGACCGATAGTGAACC	1
4031534	40	AAG	GTTGCAGGGTATAGACCCGAAACCCGGTGATCT	1
4031585	20	AAG	GGTTGGGTAACACTAACTGGAGGACCGAACCGA	1
4031919	1	AAG	GGCCCAGACAGCCAGGATGTTGGCTTAGAAGCA	1
4031969	27	AAG	GCGTAATAGCTCACTGGTCGAGTCGGCCTGCGC	1
4032458	15	AAG	GCATCAGGTAACATCAAATCGTACCCCAAACCG	1
4032808	1	AAG	GGTAGCGAAATTCCTTGTCGGGTAAGTTCCGAC	1
4033422	2	AAG	GGGTATGGCTGTTCGCCATTTAAAGTGGTACGC	1
4033630	47	AAG	GCATCTAAGCACGAAACTTGCCCCGAGATGAGT	1
4033701	1	AAG	GACGACGACGTTGATAGGCCGGGTGTGTAAGCG	1
4033818	11	AAG	GATTTTCAGCCTGATACAGATTAAATCAGAACG	1
4033836	21	CAG	GATTAAATCAGAACGCAGAAGCGGTCTGATAAA	1
4033856	35	AAG	GCGGTCTGATAAAACAGAATTTGCCTGGCGGCA	1
4033930	227	AAG	GTGAAACGCCGTAGCGCCGATGGTAGTGTGGGG	1
4034024	35	AAG	GACTGGGCCTTTCGTTTTATCTGTTGTTTGTCG	1
4034040	32	TTT	TTATCTGTTGTTTGTCGGTGAACGCTCTCCTGA	1
4034072	21	TGA	AGTAGGACAAATCCGCCGGGAGCGGATTTGAAC	1
4034073	29	GAG	GTAGGACAAATCCGCCGGGAGCGGATTTGAACG	1
4034111	1	CGA	AAGCAACGGCCCGGAGGGTGGCGGGCAGGACGC	1
4034113	426	AAG	GCAACGGCCCGGAGGGTGGCGGGCAGGACGCCC	1
4034134	15	CGG	GGCAGGACGCCCGCCATAAACTGCCAGGCATCA	1
4034149	28	CCA	ATAAACTGCCAGGCATCAAATTAAGCAGAAGGC	1
4034173	92	AAG	GCAGAAGGCCATCCTGACGGATGGCCTTTTTGC	1
4037517	14	AAG	GTGGATATTCAAAGTTTTGCTGTTTTATCAGGG	1
4041168	1	AAG	GTATGAGTTCAAACGCTGGACTGCTGATGTCGA	1
4042490	1	AGG	GCTTGCTGACCGCATTCGCGGAAGGAAAAGATA	1
4042600	1	AAG	GCGATCAACTTTGGTCTGATTTATGGCATGAGT	1
4045936	21	AAG	GTGCAACGTCTGGTTAACCGCGAGCAGGATGAA	1
4055509	1	AAG	GTTTTAACTCATACGCAGTTAATAAAACCATTC	1
4058533	1	AAG	GCCGCCAATGGAGAACATAAGTGCCGCACAGGC	1
4060283	31	AAG	GGACGGAACTTACCTTTTGGACCGATCTTGCGT	1
4064460	2	AAG	GTGTTCGTTAACGCGATAATGATTATTTCTGGC	1
4065558	33	GTG	GTGAGTGGCACAGTTCGTTGAACTCTTTCACCA	1
4067090	1	AAG	GGAATGACCATGATTCGTGTTGCTTGTGTAGGT	1
4082755	1	ACG	GGATCTTTGCGCAGCAAGTTCGCCAGCAAGATA	1
4086237	1	AAG	GTGATGAGAGGCGATATGTCGGTAAACAATGAC	1
4090577	1	AAG	GTGGGTGATTTGCTTCACATCTCGGGCATTTTC	1
4097045	1	AAG	GAAATTATTGATATCGTGACTTCCTGGCCGGGT	1
4107714	2	AAG	GCCGCAGCACAGAAAGCGCCGGCAACTTGTGAA	1
4123025	2	AAG	GCGCTCAGGCGGATTTGCTTAATCTGAAACGCA	1
4134447	1	CAG	GATGCAGCAACATTGTCAGCAACAGCCGGAGAA	1
4154194	1	AAG	GCGCAGACAGATAACGATGGTTTTTTAAGTAAA	1
4154668	1	AAG	GTCGGCGATTTTACCTTTGAAGGCGCAGCACGC	1
4157039	4	AAG	GGGAGTAAAGTTAATACCTTTGCTCATTGACGT	1
4157183	24	AAG	GTCAGATGTGAAATCCCCGGGCTCAACCTGGGA	1
4157488	1	AAG	GGTTAAAACTCAAATGAATTGACGGGGGCCCGC	1
4157844	1	AAG	GCGACCTCGCGAGAGCAAGCGGACCTCATAAAG	1
4158575	1	AAG	GCGACTAAGCGTACACGGTGGATGCCCTGGCAG	1
4158583	1	AAG	GCGTACACGGTGGATGCCCTGGCAGTCAGAGGC	1
4158869	2	AAG	GCGTCTGGAAAGGCGCGCGATACAGGGTGACAG	1
4158992	2	AAG	GGCTAAATACTCCTGACTGACCGATAGTGAACC	1
4159224	40	AAG	GTTGCAGGGTATAGACCCGAAACCCGGTGATCT	1
4159275	20	AAG	GGTTGGGTAACACTAACTGGAGGACCGAACCGA	1
4159609	1	AAG	GGCCCAGACAGCCAGGATGTTGGCTTAGAAGCA	1
4159659	27	AAG	GCGTAATAGCTCACTGGTCGAGTCGGCCTGCGC	1
4160149	15	AAG	GCATCAGGTAACATCAAATCGTACCCCAAACCG	1
4160497	1	AAG	GGTAGCGAAATTCCTTGTCGGGTAAGTTCCGAC	1
4161111	2	AAG	GGGTATGGCTGTTCGCCATTTAAAGTGGTACGC	1
4161319	47	AAG	GCATCTAAGCACGAAACTTGCCCCGAGATGAGT	1
4161390	1	AAG	GACGACGACGTTGATAGGCCGGGTGTGTAAGCG	1
4161496	6	CGG	GATGAGAGAAGATTTTCAGCCTGATACAGATTA	1
4161506	11	AAG	GATTTTCAGCCTGATACAGATTAAATCAGAACG	1
4161524	21	CAG	GATTAAATCAGAACGCAGAAGCGGTCTGATAAA	1
4161544	35	AAG	GCGGTCTGATAAAACAGAATTTGCCTGGCGGCA	1
4161618	227	AAG	GTGAAACGCCGTAGCGCCGATGGTAGTGTGGGG	1
4161641	50	GGT	TAGTGTGGGGTCTCCCCATGCGAGAGTAGGGAA	1
4161643	33	TAG	GTGTGGGGTCTCCCCATGCGAGAGTAGGGAACT	1
4161699	134	AAG	GGCTCAGTCGAAAGACTGGGCCTTTCGTTTTAT	1
4161712	35	AAG	GACTGGGCCTTTCGTTTTATCTGTTGTTTGTCG	1
4161728	32	TTT	TTATCTGTTGTTTGTCGGTGAACGCTCTCCTGA	1
4161760	21	TGA	AGTAGGACAAATCCGCCGGGAGCGGATTTGAAC	1
4161761	29	GAG	GTAGGACAAATCCGCCGGGAGCGGATTTGAACG	1
4161799	1	CGA	AAGCAACGGCCCGGAGGGTGGCGGGCAGGACGC	1
4161801	426	AAG	GCAACGGCCCGGAGGGTGGCGGGCAGGACGCCC	1
4161822	15	CGG	GGCAGGACGCCCGCCATAAACTGCCAGGCATCA	1
4161837	28	CCA	ATAAACTGCCAGGCATCAAATTAAGCAGAAGGC	1
4161861	92	AAG	GCAGAAGGCCATCCTGACGGATGGCCTTTTTGC	1
4161867	13	AAG	GGCCATCCTGACGGATGGCCTTTTTGCGTTTCT	1
4163458	38	AAG	GTCTGGTTATCGGTATCGTGATGGCGGAAGTAT	1
4163778	1	AAG	GGATTGGCACCTTATCTGTCGCGCTGGGAAAAG	1
4166586	1	AAG	GTTGGTGAAGAAGTTGAAATCGTTGGTATCAAA	1
4166820	1	AAG	GGCGGCCGTCATACTCCGTTCTTCAAAGGCTAC	1
4167331	1	AAG	GCGATGAAGTGGGTCGTTGTGGTGGCATTGCTC	1
4167815	75	AAG	GTGGTTGAAATCCGTGGCGGTCAGCGTCGCAAA	1
4168528	1	AAG	GGTCTGCCGATTCCGGTAGTAATCACCGTTTAC	1
4169071	1	AAG	GCTGCAGGCGCAGAACTGGTAGGTATGGAAGAT	1
4170933	30	AAG	GGCGCCAGTAGCGTTTCACACTGTTTGACTACT	1
4171043	31	ATG	GAAATGGTTTAAGCGTGATAGCAACAGGCATTG	1
4174677	38	AAG	GTTATGCGTCTGGCTGAAAACCTGCGCAAAGGT	1
4175397	40	AAG	GCCGGAAACCATCAACTACCGTACGTTCAAACC	1
4178368	14	AAG	GTAAGCGGTTTTGTACGCTTTACTGACATGATC	1
4179672	1	AAG	GGATTCGATACTATTCCTGTGTAACTTTCTTAA	1
4180886	2	ACG	GGTGATTCCCGCGTGGAGAGTGACAGTTCAATC	1
4182502	30	AAG	GCGAATTTCCCTGTGCCGGTAAACAGATGTGAA	1
4186733	32	AAG	GCATGATTGACTCCGCAAGTTTGTATTCAAAAA	1
4189960	1	AAG	GGCCTTAGGGCAGACCTGCGTGAGGCGGGTGAG	1
4190217	1	AAG	GACTCAACTGATTGATGTAATTGCAGAGAAAGC	1
4198527	4	AAG	GGGAGTAAAGTTAATACCTTTGCTCATTGACGT	1
4198671	24	AAG	GTCAGATGTGAAATCCCCGGGCTCAACCTGGGA	1
4198976	1	AAG	GGTTAAAACTCAAATGAATTGACGGGGGCCCGC	1
4199332	1	AAG	GCGACCTCGCGAGAGCAAGCGGACCTCATAAAG	1
4199977	1	AAG	GCGACTAAGCGTACACGGTGGATGCCCTGGCAG	1
4199985	1	AAG	GCGTACACGGTGGATGCCCTGGCAGTCAGAGGC	1
4200271	2	AAG	GCGTCTGGAAAGGCGCGCGATACAGGGTGACAG	1
4200394	2	AAG	GGCTAAATACTCCTGACTGACCGATAGTGAACC	1
4200626	40	AAG	GTTGCAGGGTATAGACCCGAAACCCGGTGATCT	1
4200677	20	AAG	GGTTGGGTAACACTAACTGGAGGACCGAACCGA	1
4201011	1	AAG	GGCCCAGACAGCCAGGATGTTGGCTTAGAAGCA	1
4201061	27	AAG	GCGTAATAGCTCACTGGTCGAGTCGGCCTGCGC	1
4201551	15	AAG	GCATCAGGTAACATCAAATCGTACCCCAAACCG	1
4201899	1	AAG	GGTAGCGAAATTCCTTGTCGGGTAAGTTCCGAC	1
4202513	2	AAG	GGGTATGGCTGTTCGCCATTTAAAGTGGTACGC	1
4202721	47	AAG	GCATCTAAGCACGAAACTTGCCCCGAGATGAGT	1
4202792	1	AAG	GACGACGACGTTGATAGGCCGGGTGTGTAAGCG	1
4202909	11	AAG	GATTTTCAGCCTGATACAGATTAAATCAGAACG	1
4202927	21	CAG	GATTAAATCAGAACGCAGAAGCGGTCTGATAAA	1
4202947	35	AAG	GCGGTCTGATAAAACAGAATTTGCCTGGCGGCA	1
4203021	227	AAG	GTGAAACGCCGTAGCGCCGATGGTAGTGTGGGG	1
4203044	50	GGT	TAGTGTGGGGTCTCCCCATGCGAGAGTAGGGAA	1
4203046	33	TAG	GTGTGGGGTCTCCCCATGCGAGAGTAGGGAACT	1
4205040	31	GCG	GTAGTCACGGTAATTTACTGTTTACCAACTGGC	1
4205228	2	AGG	GTGAATAAATTTTATTCATATTGTTATCAACAA	1
4208741	27	AAG	GTACGGACGCGGCATTTTTACTACGTGTTAAAG	1
4212616	1	AAG	GTGTGTGAAGTGTATGACATTAAGTTATTTTGG	1
4220351	44	AAG	GCGGATCGCTATATCGAGCAAGGCAATGTGTTC	1
4222576	1	AAG	GCGTCGTTGTACGACCTTTATTTTCGCTACCGA	1
4222631	1	AAG	GCCTTCATTGAGACGTGGGAGCAGCTGCAGCGC	1
4225000	1	AAG	GTGGTTGAGCAGGAATATCGTGATCAGGGTAAA	1
4225651	1	AAG	GTTTATGATTTTTATTGTTATTTAAATATAAGT	1
4227058	30	TTG	GCTGACACGGCTGGCAGAACAGGGCGCAGATTC	1
4237621	1	AAG	GTTCAGGTCGTCGAGCAACTCGGCAACGAAACT	1
4237874	1	AAG	GAAAAGCAATGACTCAGGAGATAGAATGATGAT	1
4249628	1	AAT	TAAACATGGCTGACGTATGGGTGGGCTGATCGA	1
4250363	1	AAG	GGTAAATTAAATAATATATATGGTAAATCTATT	1
4252241	1	AAG	GCGTGACTTTCCGCATCTGACAATGTCGATTAA	1
4259054	1	AAG	GTTCATTAAATCGTACAGCAGATAAATGTTCTA	1
4260964	5	AAG	GCGGCCTTAACGATTACAGCATCGGCTTAAGGA	1
4260994	21	AAG	GGAAGCGTGCCGTGTGTGATGCTTCGCACTCCG	1
4262858	1	AAG	GTTGCGGCGATCCCAGCCACGGATCGCACCACC	1
4267405	31	AAG	GAAATTACCCCGCATTAAAGCGCTGCTAACCCC	1
4268563	1	AAG	GCAGGCTTCCCGCCTGCGGCAGTTTTCGTTGCA	1
4287930	10	AAG	GGCTTTACGTACTGCCGACAGCTCCGCGTCAGT	1
4295928	25	AAG	GGTCAAGTGCGGCTTTTGCGGCAGGCGGCGTCA	1
4318137	17	AAG	GATTCGCTGTTCGCCCAGCCAATTCAGGCGTTG	1
4318360	46	GGC	CGCAGGTGAGCGGCGAGATTAAACATGAAATCG	1
4321039	1	AAG	GGTTTGCAGGATGGCCCGAAAGTCTCGTTTAAA	1
4322661	38	CTT	TTCGTTATCCAGCGTGCTGGTCAGGCGACTGAC	1
4324318	1	AAG	GCCCGTGGAACAGCACTTCGTCATAGCATTCGC	1
4324658	1	AAG	GTTCTCCGCCCGCGAGGTTTCGCCGACAATCAG	1
4325008	2	AAG	GCACGCCGCTGAATCCCAGCGTTAATAACATTT	1
4341360	30	AAG	GTAAATCAGATGCACCACCAATAGCACCGAGAA	1
4344736	1	AAG	GTTAATTTATTCATAACCAATTGTTTTTACGAC	1
4349532	1	AAG	GATACAGCGGTAATACCAATCGCCAGGTTACCA	1
4354718	16	AAG	GGTCATGTTGGTTTTGCTGAAAATCAAAAGCAA	1
4363426	1	GTT	TCTTTGCCACTTTCATCTTTAAAGCGGTAAAGC	1
4373315	1	AAG	GCCTTGAAAGTCGGTATGCCTGACTGTTCCGGC	1
4374904	41	AAG	GCACGTCAGGATCTCGACAGACCGTTTGTGATT	1
4377294	23	AAG	GCCGTCCCAGCGAACCGGAGAATTCACGGTCGT	1
4379171	2	AAG	GTGATAATCAGGCGCACGTCAGCGTTTCCTTTG	1
4388702	5	AAG	GTTTCTGCCGAAGAAAAATCGGCATTAGAAAAA	1
4404092	18	CAG	GTGCACTGGCAAACTCACACCGTTTTTAATCAA	1
4405256	1	GAG	GGTATGCCGTTTGTGGCCGAAGCGATGGAGGTG	1
4411870	1	AAG	GTGGGCATCATGCAGATCGTCAACCTGTTTGAA	1
4413908	13	AAG	GCGAAGAAGAGGTGCAGGGCGAGTATGAACTGA	1
4422717	2	GCG	GTCCCAGCCAGGCAATGGGCAGCGCAATTAACC	1
4422904	32	AAG	GTTCAGGAAGCAGACATGATTGCTCCCGGCATC	1
4423788	1	AAG	GGATTCAATAACATAGTGACCAAGTTGGCCAGT	1
4427498	3	AAG	GTAACCAAATAAAATAAGGTTGTCATATGTTAC	1
4427797	1	AAG	GATAACGGTGCCGAATATACAATGACATTGCGA	1
4430550	1	AAG	GATTATGTTCGCCAGGCCGTTGAAGAACCACAC	1
4430730	1	AAG	GCTCAGTTGCTCAGAGAGCTCTGCCGACATATA	1
4440499	49	AAG	GATATCCTCACGGGTTCCATTGACGGTGTACCG	1
4448183	27	GAA	AGCCATTGAACTGGCGGCCCGCGCAGAACAGGC	1
4449287	26	AAG	GTGTAAATAAAAAAGGAACTATTCTTGCAGTCT	1
4455434	1	AGG	GATCGGCGTGCCGCCCATTTTTTTCACCGCTGA	1
4460270	37	AAG	GCGTAGCGCATCAGGCGATTTTGCGTTTGTCAT	1
4462484	39	GAT	TTCTGCAGGGGAACTGTCCTTCGGTATCAATAA	1
4469322	1	CGC	CATTACAGGTGATTGCGGCGCAATGTTATTCAT	1
4469724	27	AAG	GTTAACGGACAACGATTTTCTTATGGAATTACC	1
4477321	1	AAG	GATGTGCAGATCTTCTTCCCGATGGCGGCTCTG	1
4486495	1	TGG	GCATTAACAGATATCAAAGTCAGAGCAGCCAAG	1
4487024	32	AAG	GTGGGTTAATTGATTATAACCCGGCACAAGAGA	1
4488178	30	ATG	GACGGTCTCCCTCGTTGCCCGGCAACATGGTGT	1
4488241	39	AAG	GCAATACCAGGAAGGAAGTCTTACTGCTGTCGC	1
4489134	35	AAG	GCGTGACTACATCAGTATCATGCCCAAACCAGA	1
4497654	65	AAG	GGATGATCGTATAACGTGATTTTCGGTCTACAA	1
4498460	1	GTT	TTTCACATAACTGTTGCGTTGACCAATTGAATC	1
4504633	30	GCG	GTTTCCAGCCCGGTATGGCGCGTTTTGCCACGT	1
4507919	27	AAG	GTGTCCTGGGCAATGTCATCTGCATCAAAAGCA	1
4508177	1	AAG	GGTAGGTATAAAATGGGATGGAGCCTCTGCTTC	1
4512137	1	AAG	GGTAATTGTTCATCGCTACGGGTTCCGAGGAAA	1
4522880	1	AAG	GAATGCGGGTGCCCGGCTTCATGCGCAGCACGC	1
4528976	24	CAG	GTTTTACGTAGGGTCCGTAGCGTGTGCCGTTGC	1
4532471	15	AAG	GTTAAAAAAACAAATAAATACAAGACAATTGGG	1
4547856	1	ACT	TGTTGCAACAGATGGCGGATCTGCGAATGGAAG	1
4549917	1	AAG	GGTACGATTACGGACGTGCCCAGAAAGGCAAAC	1
4555555	1	AAG	GTGCCAACCAGCGGAATGCCGCGCTCCTTGAGA	1
4561495	1	AAG	GTAATATTTGAATCTGTATTGTGAACTGCCAGA	1
4592405	30	AAG	GAATCACAATGTGCTGGACTTCAGTCACCACAT	1
4593002	16	AAG	GGGATATCATTTAATTATAAATTAAATGAATGT	1
4609041	17	AAG	GTATCTGCCGACAGCGATGCTGACGAAAGCAGT	1
4615594	1	AAG	GTGAATGAAAAGGCGGAAGTCACCATCCGTCAC	1
4620991	5	AAG	GCCTGGCAAGGGGCGAAAGAGCTGTGGCTAACC	1
4626846	1	AAG	GCCGTTGGACAGGATTATTCGCGCTGGAATGAC	1
4630430	1	ACG	GTTAACAGTTTGATGAAATCATCGTATCTAAAT	1
4630394	2	AGC	CGTAGTTTTATTGGGTGTCCGGCCCCTCTTAGC	2
4629943	1	AAG	GAACGGTCTTCTGTTAGCGCGTGAACTGCGCGA	2
4629643	1	AAG	GCTGCCGCGCAGCGAGTTCCGCGCCATGCTTCA	2
4625918	25	AAG	GACCTCGACGGCAAAACCTTCCTGCTGCAACAT	2
4621995	2	AAG	GATCGTTGTAAGCCAGCGGGAATCGCTCTTCCA	2
4605542	16	CGG	GAATGCGTGAATTTACCGCCAATGTCAGCGGTA	2
4596212	1	AAG	GGTGGCGGAATTGGTAGACGCGCTAGCTTCAGG	2
4596097	1	AAG	GGTGGCGGAATTGGTAGACGCGCTAGCTTCAGG	2
4595976	1	AAG	GGTGGCGGAATTGGTAGACGCGCTAGCTTCAGG	2
4587672	1	AAG	GCGAATACTCAGCACCGCTGCGTTTCCAGCTGG	2
4566989	1	AAG	GAGCATTTTTTCACGACGAATGGGAACAGAAAA	2
4563209	2	AAG	GCATAGGCTGGCCCAAGGCCAGAGACTTCCTCA	2
4562905	2	AAG	GCTGTTGTACTGGTTCTTTGTGATTTATTAGGT	2
4546938	1	AAG	GTAATGACGGTAATGCCGAATGAGGAGAATTAA	2
4545416	1	AAG	GTTATCCCGGGTGATGAAAATGCACCACTCAAA	2
4531539	2	AAG	GAACATAAACCATTGTATTTTGTATGGATATGG	2
4521997	15	AAG	GCGGTATCAGGTTTAGCCAGCTTCCTTGATTCC	2
4501226	1	AAG	GGTACTTAACGACGTTTCACTCTCACTGCCAAC	2
4499809	12	AAG	GCATGGTGGCAGCCTCCCAGTCACAACAATAGG	2
4498543	1	AAG	GGCGTTAAATGAAGCTCGCCTTGAGCGAGATAT	2
4498035	41	AAG	GCTTGTTCTGGAAAAGCTGGAGATGAAATGGTC	2
4492434	1	AAG	GTGACTGCCCGCCTGCTGACCGTGACGCGCAAA	2
4488717	109	AAG	GCAACAGCGCATTCTGGCGCATGATCCGGTAAA	2
4488304	11	AAG	GTTCAGAGGCAGGAACAACCTGTTCTCCGGCGG	2
4488038	3	ATT	TTAAGTGATATTGGTTGTCTGGAGATTCAGGGG	2
4487993	1	AAG	GGGACCATCAAATCCCTGCAGCACTCCTTACGT	2
4476083	1	TCG	GCCAGCTGGCTTTTGAGCGTCTCCCGCACCAGA	2
4475203	1	AAG	GATCTCGGCAATATGCCGCCGAATATCTGTAAC	2
4474615	39	GCG	GTGATCGCGCTGGGTCATCATATTACTGGTCTG	2
4473188	40	AAG	GTTTTCGTTCGTCTGTATAAAGAAGACCTGATT	2
4468630	29	AAG	GTAAGTGCCCCATCCGTCGTACTCAACGTCAAA	2
4463746	1	AAG	GATGCCGCTAAACGCCTGGCACAAGAGACTGGA	2
4462501	1	AAG	GGACAGTTCCCCTGCAGAATCACATCAAATAAA	2
4440675	18	AAG	GGGTGGATTTGGTTAACGTCAGCTTTTCAGGCA	2
4432198	32	CAC	CATTTTCTCCTGAATATCCTTTTTTCCTGCCCC	2
4428457	10	AAG	GTCTCTGAGTTCTTACGCCGAACTAATACTGGT	2
4427775	1	AAG	GAAACTTATCCATGGCGTGAACAGTTTCATTTT	2
4426212	1	AAG	GCCTGATTAACGATGCCCGCAATGAAGTGAAAA	2
4421295	1	AAG	GTGATTAAACACACCACCAATAACGTCACACCG	2
4420797	18	TCG	GTGAACGCGCCAATCACACTAGGATTCACATAC	2
4414211	34	CAG	GCGCGTGTTCTACTTCTGCCCGTAATAAGCGTT	2
4407983	1	AAG	GCGTAGTCATCAACTGCGGCTCCACCGCGTTTC	2
4390802	1	AGG	GCCGGTGCGGTCGATAACACGACACTCGCACAA	2
4386722	1	AAG	GCGCCAGTCGCACTGCGGTTCGGTGCGGCATCA	2
4385063	1	AAG	GCGGTCACTTTCAATTTCAGCGACGGAACAGCC	2
4372353	35	AAG	GCACGATCTGATGGTTTAGTAATTAAATTAATC	2
4361737	31	ACG	GGTACCGCCAGTCAGGGTTGCGATATCCTGCAG	2
4358883	1	AAG	GTATTACCGCCACCGGTCCCGGCGCTAAAACCG	2
4357117	35	AAG	GTCATCGGTAACGACACCACTGTTACCATGGCA	2
4351501	1	ATG	GAAGATAGTCCTGTCTATATCGCTACTGTACCA	2
4346616	11	ATG	GTATCGCGCATTTGAAGTGCTGCCGACGATGGT	2
4343738	1	AAG	GGTATTTCTGTTCGCCATAATCCTGAGTTCACA	2
4341486	1	AAG	GGAAGCTGATGAGACATTCATTGCCCTACCGCA	2
4335585	3	AAG	GATTTCCCGGCGTTTATCCTGGTCGATGACAAA	2
4333130	2	GAG	GGTGTGCGCCGGAATAAATCCCCCGGCGCAGTA	2
4325060	2	AAG	GTTATGCGCTGATGACACCGCAAATGTTATTAA	2
4313509	1	AAG	GGTGATCTGGAAGTCGCCGCTGATCCCAGGCGA	2
4309982	1	AAG	GTTTGAAGAGGATAGCGGCGCACAGCCGGATGA	2
4307861	32	CCG	GTATACACAGCTGCTGGTGTCATCGGTTTTGCA	2
4305365	1	AAG	GGAGAAACACCATGCCTGCTTGTGAGCTTCGCC	2
4303691	1	AGC	CGTTTCATTAGCCAACCTCAAAAAGAAACTCTA	2
4300301	6	AAG	GTCATCATCATGGATGAACCCACCTCCTCACTC	2
4298304	1	AAG	GGAATTGAACATGAAAATCTCCCCCTCGTTAAT	2
4294524	1	AAG	GAAAGCCAAAATTATTGGCAATGGCGCGAAACT	2
4292524	1	TCG	GCTTGGGGCTGGTCTTTTTCGCCGTCGCCATTG	2
4286626	1	AAG	GTAACGCTGGCGCATATTCTGGTAAATACTCAA	2
4278847	1	AAG	GCGATCGCCAGATCCCAGCGCCACTGGGCATGA	2
4266473	1	TAG	GAAACATAGCGATCTGCATGTGTTGCCAGGTAA	2
4262088	1	AAG	GTGGTCGCAGAAGGTCCGCTGGAAGCGATTATG	2
4251187	3	AAG	GTGTCTGTAAGTATTTTAATCTCTTCCTTTGAG	2
4250683	1	AAG	GTACATTGTTCAATGGGCATTGCATCTTTATTA	2
4248431	1	AAG	GCGCCAGCAAGCGACGGAAGTTTCCTCGCCAGG	2
4247350	34	AAG	GGAAGGATCGACCTGATAATGACCTTCAATATG	2
4245024	27	AAG	GCAAGCTGCGTAATCTCGGTCAGGGTTACGTCA	2
4244642	14	AAG	GTTTGAAGTCGAGAAAGACACAATCGGCGACAT	2
4240540	1	AAG	GGCATTGAGATAATGGATATTCTTAGTGAAGAA	2
4224311	30	AAG	GGTTTTAGATGCTACCAAGAACAGCGTGGTTTC	2
4218072	43	CAG	GCCCAAGACCAATACCGACGCGGCCCAGTTGCC	2
4217966	2	AAG	GTCGAAGGTGAGAATACGCGCCATTAGCGCCGT	2
4214239	41	AAG	GCCGCCACCAGCCCGTCAAAAGTGATATTACGA	2
4206931	2	AAG	GCGTGCGGCATCGTCAAAACGCCCCTGGGAGAA	2
4205173	2	AAG	GGTGCTGAATCGCTTAACGATCGACTATCACAG	2
4203065	46	TCT	TCGCATGGGGAGACCCCACACTACCATCGGCGC	2
4203059	14	ATG	GGGGAGACCCCACACTACCATCGGCGCTACGGC	2
4202997	26	CAG	GGTGGGACCACCGCGCTACTGCCGCCAGGCAAA	2
4202871	45	AAG	GGTTAAGCCTCACGGTTCATTAGTACCGGTTAG	2
4202042	2	AAG	GGTTCACGGGGTCTTTCCGTCTTGCCGCGGGTA	2
4201916	1	CCG	GACAAGGAATTTCGCTACCTTAGGACCGTTATA	2
4201911	4	AAG	GGAATTTCGCTACCTTAGGACCGTTATAGTTAC	2
4201615	1	AAG	GCGCCTTGGTATTCTCTACCTGACCACCTGTGT	2
4201141	1	AAG	GCGTCGCTGCCGCAGCTTCGGTGCATGGTTTAG	2
4199462	1	AAG	GGCCCGGGAACGTATTCACCGTGGCATTCTGAT	2
4199193	2	AAG	GGATAAGGGTTGCGCTCGTTGCGGGACTTAACC	2
4198543	37	AAG	GGTATTAACTTTACTCCCTTCCTCCCCGCTGAA	2
4194784	43	AAG	GTGGCAGGCGGCAAAGTGTTCCACGCGGGCACA	2
4189860	1	AAG	GCTCTTCATCGCTCATTTCGCGACCAGCCTGAG	2
4187425	1	AAG	GACTGAGGAAACGGCCACGGCTGAGAAGTCACG	2
4174660	1	AAG	GGTACTCAGGTCAACTTTCTGACGAACGTCAGC	2
4169180	1	TGG	GCCAACAACGCGCATTGCATCCGGAGAAGCAAT	2
4164499	8	TGA	ATATGCATCGCCTGGTGAAGTTTGTTTCCGATC	2
4163398	2	AAG	GTTTGCGCCAAAAGGCGAAAACCATTTCCGACC	2
4163291	14	AAG	GAAGGTACTGATTCGTGGAGTCAATCACTGGCA	2
4161906	122	AAG	GAGTTTGTAGAAACGCAAAAAGGCCATCCGTCA	2
4161892	30	ACG	GCAAAAAGGCCATCCGTCAGGATGGCCTTCTGC	2
4161885	16	AAG	GGCCATCCGTCAGGATGGCCTTCTGCTTAATTT	2
4161884	1	AGG	GCCATCCGTCAGGATGGCCTTCTGCTTAATTTG	2
4161850	13	GAT	TGCCTGGCAGTTTATGGCGGGCGTCCTGCCCGC	2
4161838	22	TTT	TATGGCGGGCGTCCTGCCCGCCACCCTCCGGGC	2
4161791	31	ACG	GTTCAAATCCGCTCCCGGCGGATTTGTCCTACT	2
4161723	18	ACG	GAAAGGCCCAGTCTTTCGACTGAGCCTTTCGTT	2
4161713	28	CAG	GTCTTTCGACTGAGCCTTTCGTTTTATTTGATG	2
4161662	46	TCT	TCGCATGGGGAGACCCCACACTACCATCGGCGC	2
4161656	14	ATG	GGGGAGACCCCACACTACCATCGGCGCTACGGC	2
4161594	26	CAG	GGTGGGACCACCGCGCTACTGCCGCCAGGCAAA	2
4161515	16	CAG	GGCTGAAAATCTTCTCTCATCCGCCAAAACAGC	2
4161469	45	AAG	GGTTAAGCCTCACGGTTCATTAGTACCGGTTAG	2
4160640	2	AAG	GGTTCACGGGGTCTTTCCGTCTTGCCGCGGGTA	2
4160514	1	CCG	GACAAGGAATTTCGCTACCTTAGGACCGTTATA	2
4160509	4	AAG	GGAATTTCGCTACCTTAGGACCGTTATAGTTAC	2
4160213	1	AAG	GCGCCTTGGTATTCTCTACCTGACCACCTGTGT	2
4159739	1	AAG	GCGTCGCTGCCGCAGCTTCGGTGCATGGTTTAG	2
4157974	1	AAG	GGCCCGGGAACGTATTCACCGTGGCATTCTGAT	2
4157705	2	AAG	GGATAAGGGTTGCGCTCGTTGCGGGACTTAACC	2
4157055	37	AAG	GGTATTAACTTTACTCCCTTCCTCCCCGCTGAA	2
4150840	1	AAG	GAAACAGACAAAGCAAAGGCCGCTCAGGATATA	2
4149361	1	AAG	GCCTATCGGGTAGCTGCGTTAAACGGTTTAAAC	2
4142203	1	AAG	GCCACCGATTTGTTCCTGAAAGATATTCAGGTG	2
4137551	1	AAG	GGCTATGACCTGAAGGTAAAAGAAGTGGCGCAC	2
4135502	2	GCG	GATACCGATCCCCTGTACGCCGGAGAAGTTATA	2
4133875	1	AAG	GAACTTAAGCGGTTTGCGCCAGGTGAGCTTCAA	2
4132365	1	AAG	GGCCATTTACTGGACTTTTGTAATATCAGTACA	2
4130881	1	AAG	GCGAGTTGTACAACATTTTTTGTCAGGCGCTGG	2
4130053	1	AAG	GCGACTGGCGCAGCAAAGAAGAAGTGCTCAAAG	2
4118700	1	AAG	GTTATAGGTGCTGGAAAGATGGATCGGTGGGAC	2
4113686	1	AAG	GCAAAGCGATGCAGCAGCTGCTTGATCTTCCAC	2
4113490	20	CAG	GCCGCGTTACGAAATCGGTCGGGAAGCTATGCT	2
4104947	40	CGG	GCGACGTTGCGGCCTCAATTCTCACCTGTATGC	2
4102581	1	AAG	GCATCATCACCAGAATCAACGTCGGGACAAAAC	2
4102151	1	AAG	GGTACTGTCAATGAAGCCAGGGTGTACGCTGTT	2
4101556	1	AAG	GGTTTGAATAAATGACAAAAAGCAAAGCCTTTG	2
4100566	1	AAG	GCACGGTTAAGCGTCAGTAGATTTCGTTGTGTC	2
4100027	35	ACT	TTCCGCACATGGCGAAGGATTTTGATTTTGCTG	2
4097954	1	AAG	GAAGAGGTGTCACGCAGACGGTCGATCGCTTCT	2
4095525	1	AAG	GGCTTCAACGTGATTGTTGCCCACGATGGGGAA	2
4087558	22	AAG	GATACAGCGTGAATTTTCAGGAAATGCGGTGAG	2
4085855	33	ATC	CAGGTCAAAATCATCGGCACACTGTGTCGCAAA	2
4077652	18	AAG	GGCCTTCTTTGGTGATAAAGCGACGGCGGAAAA	2
4077451	2	AAG	GTTCCTCGTCACCATCGACCCACTGAACACTGA	2
4076100	1	AAG	GATATCATTCGTCGTTCCGCGACTAACGGTCTG	2
4068373	1	AAG	GTAACGCCCGGGCAACATGCTCAACAGTCGTAC	2
4066979	65	AAG	GCATGTCATAAATGACAAAAAGTGACATAACTG	2
4064578	1	AAG	GCTTTCTTGATTGTTTATGACGTCACTCACGAC	2
4052242	1	AAG	GTCCAGCTGCTCGTCGGTCGCGTCGAGGTTAAC	2
4048968	11	GAA	ATATTGTGCGCAATGCGCTACAGGCGCTGGGGC	2
4044646	33	AAG	GCAAGCAAAGAAAAAAGGCGACAGATTACTCTG	2
4043221	1	AAG	GCACTTTTTGTAATTTTTTTTCAGTTGTTGCAT	2
4041839	1	AAG	GGTGACATCTGCATCTTCGGCGGCGTAACGTCC	2
4040272	1	ATG	GAAAACATGAGTTTTTCACCGCTTTTCGTGAAA	2
4036911	2	GAG	GAAAAACTCCAGCACTTGCGGCGCGCCAGCTAC	2
4035494	3	AAG	GGTCTGGCTCTTTTTGCCAGGCTGGCTGGAGGA	2
4034204	30	ATG	GCAAAAAGGCCATCCGTCAGGATGGCCTTCTGC	2
4034197	16	AAG	GGCCATCCGTCAGGATGGCCTTCTGCTTAATTT	2
4034196	1	AGG	GCCATCCGTCAGGATGGCCTTCTGCTTAATTTG	2
4034162	13	GAT	TGCCTGGCAGTTTATGGCGGGCGTCCTGCCCGC	2
4034150	22	TTT	TATGGCGGGCGTCCTGCCCGCCACCCTCCGGGC	2
4034103	31	ACG	GTTCAAATCCGCTCCCGGCGGATTTGTCCTACT	2
4033906	26	CAG	GGTGGGACCACCGCGCTACTGCCGCCAGGCAAA	2
4033780	45	AAG	GGTTAAGCCTCACGGTTCATTAGTACCGGTTAG	2
4032951	2	AAG	GGTTCACGGGGTCTTTCCGTCTTGCCGCGGGTA	2
4032825	1	CCG	GACAAGGAATTTCGCTACCTTAGGACCGTTATA	2
4032820	4	AAG	GGAATTTCGCTACCTTAGGACCGTTATAGTTAC	2
4032522	1	AAG	GCGCCTTGGTATTCTCTACCTGACCACCTGTGT	2
4030278	1	AAG	GGCCCGGGAACGTATTCACCGTGGCATTCTGAT	2
4030009	2	AAG	GGATAAGGGTTGCGCTCGTTGCGGGACTTAACC	2
4029359	37	AAG	GGTATTAACTTTACTCCCTTCCTCCCCGCTGAA	2
4027512	26	AAG	GCAGTACCGGCAAAAAGAGCGGCCAGCGGGCAA	2
4025156	52	AGG	GTACGTCGGTATCACGATGACCGGTCGCGGTCA	2
4023619	20	AAG	GGGATGGTCGCACAAACAGCGGGGAAACATTAT	2
4023430	1	AAG	GGCAAAGCGAAGAAACTCACCAAAGACGTTGAA	2
4020232	1	AAG	GAGAACCCGGTGCCGCCCGCAATCAAAATCATC	2
4019894	1	AAG	GGTTGTCATGCGCTTTCTCTGTCGGATCGATAA	2
4016337	4	AGA	AATCAGCGACACCATAAAGGTCAGCTTGATCGG	2
4013356	1	AAG	GGGGCCAGCAGTTCCGCAGGGTCGAACTCTGCC	2
4009732	39	AAG	GGGTTTAACATTTTTTCGTGATACTCATCACCA	2
4008529	1	AAG	GGCTTCAATCCATTCCACGCTCGGTACGTTTGG	2
4005091	3	AAG	GTAGCCAATCCCGGAAGCCACCACGCCAAGAAA	2
4001508	2	AAG	GTAGATAATCGCTTTCGGATTAGCGAGATTGGT	2
4000908	2	AAG	GGTTGCGTCGTTAAACACCACGTACGGCGGGAC	2
4000358	1	AAG	GTTTGCGCTTCGGCAAACGCGCCCATCGCATTG	2
3995785	24	GAG	GCCTTTGAATAACAGGTGGCTTAGCCAGACTAA	2
3994875	1	AAG	GATCAATCCATACTGCATTTACAAGGGGTTGTG	2
3993655	1	AGG	GTTAAAACGATAGTTTTGTGTCAGATACTGAAG	2
3989679	1	TAG	GGTAGCGTTCTACATCGGTGTGTAAATCGGTCA	2
3988643	1	AAG	GCGTTTCTACCGCCGCGGTATCGACATCATCGA	2
3987783	1	AAG	GTGAGGAAATGCTGCGAGTATAACGCTTACTCG	2
[truncated: 1,580 more rows]

## Sheet: 1214 (1) genome
position	quantity	PAM	spacer	strand
16345	16	AAG	GTGGCTGATTGTTACCGTCTGCGATGGCAAATT	1
20016	1	CCG	GTCATCCATATCACCACGTCAAAGGGTGACAGC	1
28494	18	AAG	GGATCTTCTTTACTGGGCAGCGACGCCGGTGAG	1
32026	1	AAG	GTCGGTGCGACTGGATTCGACCCGAAAGTGAGC	1
66594	167	AAG	GCGTCAGGTAGGATCCGCTAATCTTATGGATAA	1
66647	101	AAG	GTGTGACGCCGTGCAAATAATCAATGTGGACTT	1
66729	12	TTG	GGTCCCGCTTTGTTACAGAATGCTTTTAATAAG	1
66739	13	TTT	TGTTACAGAATGCTTTTAATAAGCGGGGTTACC	1
66761	109	AAG	GCGGGGTTACCGGTTTGGTTAGCGAGAAGAGCC	1
66788	14	GAA	AGAGCCAGTAAAAGACGCAGTGACGGCAATGTC	1
66789	51	AAG	GAGCCAGTAAAAGACGCAGTGACGGCAATGTCT	1
66791	10	GAG	GCCAGTAAAAGACGCAGTGACGGCAATGTCTGA	1
66801	30	AAG	GACGCAGTGACGGCAATGTCTGATGCAATATGG	1
66872	473	AAG	GTATGGCTGAAGCGCAAAATGATCCCCTGCTGC	1
66883	22	AAG	GCGCAAAATGATCCCCTGCTGCCGGGATACTCG	1
66980	11	TAT	TCGACCGACCGCTGGGAATGAAAGGTTATATTC	1
67003	546	AAG	GGTTATATTCTCAATCTCACCATTCGCGGTCAG	1
67102	7	CAG	GGAGAGATTCATCACTACGGTCGTCATCCGGAG	1
67146	29	TGG	GTATCACCAGTGGGTTTACTTTCGTCCGCGCGC	1
67162	21	TTT	TACTTTCGTCCGCGCGCCTACTGGCATGAATGG	1
67163	17	TTA	ACTTTCGTCCGCGCGCCTACTGGCATGAATGGC	1
67169	14	TCG	GTCCGCGCGCCTACTGGCATGAATGGCTTAACT	1
67246	41	AAG	GCGCACCAGCCGCATTTCAGCGACCTGTTTGGG	1
67247	9	AGC	CGCACCAGCCGCATTTCAGCGACCTGTTTGGGC	1
67274	2	GTT	TTGGGCAAATCATTAACGCCGGGCAAGGGGAAG	1
67283	1	AAT	TCATTAACGCCGGGCAAGGGGAAGGGCGCTATT	1
67285	17	TCA	ATTAACGCCGGGCAAGGGGAAGGGCGCTATTCG	1
67296	6	GGG	GCAAGGGGAAGGGCGCTATTCGGAGCTGCTGGC	1
67300	52	AAG	GGGGAAGGGCGCTATTCGGAGCTGCTGGCGATA	1
67301	23	AGG	GGGAAGGGCGCTATTCGGAGCTGCTGGCGATAA	1
67302	15	GGG	GGAAGGGCGCTATTCGGAGCTGCTGGCGATAAA	1
67306	45	AAG	GGGCGCTATTCGGAGCTGCTGGCGATAAATCTG	1
67344	19	GAG	GCAATTGTTACTGCGGCGCATGGAAGCGATTAA	1
67361	1	GCG	GCATGGAAGCGATTAACGAGTCGCTCCATCCAC	1
67369	59	AAG	GCGATTAACGAGTCGCTCCATCCACCGATGGAT	1
67391	2	TCC	CACCGATGGATAATCGGGTACGCGAGGCTTGTC	1
67396	13	CGA	ATGGATAATCGGGTACGCGAGGCTTGTCAGTAC	1
67408	27	GGG	GTACGCGAGGCTTGTCAGTACATCAGCGATCAC	1
67524	12	CAG	GCAGTTAGGGATTAGCGTCTTAAGCTGGCGCGA	1
67532	9	AGG	GGATTAGCGTCTTAAGCTGGCGCGAGGACCAAC	1
67717	32	AAG	GAAAAAGTGAATGATGTAGCCGTCAAGTTGTCA	1
67718	11	AGA	AAAAAGTGAATGATGTAGCCGTCAAGTTGTCAT	1
67723	204	AAG	GTGAATGATGTAGCCGTCAAGTTGTCATAATTG	1
67725	6	GTG	GAATGATGTAGCCGTCAAGTTGTCATAATTGGT	1
67743	421	AAG	GTTGTCATAATTGGTAACGAATCAGACAATTGA	1
86291	16	GAG	GCAAAAATTATCGCGTCTGTCGAGCATGAACCC	1
87457	74	AAG	GAGGTGGCTGAGAACCCTCGTGCCCGTAGTTCA	1
123369	22	AAG	GTTTGGTGAAATCGAAGAAGTGGAACTGGGCCG	1
140116	6	AAG	GTATGCGTAACAAAGCTAACCGTCTGGAAGAGC	1
142296	2	AAG	GTCGGTGAGCCGCTATGCGTATCCTGTGTTGAA	1
151984	1	AAG	GTCATTAATGGCGTAAAAATGCACTTTTGCAGA	1
158816	14	AAG	GCCAGGCGATACCGTTGGCTACCGGATGCGTGC	1
195480	20	AAG	GGTAACGATACCTCGAAAGATGCCGTCCTGCGT	1
200531	1	TGG	GTGAATGCCAAACGCCGCGAGCAGTTTGAACGC	1
202378	1	AAG	GCCCTTGCCAACACCGTTGAGATCGCCAAACGC	1
209901	1	AAG	GCGCCAGGATTGCTGCATATTGTCGGGCGTAAC	1
211749	5	AAG	GGAATGGATGGTGAAAAAAGCGATAGTGACAGC	1
216475	1	AAG	GCACGCATAGTATTTCCTCAATGTATGATCAAA	1
221695	1	TAG	GGTAGCTTAACCTTCGGGAGGGCGCTTACCACT	1
221762	20	AGG	GTAACCGTAGGGGAACCTGCGGTTGGATCACCT	1
222122	20	AAG	GTTTTGCTCTTTAAAAATCTGGATCAAGCTGAA	1
223124	4	AAG	GGGGGTCATCCCGACTTACCAACCCGATGCAAA	1
223316	5	AAG	GCAGCCATCATTTAAAGAAAGCGTAATAGCTCA	1
223510	2	TAA	AGTAACGATAAAGCGGGTGAAAAGCCCGCTCGC	1
223522	2	AAG	GCGGGTGAAAAGCCCGCTCGCCGGAAGACCAAG	1
224624	23	AAG	GCAGGTCATAGTGATCCGGTGGTTCTGAATGGA	1
224812	6	AAG	GTGGTACGCGAGCTGGGTTTAGAACGTCGTGAG	1
225004	5	AAG	GCACGAAACTTGCCCCGAGATGAGTTCTCCCTG	1
225184	10	AAG	GATTTTCAGCCTGATACAGATTAAATCAGAACG	1
225296	60	AAG	GTGAAACGCCGTAGCGCCGATGGTAGTGTGGGG	1
225317	12	ATG	GGTAGTGTGGGGTCTCCCCATGCGAGAGTAGGG	1
225319	18	GGT	TAGTGTGGGGTCTCCCCATGCGAGAGTAGGGAA	1
226342	16	AAG	GTAATCTTAAGGCACAAAATTTACAGCTTGATG	1
232486	6	AAG	GCATCTCTGGTAGACTTCCTGTAATTGAATCGA	1
234128	1	GAA	AAATATTATACTGTTTCCACATTCTCTGGTATC	1
235799	14	AAG	GATGCGAAAAGCAGCCATGGACAGAAACTACCT	1
236429	1	GTA	AATGCAACACTGCCTGCAATCAGCGCATTGCAC	1
242056	17	AAG	GCCGCCGGAATATTTACAGATTTTATAGCTGTC	1
253488	12	AAG	GAGGCCGCTCAGCGTCTACCGGGCACGATGCGG	1
262082	18	AAG	GTAGTCAACCTGTGACCATTCTTCGCTGACATC	1
266712	13	AAG	GCTTGTTCTGGAAAAGCTGGAGATGAAATGGTC	1
269962	12	GGG	GTGCTCCACCCTGGCCCGGATGCTGGCTTTCAT	1
270128	15	AGC	CCGGCATCGGCTGAGACAAATTGCTCCTCTCCA	1
275094	1	CCG	GTCATCCATATCACCACGTCAAAGGGTGACAGC	1
276495	2	TTG	GCCTGCCGCCGACAATCAGGTGGTCGGGGACAT	1
286153	12	TAT	TCTGCCTCCGATTCTCTGCAGAAGCAGAAAGAC	1
286565	1	CCG	GTCATCCATATCACCACGTCAAAGGGTGACAGC	1
292895	2	AAG	GTAGTTAAAAATGCATTAACATCGCATTCGTAA	1
307613	21	AAG	GTGAAGTTAAACGAAGGCTGCCAGCTGTCACAG	1
323611	17	AAG	GTTTGCCATCATGGCGATATCGGCGGCGAGATC	1
357641	4	AAG	GCGACTTCATTCACCTGACGACGCAGCAGGGAA	1
360115	20	CAG	GTTTATGGCGGGCGTCCTGCCCGCCACCCTCCG	1
360118	19	TTT	TATGGCGGGCGTCCTGCCCGCCACCCTCCGGGC	1
360124	1	GCG	GGGCGTCCTGCCCGCCACCCTCCGGGCCGTTGC	1
360130	15	GTC	CCTGCCCGCCACCCTCCGGGCCGTTGCTTCGCA	1
360137	7	CCG	GCCACCCTCCGGGCCGTTGCTTCGCAACGTTCA	1
360163	9	CAA	ACGTTCAAATCCGCTCCCGGCGGATTTGTCCTA	1
360165	19	ACG	GTTCAAATCCGCTCCCGGCGGATTTGTCCTACT	1
360186	16	GGA	ATTTGTCCTACTCAGGAGAGCGTTCACCGACAA	1
360243	5	CAG	GTCTTTCGACTGAGCCTTTCGTTTTATTTGATG	1
364842	5	ATG	GCAGGTGGACCACGGGTTCGCCCAGCCGCTGGA	1
366453	13	AAG	GCTTGTTCTGGAAAAGCTGGAGATGAAATGGTC	1
372942	31	AAG	GTGTAGGCCGGATAAGGCGTTCACGCCGCATCC	1
376383	1	AAG	GTTGCGTGTTCGGGGAAATAATTCGCCCAGGCA	1
376959	19	AAG	GCAATACCAGGAAGGAAGTCTTACTGCTGTCGC	1
377169	13	GAG	GTAAGCTTAGTCAGCCGTTGTCTCCGGGTGTCG	1
377183	25	AGC	CCGTTGTCTCCGGGTGTCGCGTGCGCAGTTGCA	1
387648	19	AAG	GTACGTGATGTCTCCTGCCCACTTCTGGTTCGG	1
387825	11	AAG	GGGGTAACCCTGAGCACGCAGTTCATCCGTCAG	1
392079	1	AAG	GTTAGCAGGAGTGCATATGTTTAAGTCTTTTTT	1
436899	21	AAG	GCGATGTTAGTGGTATACTTCCGCGCCTGGATG	1
438270	194	AAG	GCCACTGAAAGTCGAAGGGATTGATGTGGTTTC	1
445186	1	AAG	GGTTGCCGCAATTTCGGAGAACACACCGAAAAC	1
458904	6	AAG	GCCGGCAAAGGTGCGGAAGCTATGCAGGCTGCC	1
475196	24	AAG	GCCTCTGTCACCTGACCGAATAGATCAGCGAGA	1
495207	21	ACG	GTGTTTCCACCTGCCCATATTTTGTTGGAACCA	1
503658	1	AAG	GCAACAGTTAAAAACCATGAAACAGGCAACAAG	1
504569	18	GGC	CTATGGCGCATCAGGGTAATCGCCGCGGTTTCA	1
521588	9	CGG	GAGAAGACGGACCGCATCCCGGCGGGTGTGATA	1
522570	10	AAG	GTAAATTTGATAGTACTGCAGATGCTGCGTTAG	1
529271	8	AAG	GCACATCCATAATGTCTGTCGCATCCCGCTCTG	1
534816	4	AAG	GGTTATGAAACCGGTACTCGCGCAGCGGCAAAA	1
544464	13	AAG	GTGATGGATTTCCTCAGCGTGACCGATCAGTTC	1
552824	13	AAG	GGATGGAAACCGTCCACGTCTTTGTCCGGATGA	1
554447	14	AAG	GTTATTGATGCTCATTATATTTTATTTAATCAT	1
564629	1	AAG	GAGAAAAAGTCGGTGAAGCGATTGAACGTCTGA	1
569526	10	AAG	GTAAAATCTCGCCCGCAATGTTGTGACGATGAC	1
570343	12	GGG	GTGCTCCACCCTGGCCCGGATGCTGGCTTTCAT	1
570509	15	AGC	CCGGCATCGGCTGAGACAAATTGCTCCTCTCCA	1
576534	20	TAT	TTGAGTACGAACGCCATCGACTTACGCGTGCGC	1
577137	24	CTG	GTTTTCAACAGTGATGAGTCATCGTGGCATCTC	1
588765	11	AAG	GTTGCCGTTTGCTGAAGGATTAAGCGGGTAATG	1
594917	7	AAG	GCCAGTGAAAATGGCGTGCCCGTTTATCTGCGC	1
604421	16	AAG	GTGGCTGATTGTTACCGTCTGCGATGGCAAATT	1
613147	8	AAG	GCTAATGGTCTGGACCCGGAAGTGCTGGCGGAG	1
613973	10	AAG	GCTTCGTGTGCTGGATCTGGATATCAAAATTGA	1
615874	7	AAG	GGAAATCGGCCCGGCAAGCGCTGTTGCCGCAGC	1
617061	15	AAG	GGTATGTAGATTGCGAATATCCAGCGAACCGGC	1
635194	1	AAG	GCCCAGGAGATAAACATGCTCGACACAAATATG	1
638700	3	TCT	TGGTACCCGGTGCACAAAGCGCAGAGGCGGCGC	1
639238	6	CGG	GAATTTAACCCGGCTGTTCATTGTCACCACGTC	1
640205	1	TTA	AGGCAATCCTGGCCACAGACCATGTACGGTCAG	1
647572	1	AAG	GTGATTTAATTGATTTAATGAATAAAATTTGCC	1
661226	1	ACG	GCCAGCTAAGGCCAGAGAGGAACAGTACAAACA	1
683058	1	AAG	GATTCACGGTGACCGACGACAATCACACCGTTT	1
683603	12	GGG	GTGCTCCACCCTGGCCCGGATGCTGGCTTTCAT	1
683769	15	AGC	CCGGCATCGGCTGAGACAAATTGCTCCTCTCCA	1
693131	8	AAG	GATCTCCCGATACAAGTACGCTTCTTTAGAGGT	1
705369	10	AAG	GGTTCGCCAGAAAAAATTGAAGCCTGCCAGAGC	1
750574	24	AAG	GTTAACCTCTGTGCCCGTAGTCCCCAGGGAATA	1
754043	1	AAG	GGTTCCTTCGCGAGCCACTACGTAGACAAGAGC	1
772464	17	AAG	GCTGAGAAGAAAGCGGCTGCTGAAAAGGCTGCA	1
780855	10	AAG	GATTTCAGCCAGGTTATGAAACGCAGCAGAGAA	1
806098	2	AGG	GCACTGGAAGAAGAGCTGGCCGAGTGGCTTGGC	1
834735	37	AAG	GGTTCTTGGCTCGCCCGGGTGATAACGGTAGCC	1
853302	1	AAG	GCGTAAAGCGTCCTTCCCAGTTTGTTTCATAGT	1
868466	9	AAG	GGCTGATAATTTTATTTTTATTGGCAGCACTGT	1
874384	1	AAG	GCAGGAAAAGGATTATCTGCGCCGCTTTCCGGA	1
930518	27	AAG	GCTGCCCTCACAGCGTGCGGCGGAAGAAAAAGC	1
945490	1	AAG	GTTCGTTGGGTGGCGCTGGTTGGAGGAGACAAA	1
957113	11	AAG	GAACGTGCGCATCGCCGCATGCTACAGTTGCAG	1
966500	126	AAG	GTATGTATGACGCGCGCCGATCATCAGTCAGGA	1
979899	1	AAG	GCGTAGCGCATCAGGCAATGTTGCGTTTGTCAT	1
981917	9	AAG	GTTCAGGCCATCAACCAGACCAAAGAAGTTGGA	1
1006638	18	AAG	GGTAAGCAAGAGGTGATGGTTAACGGCAAGCCA	1
1041166	24	ACT	TGGTCGATAAATTCTGACCAGGAACAAGGGTAC	1
1054022	16	AAG	GGTGGCAGCGAAAGATAATCAATCCTGCATCGA	1
1058032	10	AAG	GCCGCTGGCGCAGCAGGCGGTTTTCCTGCTTCA	1
1059265	2	AAG	GGAACCCCTGTAAGGTAACTCCTATAAGTGTAG	1
1061159	1	CCA	ATAACTTACGTGCGCCGCTGGCGAACAATGGCA	1
1061820	2	AAG	GGTGTTGTCGAAGCTTAAAAACGGCTACCAGGA	1
1069983	1	AAG	GAGTACATCCGTCTGAAGCTGGAAGTCTCACGC	1
1078047	17	AAG	GGTGAGGCAACGGCGGATGCGGCGCAAAGTGAT	1
1078203	1	AAG	GCGAAAGCACTGTATGCACCGACGCGCCAGCAC	1
1080751	2	AAG	GCTCGTCGCGAGGCAAAACGTGTGCTGAGACGG	1
1090184	19	AAG	GTACGTGATGTCTCCTGCCCACTTCTGGTTCGG	1
1090361	11	AAG	GGGGTAACCCTGAGCACGCAGTTCATCCGTCAG	1
1099526	1	AAG	GTCTTCATTTAATCAGGCAGCCATAATTGGTCA	1
1101260	12	AAG	GGTGTAAGGAGGCGTTATGAAAACGCGTATTCA	1
1110007	18	AAG	GTTGCAATGGCGTCTGAACGTAAGACATTGGGA	1
1114684	14	AAG	GCAGGAATAATCTCATTCAATTTTTCACGCTAA	1
1129395	9	GTG	GGAAGGGCTTTCTCTGCCCACGCGCACGTTGGT	1
1140534	21	AAG	GTGCGGGTGAACAAAAAACGTATTAAGCCTGAA	1
1143365	30	AAG	GGTCGAGCGCAAGCCTGTGTCAGTGCCGGTAAT	1
1145960	22	AAG	GTCTGTTGAGTACATGGCAGCGCAAGGCGTAGA	1
1152551	35	AAG	GTACGTCAGCAAGAGTCCTTCATCCATCATATC	1
1162122	5	AAG	GCAACTGCACAGCTACGGTTACAAAGGCCTGAC	1
1162667	15	TAG	GCCTGATGGGTAACCTGACGCGCGGCTCAATGA	1
1163498	4	ATT	TGGCGATCAGCAGGGCAAAATCCGCATGGACCG	1
1178990	22	AAG	GGAGTTCACAATCAAAATAATGATTGGGATATA	1
1179522	38	CAG	GCCAGAGCAAAAACTCGTTGAGATAGCCTTTGG	1
1200411	3	GAG	GATTGACGGTAAAACGCATTACTACAGTGTGGC	1
1205101	1	AAG	GCAAATGGCATCATTCCTGCTTTTACCAGGGGG	1
1206363	19	AAG	GTTTATGTCCGAGACCCGATGGTAAAAGCTTGG	1
1212561	14	AAG	GAATGGAGAGTTCTCGCTCTCCATTCTTGACGC	1
1215211	10	AAG	GTAATGGAGAGTATCTAACCACTGAAGACGAAA	1
1220722	7	TTC	CTTTCCCTTCTGGGCCAAACCAGTGGCGATGGC	1
1224000	4	AAC	CAACGCCAGCAAGGTACGACTGCGGACATGATC	1
1224625	23	AAG	GCGGCAATGCATGGTGAACGTATCTCTGTGCGT	1
1229885	1	CAG	GCAAGACTTCAAGATTTGCCGCCACCTCTTCAC	1
1233761	11	AAG	GGCCGATGCGTATGTGATGGCGTTTGGTTCTTA	1
1235527	16	AAG	GGATGGACACTATTTCCCCGGAACCTGAACTCA	1
1237448	17	AAG	GAAAATGAACTAAGTAATATACTGCTGGTGACA	1
1242647	9	AAG	GGTTTTTTGGTCCGGAAAAAGTTTGGCGTTTTG	1
1245964	4	AAG	GAATATCGCCGGTGTAATTTTTGATAATCAACA	1
1248547	1	AAG	GCTGAAGCGATATCCTCCGTTGACTTGCTTCTG	1
1260167	10	TAT	TGGCGTGGCTGCGAGCACAAAGCGCCAGCGAAA	1
1263491	8	AAG	GTTATTTCGTTGAACAGTGTCCGGAAGACCCGA	1
1278575	13	AAG	GCGCTCAACTTCCTGACGCCGCACCAGAAGTGG	1
1279433	11	CCG	GTCCGCGTTCGCTGATTACCGGGGAACGGATGG	1
1284788	16	AAG	GTGGGTATTGAAATTGATATCGTTGCAGGATGT	1
1284915	21	ACG	GCCTGATGGATCTCTCCTGGCAGCGCGGTGGGT	1
1289481	5	AAG	GGTGAGCAGGTGGTAATTGGTGGTAATGAACGA	1
1290781	1	AAG	GAAAACGGCTCCCTGTTGTGGAAGCCGTTATAG	1
1292430	10	AAG	GAAACGCGAGCCGGTTGGTTATCCTGGTCAGTG	1
1294948	21	AAG	GTGCTAAATAATAATCAATTGTTAAATTATTGT	1
1301751	10	AAG	GAATGCGCGACTGGCCCAGCCGACCAGCATCGA	1
1303669	14	AAG	GCGTTGCTCAAGTTGCTTGATATCATCTTCAGG	1
1304391	37	AAG	GCAAATTGACCGACATACCATAGATTGTTTTAA	1
1305226	1	AAG	GGGTAATTACGCCAAAAATGACATTTTCACTGA	1
1305598	16	AAG	GCACCGGTGGTCATTGAAAAGCCGAAGCCGAAA	1
1306522	16	AAG	GGAAAATCACAGGCGCGATGCTACTATGATTTT	1
1322818	19	TGC	CTGATATTCATCGGCCAGTACCTGCATCATCCC	1
1322960	10	AAG	GGAAGCAGTGCCTGGGTGAGCATAAAGGTGGCA	1
1323850	4	AAG	GCGAAAGCCAAACTGGGCGAGGTGGCAACTGAC	1
1324626	1	AAG	GCCATTGATGTAAAAGACAAACGCGAGGCTAAG	1
1325041	14	AAG	GTTGCGTATCGGATTTTATCAGGTACAGTGTGA	1
1325557	10	AAG	GTGTTGCCTGGTAAAGAGAAGGTCGTCTCTGAA	1
1325667	1	TGG	GCACCTGCGGGAAGTGATTGGGGGTGATGATGC	1
1327774	15	AAG	GGTAATAAGACCATGGTTCGCTTTAGCCGTAAA	1
1329327	7	AAG	GTTTCTTTAGGATTTGTCTCATCGTATGATTAA	1
1330048	18	AAG	GAGAATCAGGGCTTCGCAACCCTGTCATTAAGG	1
1336169	22	AAG	GGTCTGGTCATGACGTTAACTGCTTCATCTTCT	1
1337317	19	ACA	AGAATCAAGCGTATTATAATTGCGAGTCGATAA	1
1337776	8	TAG	GTCTTAATTATCAACCAGGAATCATCTTAGAGC	1
1338764	10	AAG	GTATCTCGAGATTATGGATCGCAGAGTGGTAAT	1
1338996	1	AAG	GTATATATATTCATCTACTTATGCGCGCTTCAG	1
1339968	17	AAG	GGGGAGCCGTAAGCGGGTCAAAATTCGTGATGC	1
1339980	16	AAG	GCGGGTCAAAATTCGTGATGCCATTGCTTCCAG	1
1340107	14	CCA	AATGACACGTCGCGTAATAACTGGTCACCAAAC	1
1341181	15	AAG	GGTAGAGCGGGGAAATAAACGGCCCATCCATGA	1
1342006	1	ACG	GATACGGTTGGCAATGCGACGAGGCTCGGCGAC	1
1342838	23	AAG	GGAATGGCGTCTTTTAAGAGTGGATGATCAGGA	1
1343035	12	ATG	GAAATAACTTTTTTGCGCGTCGACTTCCAGGAA	1
1343748	10	CAG	GCAAACAGTGACGCGTCGGCGTAGTTTTGTATC	1
1344128	16	AAG	GGTCTGTGAACGGGTCACGGTAAGCTGGTCAGG	1
1344151	10	AAG	GCTGGTCAGGGAACAAATCCACTGCAAGAACAC	1
1344178	4	AAG	GAACACGCGCAGGGTCCAGCCATGAAAGGAAGG	1
1344281	7	ACC	CAGAGGCAGAACGTCATACTCCGTAGTACTGGA	1
1344407	7	AAG	GGCGGGAAGGGGAGAAAGACGGATCGGCGATAA	1
1344415	2	AAG	GGGGAGAAAGACGGATCGGCGATAACAAATATC	1
1344867	18	AAG	GGGTCAGCAGGGCAGAACCCGGATTCAGCATGG	1
1346336	1	ACG	GCATCGACATATCCAGTGAAGCGAGGGCTTCAT	1
1346356	15	AAG	GCGAGGGCTTCATCGGCAATAATGACTTTTGGG	1
1347094	10	AAG	GTCTGGTATCGCGCGGATCAGCGCCTGGGTATA	1
1347774	1	AAG	GACCGCGGATTTCACCTTCGGTTAAGGTCATAC	1
1348548	22	AAG	GAAAGAAACTTCGCCATAGCGCGACCATGACGG	1
1349859	12	ATG	GGGCAATTCCTGCGCCAGAATACTCTGCGCTTC	1
1350181	19	CAG	GTTTTCAGTGGACTGGGGTTCCACGCCTGCGAA	1
1351141	10	AGG	GTATAGGGATCGACATCCAGCAGTCGATCATAA	1
1352689	19	AAG	GATAACGCCACCGTAGACCGCCGTCAGGAAGAT	1
1353319	1	GTA	ATCAAATACGGTCATCGGCGTGAGATAGGCCAG	1
1355036	4	AAG	GTAAAACATCAACATATTGCGTATTCGGGTAGC	1
1355055	8	TGC	CGTATTCGGGTAGCGCTCCAGGTAGCGTTTCAC	1
1355136	9	AAG	GTTCTCTACTTCAACGATATTGGTTTCCATGAT	1
1356751	18	AAG	GCGCAATGCGCCCGGCAATCTATACACAAAATC	1
1357036	16	AAG	GCGTTAAGTCTCGCCATTGAAAACCGCTTATTT	1
1358180	3	AAG	GTCGCGAAGAGATTTTCGGTCCGGTGCTGGTGG	1
1358265	21	CAG	GTACGGCCTTGGCGCGGCGGTATGGACGCGCGA	1
1358748	3	AAG	GCTACGGCATGGACACCGCCCGTATGCTCGGCA	1
1358795	9	AAG	GGTGGTGAGATCATCCGCGAACGTATCAAACGT	1
1359172	11	AAG	GTATGTGATTGTCGCCGGGAATGCGTATCTGGG	1
1359788	14	AAG	GAGTCAAAAGGTGTGAAACATGAGCAACAATGA	1
1360524	6	AAG	GTGCAAAGCGGCTTTGCGCGTACCGGTAAGCTG	1
1360970	21	TGT	TGGCGCATACGGCAACGTGATTCGCTTCCTGTA	1
1361151	14	AAG	GCATTCACGCCGCATCCGGCAAGTTGTATTGCT	1
1361661	23	AAG	GCCAGTCGGTCGAGCAGGTCAGCGCGAAAAGTG	1
1361978	22	CAG	GTTAAGGGAAATAAACGGCCCTTGCCAACGGGA	1
1361984	7	AGG	GGAAATAAACGGCCCTTGCCAACGGGAGGAGAG	1
1362873	1	AAG	GCGGAAGCAGAAAGCCACAGCTTCGGTAAACAA	1
1362939	18	AAG	GCCGATGATGCAATCAGCGAACAACTGGCACAA	1
1364138	14	AAG	GTGTATTGCAATGCCGGACGCCAGTCAGGGCAA	1
1364255	16	AAG	GGTTAAAAGAATTCACCATGAGCGGCGCTTATG	1
1366440	14	CAG	GCCATGACTACGCCAAAGTGATGGACAAAGAGC	1
1366457	6	AAG	GTGATGGACAAAGAGCAGCTTATCGATCGCAAA	1
1366643	18	AAG	GCGGGGCTTGAGGAGCCGAAAAACTGGCAACAG	1
1366749	25	AAG	GCGTGTTGACGGAACAATCCTTCTCCCAGTTTG	1
1366846	2	ATG	GATGCAGGCACTGACCTATTACCGCGACCTTAC	1
1367198	1	AAG	GCGGTGGTGACTACCGCCACCTGGAAAGACAAC	1
1367242	1	AAG	GGCGCTGGGTGAACTACCGAATCAGCTAATCGG	1
1368857	7	ATG	GAGATCGAAGAAGCGGCGATGATGGATGGCCTC	1
1369211	12	AGG	GAGTTTTAAATGAAAAAGTTAGTAGCCACAGCA	1
1369610	9	AAG	GGCAGCTCCTGGAAAAACGCCGTCTGCTACGAC	1
1371096	16	AAG	GTGCAATGACAAGCTCTCCGCTGCGGGTCGCGA	1
1371908	21	AAG	GCTGGTGCGACGCTGTTTCCAGCACATATCTAC	1
1372045	28	AAG	GCCCGTGATGATAGCCGACGCCGAGCAGGGGTA	1
1372197	13	AAG	GTATGCATCGCTGATGGCGCAGGGGAACGGCTA	1
1373150	4	AGT	TATTTTTGTTACCGTTTCATCTGTTTAGCGATC	1
1373308	10	AAG	GAGACGCCGGAATTTGCCGCCATTAACATTCGC	1
1375614	1	AAG	GCTGCATCAGAAACTGAACACCACCATGATCTA	1
1375669	8	AAG	GCGATGACCATGGCGACGCGGATTGTGATTATG	1
1375898	22	AAG	GTTTGCATAAGCCCATCGTGATGGGAATACGAC	1
1376212	22	AAG	GTTATTACCCTGTACCGCACTGGTGATGTGTGC	1
1377056	18	AAG	GGCGACAGTGATAAATTCCATTATGCAGGTGTC	1
1377757	21	CCT	TTCAACTTTGCCAATCACCACCACCGGAATATC	1
1378379	21	AAG	GCGACTTAAAAATGAACTCAATGCGCTGGTGAA	1
1378739	22	AAG	GGATACCTCCACGCTGTATCTGGAAATTGTGGA	1
1378825	1	AAG	GCTGGTCGCGCCAGATGACGGGCTTACTCAATG	1
1378902	2	AAG	GGGCTGGACCCGCTAGCGCCTGCCGACGAAAAC	1
1379171	15	AAG	GGTGGTGAAGGGGTTCTATAAGAATCATTTTCT	1
1379180	6	AAG	GGGGTTCTATAAGAATCATTTTCTGCGCTTTGA	1
1379308	20	AAG	GTTTTCACTACGGGCAGCGTACCCTGTTCCGGC	1
1379366	1	AAG	GCTATTGTTTGCTGCCACTAAAGCGGACCATGT	1
1379478	6	AAG	GGGATCAGCATGGACTGCCTGGGGCTGGCGTCA	1
1379619	1	AAG	GTTCCCGCACGTTTGCCTGGTCAGGCGTTCTGG	1
1380806	10	AAG	GGCAAAACGCCCAGCGAAAAATAATGCAATATC	1
1381728	20	AAG	GCCCCAGAGCGGGCAAACCTTACCTGGCGCTGA	1
1381778	3	CGG	GAAGATGCGGTCGAGAGTGAACTGTTTGGTCAT	1
1383265	19	AAG	GCGCGCGTGGTGGTGGTTGAACTGGAAGAAGAG	1
1383400	7	AAG	GGGCTGACACGGGAGGAGTTGCAAAAAATTCTC	1
1383634	9	AAG	GTGAAGCTGGATAACCATCTTATCAGTGAGCGG	1
1384426	13	AAG	GCTGGCACAGCGCCTGGGTTTCAGGTTCGGAGC	1
1385800	5	AAG	GAAAGCGTTGTCAGGTAATCAATCACGGCACTG	1
1386253	14	AAG	GCGTGAAGAAATCGCTGATCTGATGGCGTTTGT	1
1386354	27	AAG	GCCAGATAGTGCGTCGTATAGAAGAACGATTGG	1
1386586	12	ATG	GCGCACATTCCTGAAATCGCATCCTGAAATTGA	1
1387414	20	AAG	GTTGTTTGCATTTCTTTAAGGCGAAACAAATAA	1
1388248	11	AAG	GCGTTACCTCGCGGGGGATATTGATATCACCGA	1
1388344	11	CCG	GCCGCAGCTCGGGACCTATTATTATGCGTTTAA	1
1388479	11	AAG	GCCAGCGTGGCATTTTACACCAGATGTTACCGC	1
1389211	17	AAG	GTCCGCGCCGTGTGACTGTACAATATCGATAAT	1
1389556	19	AAG	GGTCGTAATTTTGGTAATTCGCCAGCCAATTTC	1
1389756	18	AAG	GGCTCATGCCGAAATGTTCGCCATAAAGCAGAA	1
1389783	1	AAG	GCAGAACAAGCACCACAATAATGGTGATTTTGA	1
1392769	12	AAG	GGCTTTAATTTTGCCACCAATCCGTTGATGTAA	1
1392925	9	AAG	GATTAACCCATATCTGGTGAATGAAACAGTGAT	1
1393845	13	AAG	GTCTAAGCAAACCTTAACAGCAGAGAATTCCGA	1
1393920	13	AAG	GTTGTTAAGGGTAACTTTACATAAAAGTGTGAA	1
1394256	24	AAG	GCGTATCAATAATGCTAAGATTACCGGCAAAAT	1
1394596	1	AAG	GTGGATAGGGCAAGACTAACGAATAGTAAGTAC	1
1394764	17	AAG	GTAGCATAAACATTGGTACGAAAATGGGGGCGA	1
1394851	1	AAG	GCAACGCCAGACCGACAAACGCCGGGATGCCGC	1
1395134	1	AAG	GGGTGATGGCATCACGGTGTGATTAATCGGATC	1
1395884	31	AAG	GGCCGACAAAATTGCCGTCGTCACCATGAGTAC	1
1396955	10	ATG	GTTTGCCAGCGTGCGGGTATTGAACATACCGGC	1
1397159	4	AAG	GGCGGCGGTTCCCAGCAAATTGTGTCCGCAACC	1
1398333	16	AAG	GGGTATGCGCCAGCCCAAGCCCAATGGCGGTAT	1
1398792	8	AAG	GCGAATTAACAAATTGATTCAAAGACTCCATAA	1
1399164	3	TAG	GTAAAGGCGTGACGTTAACTGATGCCGGTGAAA	1
1399736	11	AAG	GAAATGGGCTGCGATCCCTTGCACGGACAGGGG	1
1400117	14	AAG	GTATTTTGCTTAAAATATCGGCAATATTTGGAA	1
1401150	2	TAG	GAGATCGTTAATGTGTTTAAAACGATCGGTGTC	1
1401448	2	AAG	GGTTTATGACCACCGGGTAAATGCGAGATTTCA	1
1401654	9	AAG	GCGCGCATAAAAACCTTGTTTTTTGCGCTGATA	1
1403296	1	AAG	GCAATTTTTCCGGCTGTCTGTATACAAAAACGC	1
1403827	13	GAG	GTTGGGTTATTTAACCATGACGCCGGTGCAGGC	1
1406718	8	AAG	GTATCGTCAGGTTTCTTCTGACATTCACTATTC	1
1407955	1	AGG	GAGTGCCACCTTCCTTTTCAATAGTGGCGGTAA	1
1408321	12	CTT	TTTCATCCATTGATACTGCACGCTGGATCTCAA	1
1408604	18	AAG	GCTAAACTCGTCACCTTCACGGACAACACGGGC	1
1411261	15	TGG	GGCAGTTCCTGGCCAGAAATTGGGAGTAGCATA	1
1412039	1	AAG	GGTTGAGCGAATACCTGCCATTTCTGGCATAAA	1
1413377	6	AAG	GTTATTCTGGAACAGCAGGAGTAGACGTTTTAA	1
1414026	21	AAG	GTTCCAGTTTTTGTGATGTTCTGGCTTTTCCGT	1
1414039	8	TGT	TGATGTTCTGGCTTTTCCGTTCAGATTCAAGAG	1
1414652	7	AAG	GCTTGTGCTGTTGTCGGTGGGCAATCAGCAATG	1
1414805	16	AAG	GAACTTCGTCCTGATATTGACTGGTCATATTTA	1
1414876	15	AAG	GCAACTAAATGACAGTAACAAATCCTCATTTGA	1
1415256	1	AAG	GCGTTAAGTACGGCAATTGATGCGCATGATGAT	1
1415930	16	AAG	GTTTGACCCTCTGGATATTACTTTGCCGAACTG	1
1417725	10	AAG	GCAGTCTGTCAGTCAGTGCGTGAAGCCACCACC	1
1417945	8	AAG	GGAACAGTGAAGTAAGATCTAAGAGGAGTTAAA	1
1417967	13	AAG	GAGGAGTTAAATTTTATACAGTATAATCATAAT	1
1418361	16	AGG	GGGTTTCTGGAATAACAACAACAGGAGCAACTG	1
1419186	17	GAG	GTGTAAATGTAGGAGGGAAGATAGTTACAGATC	1
1419206	19	AGA	ATAGTTACAGATCGTGTAATGAGGTCTGTATGG	1
1419425	10	TAG	GCTATGATTCTTGGTCGCCTTGAAATTTATCCT	1
1419747	10	AAG	GCAATTCGGCTGGACTAATCCGGTGCTGATTGA	1
1419976	7	AAG	GGAGTTTGATATTTCAAAGGTTTCCGAGGTGGA	1
1420227	6	AAA	AAAAGCCATAGCTGCCCAGCGGTGGTTATCGGA	1
1421291	17	GGC	CAGAGCGAGAAGCAGCAAAAGCGCATGATGAAC	1
1422319	15	AGC	CCGGCATCGGCTGAGACAAATTGCTCCTCTCCA	1
1422565	8	AAG	GTGCCTTGGGTCATCATGACGCCTGCTTCGGCC	1
1422801	3	CGC	CAGCATGGTCTCCAGCGGATAGGGCCGTCGGCC	1
1423149	11	CCG	GAATCCGTGGCCATTGATATTGCTTATGAAGGC	1
1424325	21	AAG	GGCTGGCGAAGCCACTGAACAGGCCAGCGCAGC	1
1424603	14	AAG	GTACGGCGGAATCCGCGGCAACGCGCGCCGAGA	1
1425547	16	AAG	GGTGATGTTTATGGTGGCTGGAATACATTAAGA	1
1426622	20	AAA	ACACCGTCAAAAACATCGCATTTAACTATATTG	1
1426836	24	CTG	GTTTTCAACAGTGATGAGTCATCGTGGCATCTC	1
1427015	6	AAG	GGATACGGAAGCAGAAAAACTGTTCCGGATCCG	1
1427318	5	AAG	GCATCTCACACCGAGATTATTTTTTATATGTCA	1
1427487	21	AGG	GTCGACCAAAACGTTTCCCTGCGCCGCGGGCTC	1
1428215	31	AAG	GTGGAAAAATGATAAAAAAGTAAGTTTATTATA	1
1428234	19	AAG	GTAAGTTTATTATATTACATTTTACCATTTAAA	1
1428649	32	ATC	CAGTATGCTGTTCATATAGCCTCGAATTAGTAA	1
1429300	2	GAA	AGAGTATGCGTCATGCCGGAACGCCCAGCATAA	1
1429411	1	CAA	AAAAGCCCGCAGCAATGTGCGGGCGTTAGTGTC	1
1429990	2	AAG	GCCCGCCATAACAGCGGGCAGGAGGATTTAGAA	1
1430011	12	AGG	GAGGATTTAGAACTGATAAACCAGACCTAAAGC	1
1431460	11	AAG	GCCCGAACAGTCGTCCGGGCTTTTTTTTTAGAA	1
1431890	28	CTT	TTCACCGTCTGGTTCAGCTGCGCGCCGAGAGAA	1
1433609	16	AAG	GCGGAACGAATCGGCTGTTCGCTCACTCGAAGG	1
1435010	10	AAG	GCAACCGCGCCATTACCGTCAATAGTAATCATA	1
1435420	1	AAG	GCGTCGATGTCCAGTAGTGGAGAAGCAAATTGT	1
1435709	10	AAG	GCTGCGGGTTAGCGCACATCATACGGGTCATTG	1
1436159	38	AAG	GTTTTGCAGCGTAGTCTGAGAAATACTGGTCAG	1
1437927	25	AAG	GTGGGCATGCTACTGCGACGTTAAACTTGCCGC	1
1438013	27	AAT	TTGATCGTGCTGGCACGGGATAACGGCGATCCG	1
1438272	21	AAG	GCATGGATAACAGTCAGCTGCCTCTGCAGCTGA	1
1439382	22	TAG	GCGTCGATGTGTTAGGCGGTAACGTACTGATGA	1
1439431	2	CCG	GCAACATGACCCGGCGCTGTTGCGGCTGAATAA	1
1441109	10	AAG	GTCAGCGTCCAGTCTTTCTGCGCAGATAGGTTT	1
1441203	16	AAG	GACTCCTGCCAGTAAAGCGAACAGGGGCGTGAG	1
1441767	10	AAG	GGAAAAGTGATGACAGAGCCGCATGTAGCAGTA	1
1442652	13	AAG	GGCTTGATGACCGGAAGCTTCCTGAATCAAGGG	1
1445550	12	AAG	GGCGACTGCCAACGCCAGGGTTGTTTTACGGGC	1
1447214	4	AAG	GTCACCACATCCTGGCTGTCCAGATGATCCAAC	1
1447432	5	AAG	GGCGTTAATATGCACTGCCACGCCTGACTTTGA	1
1448727	8	AAG	GACGCCATTAACCGTTTCTGGTGGCCAGCCTTA	1
1449607	14	AAG	GGCGATGAAGATACCCTGGCCTTCACCCGAGAC	1
1451537	2	CAT	TTCTCGATGCGGCATTGCGCCAGGGGGCGGATC	1
1452204	8	AAT	TCGTTAGCCAGCAAAATGGTGCTGAGCGGAGAA	1
1452238	15	AAG	GTATCACCGCTCAGCAAGCACAGCAGGCCGGGC	1
1452396	24	AAG	GTGGCTTTGCAAGCCGGACTTGCCCAGGAGCGA	1
1452934	47	AAG	GTTAGGCTTAATACCCGATTGCGGTGGAACCTG	1
1458054	14	AAG	GGCTTGCGCCTGACGCGACGGGCAGAAAGTAAA	1
1458144	16	AAG	GGTTTAGATAAATCAACGCTGGCTGATGTCAAA	1
1460174	6	AAG	GATAGCAATGGTCGTAAGGCAACGATTAATCTT	1
1460222	6	AAG	GCGAATAACACTGTTGCCCTTGAAGGGGTGAGC	1
1460522	9	TCC	CAGATCGACGGTGACAAGGCCATCGTCAATAAC	1
1461641	21	ATG	GCGAATACAGTGAATATCACTGGTAACGTTCTG	1
1462189	24	CAG	GACATCTGTTATCACTTAACCCATTACAAGCCC	1
1462777	16	AAG	GCAACAGCGCATTCTGGCGCATGATCCGGTAAA	1
1464013	13	AAG	GCTTGTTCTGGAAAAGCTGGAGATGAAATGGTC	1
1465831	32	AAG	GGGTGCCGTCATTAAAAATGCCGGGGTGATGAC	1
1466180	8	AAG	GTTAATAATAATTCAGCTTTCAATAACCGCGGC	1
1466384	23	CAC	CTGGTAGTCAGCGCTAATAATGCCGGCGATCAG	1
1466837	14	AAG	GGTATGAACGGTAACAACGGTAATAGCAGCGAA	1
1467371	10	AGG	GCGACCACGGTATTCCGCGAAGCGCGCGTGTTA	1
1467617	15	AAG	GCGGGTGATAATGGCGTTACAGGCGGTTATAGC	1
1467988	22	AAA	ACTGGACTACGCAGGTAAAGACGGCTGGAGCGC	1
1468273	1	TTT	TTTAGCATGTGATCCCTAAACCGCAACGCTGAT	1
1468924	6	GAG	GATGCAACAACAAGGCCTGGTAAAACATATTGG	1
1469614	2	AAG	GTGCATCGTGGCGATTTAGTGGTAGAAGGTAAT	1
1470760	7	AAG	GAGAGTGACAAAGTTGCAGGCTATTTATACCAA	1
1470872	16	AAG	GGATGGAGAAAAAATCCCCGGCCTACTTTTGCT	1
1471931	15	ATG	GTTTTGGCTTTATAAGCACCACGTTACAGCGAA	1
1472323	18	AAG	GCGATCGCGCGTTAATATTTGGTCTGTGGGGTC	1
1473063	23	AAG	GAAAAGTGGTCCCTAAAGTCAGCCCGGGAAAAA	1
1473496	9	AAG	GGTCATCGTCTTATTTCATCGCGGGCATGAACA	1
1473823	1	AAG	GGTTAAATTGTATGTGCCGCTGGCACGTCCTGC	1
1474586	7	AAG	GCCGTTGCCGATCTCCACGCCAAAGGTTTAGCC	1
1475700	27	ATG	GTCATCACAGGGCTGGCGGTAGGTATGTTGATT	1
1476824	15	AAG	GTTATACATCGGTGCCGCAATAACGATAACGTC	1
1477582	1	AAG	GCGATTCGTGATCACCAGGTGGTGATCGTCGCC	1
1477589	16	TCG	GTGATCACCAGGTGGTGATCGTCGCCGGGGAAA	1
1477685	16	AGG	GACTGATCGGCCATACCCAGCCGCGTCGTCTGG	1
1477780	14	TCG	GGTTACAAAGTGCGTTTCAGCGATCACGTAAGT	1
1477830	26	AAG	GCTGATGACCGACGGTATCCTGCTGGCGGAGAT	1
1480098	7	GCG	GTTTTTAGGCCGCGTCAAACCGCTGGAGTTACC	1
1480779	9	AAG	GCAGGTCGAGCAAATCCTTACGGCAGTGTTCAA	1
1484488	2	AAG	GGCTTTGGCCATCGGCGCAAGACAGTTAGTGGT	1
1484910	18	AAG	GTAATCGACCCAACACCAGTCGACCGATACGAC	1
1485029	17	AGG	GATGGCGGGATGGGCAATCTCCATTCTCACAGT	1
1485178	1	AAG	GGTTACAAATCAGCATTCACTGGCTGGTCTTTT	1
1485742	18	AAG	GAATACGGGTCTACATCGGAAGCGCCTATTATA	1
1486366	10	AAG	GATCTGAATTGCTAGGTTCATTCGTTGGCCTCG	1
1486830	1	AAG	GTTCAGCCCTGGCTGGCTATTTCCTCTGGCAGG	1
1487051	1	AAG	GGTTATCGTGCTTATCAGAATCGACCGGTGAAA	1
1487332	13	ATG	GTTCATGATTGGCGCGTTTGTGCTTGCCCTGGT	1
1487669	16	CCG	GCCAGCATGGAGCAACTCACTGCGACGGTGAAA	1
1488767	5	AAG	GTAGCGGGTGATTAGGGCGGACAACCAGCTTCA	1
1489055	11	AAG	GCGACCGTCCGGCAGTGTTGATGGCGTCAAGAA	1
1489171	10	CAG	GTCAGCTGCTCCAGTTCATTCAATGTCTTAGAG	1
1489249	7	AAG	GTTCCTTGTTGTGCGACAGCTACGAATGTATGA	1
1489331	17	AAG	GCGATGTTAAAAACGAAGCGGTGTCGCTGACAA	1
1491870	10	AAG	GTCAGGTGATTATGGATGTGGAAAATCACCTGT	1
1492430	22	AAG	GGTTGGGCGCCAGGTGAACACTATCCCGAAAAA	1
1492842	1	AAG	GTTAAATGAGTAATCTGATGGTGTGTATTTCAG	1
1493015	12	AAG	GGAAGGTTCCGACGGTCGAGGGTACAATGCGGA	1
1493726	4	ATT	TCACAATAACCCTGCCAGCGGCGTTCGCGTAAT	1
1495218	29	CGG	GATCTCACCCTGAAGAAGCTACCACGCCTGGAC	1
1496312	13	GAG	GGGTGAAATACAATGAAGACGTCGGCGAGCTGC	1
1497023	22	AAG	GCGATAGCGCAGCGTAAACCACTGGTTACCACC	1
1497116	13	AAG	GGGCTGCAATTCTATGAAGTGGTTCCTGTTGCA	1
1497215	11	AAG	GGTGAGCTGATTGATGCAGCGACTAATAAACCG	1
1497767	8	AAG	GTGCGTAGTTTTTCTGTCGCGTCATGGTCAAAA	1
1498905	20	AAG	GCCAGCGTTGCGCGTACTGTGGTCATACAGCGA	1
1499384	16	CAA	ACTTACGGGCAGGGCAGCCATCATCCCGGTAAT	1
1500002	13	AAG	GAGTCCCGTTATGCCGCAGAGGACTATTAGCGC	1
1501334	18	CAG	GGATATGGGGATTCTGGAACTTGATATTCCGCC	1
1501698	28	AAG	GATAACGATCAGACTGCCAACCTCGGCGCGCTG	1
1501793	23	AAG	GAATATCACCGCCCATTATCGCCAGATGCTTGA	1
1502464	1	AAT	TTAATTTGCCGGGGGCGCTGTTTGTACCAAACA	1
1503579	20	CTC	CAGGGCGTCGATGTAGCGAATGGCAGCAACCAT	1
1503690	10	AAG	GCAATCCTGAAACAACTCGGTTTGAGTTAATCG	1
1504515	5	AAG	GCAGTCGATATCAACACTTATATTTTTGATATG	1
1505148	12	AAG	GCGTGGGATCGCCACGATGGCGTTTTGCATTGC	1
1505854	3	AAG	GGAGATATTTTTACGGCACGGCGGCTGAACAAT	1
1506901	22	AAG	GCCAGTCCGTTATTAGGCGAAAAAGGTTGTGAA	1
1507400	8	AAG	GCAGCGGCACGCAATGGCGCAAGAGGCGCTGGA	1
1509846	11	AAG	GTTACTGATTAACGGAGAACTGGTTAGCGGCGA	1
1510802	18	AAG	GCTCGCTGGCGCATCTCGAACGCGTCGGCAAGG	1
1510833	10	AAG	GGCAGTAGAAGAGGCGAAAGCGACAGGGCACAT	1
1511903	30	AAG	GTATGTCGCATCTGGATGAAGTCATCGCGCGCG	1
1511923	17	AAG	GTCATCGCGCGCGTGGATGCCGCGATTGAAGAG	1
1512050	8	GCG	GCACAGCGATCGCCCATCACGGTCGCAAGCATA	1
1512369	37	AAG	GTGTCCACCAGCGCACGCTGGACACCAGTTCGC	1
1512990	6	CGG	GTTATCAGCATCCACCGTTTGGTCATTCCAGAT	1
1513019	6	CCA	AGATAGCCGCCGTATACAACACGGCGTGGTTAT	1
1513882	17	TCT	TTGATCACCACGCGGATGATTTTGCCGAACAAC	1
1513923	5	AAG	GCGTGCCCAAAAGGTATTGATATCTATTATGAA	1
1514366	1	AAG	GCTTATTTTCAGCTTTAATTAACTAACCACATC	1
1514425	11	AAG	GGTGAGTGGTTTATGATTATTCACTTTAATACA	1
1515186	34	AAG	GTAAATGCCCGGCAAATACCGGGCATCAAGGTA	1
1517409	16	AAG	GTAATTGAGAAAATTGTAGTCGTAACGGCAAGA	1
1517717	30	AAG	GAAAACGCGCTGTGGCTCGCCACTTCGCAAAGC	1
1518587	36	AAG	GCTACCCAGCCAGACGATGTGATTCGTATTGCG	1
1519715	6	AAG	GCGCAAACCAGAACTCCATCTCCGCAAACCATT	1
1519896	11	AAG	GTACATCCAGCCAGCAACATAAGCGGCTTTCTC	1
1519918	1	AAG	GCGGCTTTCTCACCCAAAAACTCACGGGCATAA	1
1521095	13	AAG	GTATTAAAAAGGAATGAAATTATTTGAGTGGGA	1
1522843	9	CGG	GAGAAGACGGACCGCATCCCGGCGGGTGTGATA	1
1524169	1	AAG	GGGAGTTCAGATGCTTCAAATTATTAGAGGCAA	1
1524706	11	AGA	ACATGAGAGCAAGGGACGGGGCAGGGCAAGATC	1
1524905	1	AAG	GGTTAAACATAAATTATCTGCTATTTTGTTTCT	1
1525106	10	AAG	GATGTTTATTGAATGGATGCAGGAGTGCCATGA	1
1525672	22	AAG	GGTGTAAGCATCCGATATTATATTTCATCAAAG	1
1525893	26	AAG	GGGTGAAGAGGAAAAGAAAGAAGGCTGCGTTAA	1
1527143	14	AAG	GATGCGAAAAGCAGCCATGGACAGAAACTACCT	1
1527456	1	CAG	GAATCTTGGCAAGCTATCTGGGATGCCGAAATC	1
1528160	12	AAG	GTAACGAAATTAACGGGATTGGCGATTTGCGAA	1
1528252	26	AAG	GTTGAGAAAACCACTAAGGGAAACGCCTGATGA	1
1530082	19	GGT	TAAAAGCATCGACGTGGTACACCTGCGGTTTCA	1
1532090	10	CGG	GTAGTGCCAGTTTCCAGTCCATCGCCATTTTGT	1
1532997	12	GCG	GTACTCCATGCCTTCGCGCCCGGTCCAGACGTT	1
1533526	11	CAG	GCATTAGCAGGTTTTCACTGTAGGTTGAGTGAA	1
1537221	10	AAG	GTAGAACCACTTCCCAGACCCGCAGTCAGAAAC	1
1537526	9	AAG	GGTGGCAAGGTAAAGCAGGCTCAGCAGCCAGAG	1
1537534	7	AAG	GGTAAAGCAGGCTCAGCAGCCAGAGATGCAGGC	1
1537914	21	AAG	GCGATAACGATAAATATCCCAAAAGGAGTATTC	1
1538576	14	AAG	GGGTTACATATTAACTATATTATCAACAAGACC	1
1539858	13	AAG	GTTTAAATATTCCAGTTTTGTAGTGTTTTTGGC	1
1540752	13	AAG	GGTAAATGCCGCAGAGATGAGTTTAATCATGAC	1
1541107	12	GAA	ATTGTCAGGCTGGGCCACAGATAGTTCACCATA	1
1541307	21	TAG	GATAGCAGCTGCGCCGCCGACCGGGCCGAGCCC	1
1541748	7	AAG	GCACTGGCTCAGGCGCGAAACTACAAATTATTA	1
1542042	1	AAG	GCATTCTCCCGTATTGCGAAGCTGATGAAAGCT	1
1543247	1	AAG	GTGGGACCAGACCTACGACGTCATCAAGTATTT	1
1543274	8	AAG	GTATTTCAACATGATGGATGAAGGCAAAGTCAC	1
1543302	8	AAG	GTCACCGGTTATTTCTGCCAGGGCTTTAACCCG	1
1544610	19	AAG	GGTTATATCGCTAACACTCTGACGCCGAATGTC	1
1544699	7	AAG	GGCGTAAGGGGGCGAACAGATGGCTATGGAAAC	1
1545566	24	AAG	GGAAGTGGACGATGACGAGGAGGATCATCATGA	1
1545567	1	AGG	GAAGTGGACGATGACGAGGAGGATCATCATGAG	1
1545877	1	AAG	GTATTGAAAGGCAATGAGCATAAAGTGGCGGAT	1
1546409	1	AAG	GCGTAGCGCATCAGGCAATGTTGCGTTTGTCAT	1
1546587	1	AAG	GCGTAGCGCATCAGGCAATGTTGCGTTTGTCAT	1
1547217	1	AAG	GGCTTCAGTTAAATCCTGGCGCGTGCCGACCAG	1
1549268	6	CGT	TCAGTGATACGCGGATTACGCCAGCCCATATAC	1
1549886	17	AAG	GGGATATAAAGCGAACGCTGTTTTTTTGTTTTT	1
1550005	16	AAG	GTATAAAGCAGATAAAAACAAAAACACCATTGC	1
1550012	12	AAG	GCAGATAAAAACAAAAACACCATTGCGCAGGCA	1
1550530	10	AAG	GTAAACATAGTGATTCTCCGTGTCTGTGTATTT	1
1550635	9	AAG	GATTAGTCCTGGTTGATGATTTTTATATTTTAA	1
1550864	12	AAG	GCCCACAGGAGAGCAACAATGACAATCCATAAG	1
1550865	25	AGC	CCCACAGGAGAGCAACAATGACAATCCATAAGA	1
1551315	10	AAG	GCATTGCCGGATGACGCGTCAGGCGCGTGAATG	1
1551331	15	CGC	CGTCAGGCGCGTGAATGCCTGATGCGTTGTTAG	1
1551601	17	CCG	GTCAGCACCTGCTGCGCGTCGCCCAGTTCTACA	1
1552008	22	AAG	GCGCGGATTAAGCGAAGAGAGCGGGTCCTGAAA	1
1552019	6	AAG	GCGAAGAGAGCGGGTCCTGAAACACCATCTGCA	1
1552232	11	AAG	GCCAGTTTTTACGGGCCGGGAAATTGATATGGA	1
1552680	21	AAG	GCAAACGCAGTACCTGCAACTGCACCGTGACGT	1
1553019	17	AAG	GCTGTTTTTCCCGCGCGTTAAGAACATCTTCTC	1
1553351	14	AAG	GCAAAATCGCTGCCCCCGGAAATGCGCAATACC	1
1554671	9	CAG	GTCATCAAGCCTTCCGCCGCCGGGAAGAATTTG	1
1554679	6	AAG	GCCTTCCGCCGCCGGGAAGAATTTGCAGATGAC	1
1555427	8	GTT	TACCCGGCAGACCTTTTTTGTCTGACTCAAACC	1
1556274	22	AAT	TGGTTGGCTAAGGGTAAACTTCACCGTATGTTC	1
1556538	17	TTG	GTACTGAACCAGCCGCTGATAAGACGGGTAGGT	1
1556693	24	AAG	GGACGAGCGCGAGCAATGTGGGACGAAACGATA	1
1556933	6	AAG	GGGTGATAGGCATGGGAGCGCTCGTGCATTTCA	1
1557491	8	AAG	GTTAAGGAAGGAATCTCCCGGAATCGTAGCTGA	1
1557782	6	AAG	GTAAGGCAAGGATGCGTTTTTCGGTCAGACAAC	1
1557885	6	AAG	GCCCGTACCAAAATCATCTACCGATAAGCCCAC	1
1558086	21	AAG	GTTCACGGATAACGCCGGGATATGAATATTCTG	1
1558330	8	TAT	TTGCTAATCGCTTCTTTCAGCGCTGCGCCTAAA	1
1558470	1	AAG	GTAATCGCGGTTTTTACCCAGGTCGTAGCTGAT	1
1561169	19	AAG	GCACGTTAATAATCCAGCGTTCCATCGCACTCT	1
1561515	12	AAG	GCGATTTAGGACAGTTTCAATCTACGCTACTGT	1
1562150	13	GGT	TATCGGAACCGAGCGGATCGTGTGATCGGTTAC	1
1563378	33	AAG	GTACCACCAGGAAACTAACAACCAGTAATTCAA	1
1563482	10	AAG	GTCAGCAGACCGACAATTGCCACGACCAGTTTC	1
1563553	8	AAG	GTCAGGATGTTTAAGAACCAACACAATGTAGCC	1
1563605	14	AAG	GCACACAGATAAATCACCACCGTCAGCGCCAGT	1
1563686	28	TGA	ATCAACGCGATAGACGTAATCACCAGCTGCGAA	1
1563852	8	CAG	GCAACAGCAGTGCGGAGATCACGCGAACCGTCC	1
1564630	15	AAG	GCCCGATGTTGCGAAGGTAGGGTATTCATAAAC	1
1564701	17	AAG	GTAATGTGAGCTGCTTAGCTTTACCTGTCTGTA	1
1565251	17	AAG	GCGGCAACCTGGTAAGAGGCGTTCTGTACTTTG	1
1565559	26	AAG	GCCACCGCTGGCAGCGTCGATGTGCATGTCGAT	1
1565842	2	GTT	TTATCCGTTGGTTTGCCTGCAGCTTCCATACGC	1
1566358	10	AAG	GTAAGCAAGTGCAAAGGACTCGTGTTTAAATAA	1
1566692	37	AAG	GTATTTACCGGATGAGAAAGATATTGTTTAACG	1
1566762	4	CAA	ATTGCTCCTGCTCAGTCCATGCTGCAGGATCGT	1
1566989	16	AAG	GCCAGCAAATGACTGATATCTTTGGCCTGAGGA	1
1567040	10	AAG	GAAACGCTGTATGCTCCAGATGCCTGTTCACGA	1
1567094	18	TTG	GCCAGTGCGACGTTAAAAGCATCGAGCGCCATA	1
1567988	16	AAG	GCCGCCAGCTTTTTGTTGGCGTACTCCTTTTCC	1
1571004	16	AAG	GGTTAAATCGTGGGTAAAGCGGTCGCTGGCAAA	1
1571239	3	AAG	GTACTTCCTGAAGAGCCTTGATTAAATGCGCTC	1
1571358	12	AAG	GCGTTTGATCTTTGCATCAATTACCCCGCCATT	1
1571429	24	AAG	GCGTCACATTGTCCAGTAAGCTGACATCAAGAT	1
1571448	8	AAG	GCTGACATCAAGATAATACCCCTGTGACATCCC	1
1572197	14	CAA	ACCTGATGCAGTACTTCGCTCAACGATTTATCG	1
1572372	9	AAG	GCAGTGTGGTTTTTCCCGCGCCAGAGTAGCCTT	1
1572718	11	AAG	GTAGGGAAGAACGCTAAGCGAGCGCGAATAAAT	1
1572726	11	AAG	GAACGCTAAGCGAGCGCGAATAAATATTCTGCC	1
1572945	5	AAG	GCGGACGAATACGTTTACCCACCTTATGGGTAA	1
1573165	14	AAG	GAGAATGTCTTCAGCGATACGTTGGTCAGGGTT	1
1573389	10	AAG	GCTTATCGGTTTCTTTCTGGCTTAGCGCATTGA	1
1573857	11	AAG	GGAGGCTAAGAATGGAGTTAAAAGAGAGCGTTA	1
1573973	12	CAT	TATAAGGTACCATGGTTGAAAAAAGGATTTTAT	1
1574940	1	CTG	GTCATCCATCCATTTTTCATGAGTAAACTGCGA	1
1575337	11	AAG	GAGAATTGGCTTAAGTCCTCAGTGTTGGGGTTA	1
1575424	14	ATG	GGAATATTTTCCTCGTCAAACCAGTGAGAATAA	1
1575716	1	CAG	GCGGCAGAGGACCATCGATAACCGCACCATTAT	1
1576298	17	TAG	GCGGAATACCATCCTGAGCATCGGTATTGGAAT	1
1576738	8	AAG	GATATCGAGGTACTTACGACACTTTTCTTTAAT	1
1576848	5	AAG	GTGAAGTTAGTCACATAAAGAGATAGCAGATTT	1
1577242	29	ACG	GGTACTCCTTAGAAACTCTCTTCGGACTGTTGC	1
1577434	41	AAG	GTTTTTTCTTCAACAGGCTTTCACTGATGTACA	1
1577873	15	AAG	GGCGTAATCTTTATCTAAAATGTTAGCGTTGAA	1
1578349	21	AAG	GTTTATATCTTATAGTATGTAGTTTAATTTAAT	1
1580049	10	AAG	GCGCGCAACGAAGTCAGCATGCGAGGGTGGTTT	1
1580061	3	AAG	GTCAGCATGCGAGGGTGGTTTGTACCAGGGTTA	1
1580264	26	AAG	GGCAGCTTCATTGGAAGTGCGGCCCGAAGTATA	1
1580425	19	CCC	CCGCAGCCTCAAGCTCGTGGTCTCCCCAGGTAA	1
1580437	12	AAG	GCTCGTGGTCTCCCCAGGTAAGTAATGATTGAA	1
1580459	1	AGT	TAATGATTGAACCGTATTCTCAGCAAAGAAAGA	1
1580490	34	AAG	GAGGCGTTTACCTGCTTATCCGTGACTTCCCAG	1
1580786	13	TAG	GCGATGATGCACAGTACATACAAAGGGATTATC	1
1581332	21	AGA	ATAAAATGAGAGCTTTTGTTCGCTTGAGCAATA	1
1581387	1	CGC	CTTCCAGGAAAGTCCGGGAGATCCACGGTGACA	1
1581603	24	AGA	AGTTTTAACGGTAATGGCATCGGTGTCTTATCA	1
1582540	18	TGT	TGAAGTCTTTTCATATCTGACTCTGATTATTGA	1
1582709	6	AAG	GATCATTCAGTTTCACCGGACGCATATTTGCGT	1
1582888	26	AAG	GGGACGGCTGGACTTGTGCTACCGGTCGTTGGA	1
1582964	19	AAG	GCGAATCCGATGAGACTGTGCAGCCATAATCGA	1
1583143	5	AAG	GGTACCAGGAGAAACTTCAGGAAGCTTGTACTC	1
1583963	18	AAG	GCGAGTAAATGATCCCGATCGTTTTGCCATATA	1
1584579	22	AAG	GTGCAGGGTTTATTAAAGCTGTCCGACAGACTT	1
1585065	2	TGG	GCGGTCATGATTGTCATGCTCATTAACAATGAC	1
1585211	5	AAG	GTCTTCACGTTATCCAGTGCTGCTGGAATCATT	1
1585492	10	AAG	GTTTTTTGCATGACCGTCCGTTGCGCCAATCAA	1
1586317	14	GGT	TCTGGCATAACGGCTTGCTAACCACTCCGGTGC	1
1586359	10	AAG	GGTGTGCGCGCCGTTGGCTAACTTCGTTAACTC	1
1586718	10	AAG	GTTTATCCGCTTAAGGGGATATTATAAGTTTTA	1
1586732	3	AAG	GGGGATATTATAAGTTTTATCCTTTAGTGAGGA	1
1586746	19	AGT	TTTTATCCTTTAGTGAGGATAAGTCAATCTGGA	1
1586888	13	AAG	GCCGCATGCCATCTCGACATGCGGCTTATACGG	1
1587011	27	AAG	GGTTGTTATTTACTTTCGCCTCAACCCCGGTAC	1
1587133	16	TCG	GCTTCAATGTAAGGCTGGAACTCACGCTGTTTA	1
1588499	19	AAG	GCAATTTCCCCCCCCACGATATCCGTCGTACCC	1
1588557	1	AAG	GAGTCAGGATCCCGGTACCCAGTTTTGTCACAT	1
1589118	8	AAG	GATCGACGATGGCCGCGTTGCTGATGTTCAGTT	1
1589923	34	AAG	GGTACTGTCTTTCAGTTGGGCAACACCGGCGAA	1
1590661	18	CCT	TAATACACCGACCTGTAGCAATTGTGCGTTAGT	1
1590793	8	AGG	GGTGGCACCATTACTGACATTTACGATACCGCT	1
1591101	2	AAG	GCCCCTGATTACTGATATTCATTTCGCCGTGGC	1
1592067	19	AAG	GCACTCCAGTGCCATACCAGCCAACCAGGTAGG	1
1592698	7	AAG	GGGTTGTGCTTAATGCTTTAAGAAAAATAGCAA	1
1592768	18	GAA	ATCTGCAAGCTGGCTTTTAACAAGCCAGCTCTA	1
1592978	2	AAG	GTTCATGCTTTTCCGGGTCTGGTGTGTGCGTCC	1
1594247	22	CAG	GCGCCTGGCGCATACACTCACACGCCAGTTGCC	1
1594693	2	AAG	GGTAAGCCAATCAGTTCGTTATGTATTTTGATA	1
1595227	14	CAG	GGGATCACCCGGACATGTTGCAGCGAAAACTGA	1
1596045	11	AAG	GCCTGTCGATAAAAGAAAACATCCTGTTTGGGC	1
1598005	34	AAG	GCAATTGCAGCCTGCGTGCTGGGCGGCATTAGT	1
1598682	11	TTG	GCCGGAAGCGCTCTGCTGCTTTCCGGTATGGCC	1
1599239	23	CTG	GCATCGCCAGCAAATTAAAGAGTGGCTGGCGCG	1
1599463	1	GCG	GGGTAAAGAGCTGGGCGTTGATGTGACCTACGA	1
1599827	16	AAG	GCGAAAGCGAAAATCGCCAAAGAGCATCCAGGC	1
1599848	18	AAG	GAGCATCCAGGCTGGGAAATTGTCACTACGCAG	1
1599967	10	CCC	CGATGCCAACGCCCTGCCCGCTGCCGCACAAGC	1
1600091	28	AAG	GAATTTGGCCTGTGGGATGTGGTTCAGCAAGGC	1
1600354	10	AAG	GTTATGGCAGATTTAGACGATATTAAAGATGGT	1
1600390	16	AAG	GATTTTCGTACCGATCAACCGCAAAAAAATATC	1
1600984	35	AAG	GGTTTTGAACGGATTGTTGCCGGATGTCCGGTA	1
1601108	14	GGA	ATATGGGGCGTAATATTTTCCAGTCTGACCATC	1
1601316	8	AAG	GTTTTTCGCCAGAACCACCTGGGCTCTGTACAG	1
1601418	17	AAG	GCCTATAAAGATGAAGACGCAGTGGCGTTCCAT	1
1602659	15	AAG	GGGAATTGGCGTATAGGCAATGCGCTCGCATCC	1
1602803	8	AAG	GATACGGTTAGCTGGAGAGTTCGAAGCCAGTAC	1
1603043	23	ACG	GTAACGGGCGTACCCGGCATTATTACGAAAACC	1
1603377	22	TAG	GCAGGCGCTGCATGTGGCACCTGTTAATGATAA	1
1603474	9	AAG	GTAACGGTGTTATTAGCACAACGGACGTACAGC	1
1605063	9	AAG	GTGTGGCGCGGATCATGGTTTAATCGAGGAAAA	1
1606641	2	AAG	GCGAGTTACCTGCATCATCCAGTTCCGGACTCC	1
1606933	7	AAG	GTAGTTTTGCAGAACGGTTGTCACGTCATGATG	1
1607077	7	AAG	GCCGCGCACGACTTCCAGCATACGTTGCCGTGG	1
1607374	15	CAG	GATAGCAATCCCCAATCGGGAACCGTCTACTGT	1
1607594	12	CCG	GTCTGGATATTACAGAATTCGTGTAAGCCGAAA	1
1608142	23	AAG	GCGTTTTGCCGCTGCACATACCTGTCCGGTATT	1
1608231	4	AAG	GCACAATAAACGGATCCGAACCGCCCAGTTCCA	1
1608903	7	AAG	GTTGTTCACCCGTGGCAGGATTTATCGAAATTG	1
1609782	21	AAG	GTATGCCGGGGCATCACCAGGTTGAAGCGTGGC	1
1610104	3	AAG	GTTTTAAAGGATTTTATTGATGCACTTAGTACA	1
1610193	22	AAG	GATATTTAATAACCTTGACAACTTATCATATAT	1
1612459	11	CGA	AAGAACAGACGCAATAGTTGAAAGGCCCATTCG	1
1613796	2	AAG	GAAAGTCCTGCCGTAAACAAAAAAGAGGTATGA	1
1614521	1	ACG	GCCACCGCAAGCCAAATACATTGATATACAGCC	1
1615169	16	AAG	GAAAAGCAAACTGCGCAAAACTGATGGTTAATC	1
1615425	10	AAG	GCAATCAACTTAGCTGAATTTACTTTTCTTTAA	1
1615795	21	AAG	GTTCGACAAGAAACGCTATATGTTACTGGCAAT	1
1616253	13	AAG	GCGGCGCATTTGCTTCATGCATTTCACAATATG	1
1616687	22	TTG	GTCATCTTAGCGTTGGTGATCATTGCTGCGTGG	1
1617670	15	AAG	GGATTCATCAAGAACCCGACGACCCGGCAATCC	1
1617777	22	AAG	GCAACCCCTCCTGAAAGGCGTCGAAATGCGCGT	1
1618295	19	AAG	GGATGACAAATAGCATAACCCAATACCCTAATG	1
1619014	19	AAG	GCGTGGACAAAAAACAGTGAACATTAATAGAGA	1
1619265	22	AAG	GCCAGCAATCTCTTGAACGATATTCTGCGGTGA	1
1619402	27	ATG	GGTACGCCAGCGGGTACCGTCTGGTTTGCGTGG	1
1620332	1	AAG	GCGTTGATTGCTCAACAAAATTGCCCATCCATG	1
1621725	1	AAG	GCATCCCGTGCTATGTTATTGACACACAAAAGC	1
1625275	7	AAG	GGTTGCGCAGCTCTTACAACACGCGGTTGATCT	1
1625738	12	AAG	GGAACGGAATGGTCATAAAGCCGAGAATCGAAC	1
1626321	4	AAG	GGTGGTACAGATCCCCATCATGGTGATGGTAAT	1
1627262	13	AGT	TCAACATATCCTGAATCAGACATACAATATCGC	1
1627318	8	AAG	GGAATATCTTCATGAAATCAAAAGACACCCTAA	1
1627410	20	AAG	GTAGCAAAACAGGGAAGACCTATCAATACCAGA	1
1627993	16	AAG	GAACACATTAGCGGCTCAGCAGCAACCAGTGAG	1
1628080	30	TTG	GTGACAAAACTGGATCGCCTTGGTTGTAATGCA	1
1628287	17	TAG	GTAAGAGCCCGCGGCGCAGGGAAACGTTTTGGT	1
1628390	18	AAG	GTGCCATTGCCCGGGAATTCAAAACCTCGCGGC	1
1628850	11	AGG	GTAACATTTTCCGGTAACGGACCGAGTTCAGAA	1
1628984	1	AAG	GCCAGCCGGAATATCTGGCGGTGCAATATCGGT	1
1629481	19	TGG	GTGCGCACCGGCACTATTTGCGGTCCCGCTAAT	1
1630695	2	TCG	GTTTCCTTTCTTTTCAGGGGGTATTTTAAATAA	1
1631109	23	AAG	GGGTCCGGGAATTTCTCAGCCTGGGTCATTGAA	1
1631510	18	AAG	GGATAGGCATCTTATAGAAACGACCTCTAATAA	1
1632084	12	AAG	GTCGATTATATGGTGCAAACGTGTAAAAGATAA	1
1632684	8	AAG	GTGAATATGGTTTGTAATATTGTCTACCTCAAA	1
1633001	8	AGG	GAAATCTCAAGAGGTACAAATAATAAAATTATA	1
1633105	25	AAG	GGATTACTTTTGTAAAGAAAAACACAGCAATGA	1
1634236	11	AAG	GTATCTGAGGAGCAGATGCGCCAGCACCAATCA	1
1636433	14	GCT	TGTACTTTGGCCGTAATAGCTCTGCTAATAATA	1
1636539	16	AAG	GTCACCAGCTAAATAATAAGTTAACAGACATGA	1
1636558	12	AAG	GTTAACAGACATGAGTCCCGGGATGAGATTCAA	1
1636848	13	TGA	ATAATCGGTCAGGTCTGGTACCAGCTTCTGGAC	1
1639229	18	AAG	GTATTTTTGATTCTATTCCGGCACCGTCCAGAA	1
1639230	23	AGT	TATTTTTGATTCTATTCCGGCACCGTCCAGAAC	1
1639958	20	AAG	GTTCAGCATCTTCATCACTCAGGAGTGTCTGTT	1
1640001	21	AAG	GCGTTCATTGTCAGCGATATACTCGAGCATGAG	1
1640039	7	AAG	GCGCTTCAGAAGGAGTTACACCCATTTTTTCAA	1
1640050	7	AAG	GGAGTTACACCCATTTTTTCAAGCGCGGCGTAA	1
1640096	23	AAG	GTTCATCGTCAATACGCAGGTTAATGCTACCCA	1
1640166	13	AAG	GTATCGCACTACAACATGCTTAGGGCAAGTCAC	1
1640206	18	AAG	GTCAGAAAGTAGTCGTAAGAACGGTGATCACTG	1
1640215	26	AGT	TAGTCGTAAGAACGGTGATCACTGTCCGCTTTG	1
1640888	1	AAG	GGCAGCAGGCAGAGAAAAAGAATGAAGACGCGA	1
1641102	1	TAA	AGTAATGGACGCACTCCCAATTAGTCTATTTAA	1
1641341	12	AAG	GTAACAAACCACCCGAAAATGAACACCAGAAAC	1
1643319	8	AAG	GGTTAGTAATTAAGGAGTTCTCCACGGGTGAGG	1
1643700	4	AAG	GTGAATTTTGTGATGTGGTGAATGCGGCTGAGC	1
1646118	1	AAG	GTAACTATATTGTTACACAACCAGGGAGATCGG	1
1646515	4	AAG	GCCAGCAATCGACGCTCTCCGGAGTCAGATGAC	1
1647331	29	AAG	GAGAAAATAGAGAGTTCTTTTCCGGTAATTCCT	1
1647334	2	AGA	AAAATAGAGAGTTCTTTTCCGGTAATTCCTTGC	1
1647457	22	AAG	GGATGACAAGCCGCATCGATAATTAATGTCGGC	1
1649149	16	CGA	ACATCGTAACCGGACCGCGACGCCAGTAAGCAC	1
1649678	14	AAG	GAGTCAGTTTCACGCCATCCACAACGCGCAGCC	1
1649825	6	AAG	GCAACAGCCAGATACTGGCGTTTCGTTTTAACC	1
1650448	15	AAG	GCGCCCACAGTGTTAAGCTACGCCCGCTGGAGC	1
1650847	5	CCG	GCAAGCTTGGCTTTTCGGTTGAAGGTGAATTGA	1
1651812	3	AAG	GGAGCTTATGATGAAACTCTCAACCTGCTGTGC	1
1651813	5	AGG	GAGCTTATGATGAAACTCTCAACCTGCTGTGCC	1
1652876	3	CTG	GCTACGGCGGTTCACTCAACCAGTATGGCTCCT	1
1652954	9	CAG	GTAATGATGGCAACAGCACCACGGATATTGAAA	1
1652963	34	TGG	GCAACAGCACCACGGATATTGAAAACAGCAAGC	1
1653723	1	AAG	GTTCATCTGGAACTACGCGGGAAATACCCTCGT	1
1654580	2	ACG	GTATTCTCCCTGGAGTTAGCGCTATGGGCCAGG	1
1654803	15	AAG	GTGAGTAATGATGAAAATCCATACCACAGAGGC	1
1655035	4	AAG	GATGACACCGTGTACTGGGTGGAGTCTGATACG	1
1655172	17	AAG	GCGCGTCGGCAAGCGCGGTGAAGGTAAATTTGA	1
1655185	27	AGC	CGCGGTGAAGGTAAATTTGAACGGATAAGTTGG	1
1655213	26	AAG	GTTGGGACGAAGCCCTGGATACCATCAGTGATA	1
1655266	1	AAG	GATTACGGCAATGAGGCTGTACATGTCCTGTAC	1
1655626	12	AAG	GATGAATGGCTGCCCATTCGCCCTGGCACCGAT	1
1655629	27	ATG	GAATGGCTGCCCATTCGCCCTGGCACCGATGGC	1
1655794	1	AAG	GCCTATATTCTGGGCGAAGGGCCTGACGGCATA	1
1656207	5	AAG	GTTTTTATGGTGCTACGCCAGTAACACATTGAT	1
1656294	4	AAG	GTGCGAGATGATTGTTGGCATTGACCACTTCAT	1
1656588	5	AAG	GGAACGTAACCCTGAGATGCCCGACTACGAGGA	1
1656790	1	AAG	GATGAAATTATTCATCCCCTTCCTGCGTATACC	1
1657237	13	AAG	GGAGTAGCCCATGACCACACAATATGGATTTTT	1
1657331	11	AAG	GATCTTGGCCCGGAAGTCAGTTTCCGCCGTATT	1
1657729	2	AAG	GCACGGCACTCTTGCTGCCGTCGCGCCACTGCC	1
1657859	16	AAG	GTGTAAAATGGGAAATGGATGGCATGAGTGGCC	1
1659138	1	AAG	GATCATTTTGGTTCACTGCTGTTGATGGCTGCG	1
1659207	14	AAG	GAATTGCTGGCATGGCACCTTTTTCCGTGGTCA	1
1659283	19	TTT	TCTACCGTGCACTGGGTGAACTGGCTCGCTTAA	1
1660088	19	AAG	GTGCTGTTTGGCACTATGATGTTGGCCTCTCTC	1
1661535	1	AAG	GTCTAAGTTATGCTTTCCTGGCCCAAATTGAGA	1
1662459	13	AAG	GTCATCTTTTAACGCCAGTTCCTGCGACTCTTC	1
1663535	15	ATA	AAAAGGAGCCGACGAAGTAAAACCAATGCGCAA	1
1663837	11	AAG	GTTCAATATTCATATTTAAAACATCTTATTTGA	1
1665783	1	AAG	GCAGCACCTGCCCAGAAAGCGCAGGCGGCTAAA	1
1666496	4	AAG	GCCGATAAAGCAGTGGCGCTGCGTTTTGTGTCA	1
1666535	2	AAG	GGTCTTTGGCGCTATGAGATCCACGACATAGAA	1
1666745	23	AAG	GCGGCAGGTCGTAAAGTGACTCAGGCAGGCTAC	1
1666806	10	CAG	GTCATCAAAACTGTGAAGTGACTGGCTGGGCGC	1
1666823	1	AAG	GTGACTGGCTGGGCGCAAACGTCGGTGATGTCA	1
1666961	9	AAG	GATCGCTGGCGCGCCGATAACCGGGCCATTTCT	1
1667014	6	AAG	GCTGGATCAACTGTCGCAAAAATAATGTTCAAA	1
1667580	4	AAG	GCTACGCCTAAGGCGATTTTTTTAACGGCGAAA	1
1667846	11	AAG	GCTTTGGCAGAAGAAAGGACTAAAGCGCGTTGC	1
1669185	2	AAG	GCGATCTCAATAAAGAGTGACGGCCTCAGCAGA	1
1670350	6	CAG	GGATCGCCACCAGTTCTGGCATTTCGGTCATTT	1
1671392	21	AAG	GCGCGGTGGTGACAATGATATCGACCTCTTTTG	1
1672144	23	TTG	GGTATGCCAATTCGCATGATATTCCCTTCCATC	1
1672837	12	AAG	GCGGTGAAAGCCGTTTCTCGTCGCGCAGATAAA	1
1673353	2	AAG	GTCGGTCGCTTCTTTGAAACCCAGTCATCAAAA	1
1678782	3	AAG	GGCCGCTGTCCGTCTGCCTGGCGTGTTGTGTTA	1
1679781	18	AAG	GTTACCGGAAGCGCCCCCCATGTTGATCGCCAC	1
1680282	4	AAG	GTGAGTACGACCAATTTTGACGATATCGGCAAA	1
1683091	9	AAG	GTATTATGCGCAGCACAGCCACTCTCCATTCAG	1
1683895	13	AAG	GGTTCTCAGCAGTTACAGCTTAAACCGGGTGAA	1
1684670	1	AAG	GCCATCTCCCTTTCCGGGGAGGCGCAAAGTGGT	1
1684850	1	AAG	GGCAAAGAACTGGCACTGCTGGAAGGCATGGAG	1
1685018	16	ATG	GGTGAAGCCTGGCATCAGTTTAGCCAGCAATAT	1
1685374	16	AAG	GCTGGAAGGTTATCAGGAAGATCAAGCGAAAAA	1
1687633	1	AAG	GGTATTCTTTTTACCGATCCTCGCGACCATCCC	1
1687921	2	AAG	GCAGATGAAGTAAAGCACCATTCCGGCAATCGC	1
1688952	12	AAG	GAGATCGCTGATGGTATCGGTGTGAGCGTCGCA	1
1689365	16	CCC	CAATCCAGTCCATTAATGCGTGGTCGTGCACCA	1
1689462	22	AAG	GTAGAACGGTTTGTGGTTAATCAGGAACTGTTC	1
1690331	1	AAG	GGGACTCCTCATTAAGATAATAATACTGGTCAA	1
1690734	22	AAG	GATACCGCCAATCATCGCGCGTAATCCCTGAGC	1
1690846	18	AAG	GTCATTGCCGTGTTGATGTCTGGGCTTATCTCG	1
1692107	4	AGG	GCAAATGCCTGACCACCCAGTTGTTGAATTTCG	1
1692510	1	AAG	GTTCCCGCGCTGGCGTGCTGGCCCAGGTAACAG	1
1692555	2	AAG	GTGTGGTTGGTGTCGCATCGGTAAATGCCGCCA	1
1692989	1	AAG	GCGAAAATCACCGGGATAGCTTTTTCTTCTGCC	1
1694538	17	ATG	GTATCACTGCGCGCGCCCGGAAAATCGCCATAA	1
1698585	24	AAG	GTATGATGGCTATTTGACACTATCCTTTACCCA	1
1700599	6	AAG	GTTGTAATGAATGCTATCTGGATTGCCGTTGCC	1
1700985	10	TGT	TCCGGTAGACGCCATCGTTGGCGCTACCCGTGC	1
1703261	16	AAG	GCACGCAAGCTGGAACAGCAACAGGCTAATGCG	1
1706265	6	AAG	GCTACTGAAAGTGGTTCCAGCAGAGTTTAAAGT	1
1707815	11	AAG	GCCTTCGCGATGAAAGGTGCTGCGCGTCGTAAA	1
1712811	24	AAG	GGCAGATTTCCTGGTAATCCCGCCAGCGTCCGC	1
1718718	9	AAG	GCCATGTTCACCGGGGGGTAATGCTTTCAGATC	1
1721861	7	AAG	GGGTTAATTGATGCGGTGGCATTTGGTCGTGAC	1
1721987	1	AAG	GGCTATACCGATTACCCGACGTTGTAATCCAAC	1
1722923	6	TAT	TTAAAGCGAGCGGCTGTAACCGCGCCATTATGG	1
1726116	19	AAG	GAGTTGCAACGACTGGCTCCTGGCAGAAGAGCG	1
1726816	1	AAG	GCCAGATCCTGCCTGCCCGCGTACGCGACTATT	1
1729027	10	AAG	GGGCTATAAATCGCATTGTGTGAAAGTCAAAAA	1
1729153	1	AAG	GCCATATCGTTGGGGTGGCAGCTCACCGCGTAC	1
1731896	2	AAG	GTGTTTTTACCACTTCCCCTTTTCGTCAAGATC	1
1732280	15	AAG	GTCTATCGGTTTGCTGGCGACCAGCAGCGAAGC	1
1735323	26	AAG	GAAGTTGGCTGCCAGAATCATGGCAATGCCGAA	1
1735694	5	AAG	GTCAGTGTACCGGATGACAACTGGTACCGTATC	1
1737606	17	AAT	TTAATAAATCCTCGCTACAATAGACTGAATTTC	1
1739814	27	AAG	GCAACGTATCACTGGCTTTCCCGGCCAGCATAA	1
1740946	1	AAG	GGAGAATCGCTATGGCAACTTTGTTACAACTTC	1
1741382	23	AAG	GTAACAATGAAAAAAATTGCTATTGTGGGTGCC	1
1742519	7	AAG	GGCCTTGCCCGGGTTTTCATCGATAATTATGCG	1
1744322	18	AGT	TGATTTATCAGCCCACTGGCCAGCAACAATACA	1
1745470	15	GTG	GCAACATCCATCGCGGCGATCGCGGCTTCAATC	1
1746930	15	AAG	GTCGCGATGCAACTGCCCGTAGTTACACCATAG	1
1747677	21	AAG	GAAATCGGCTTTTTCCAGGCTAACTTTGTCATC	1
1748495	2	AAG	GTTGGTACAAGAGATTTCACAGCGGTGGCAACC	1
1748962	1	AAG	GCAAGAAATTATAAGTGAACTGATATTTATTAT	1
1750213	10	AAG	GCTGGTCAGACCTTTACTTTCACCACTGATAAA	1
1750924	1	AAG	GCGGTTTCTATCATGGCGACCATCTGCGAACGT	1
1751290	13	AAG	GGTGACGTTGTAGTTATGGTTTCTGGTGCACTG	1
1751507	1	AAG	GCATCCTGTTTTCTCTCAATTTTTTTATCTAAA	1
1756670	14	CCC	CCATAATGGCGTGAACTTCGCCGGGATGAACGT	1
1757675	19	AAG	GCGCGGCAAAGAAGTTGTCATTCCCCGGCACCA	1
1757870	6	GGG	GAACGCCCAACTGCTCAAACGCCGCCTCCACCT	1
1759987	11	GCG	GGTTACGCGGCAGTCGCTGCATAGCCTGATGCC	1
1761191	27	AAG	GCATAAACCGTTGCCGTTACACTCCATCGCACC	1
1761602	1	AAG	GCCGTGGCTGTCGAGCAGCGCGCGAAATTCAGC	1
1761718	1	AAG	GCAGACCAACGGCTTTTTTGCGCATTGCATAGA	1
1765319	1	AAG	GTAGAACCTATGAAAAATCCCTATTTCCCTACC	1
1765497	10	AAG	GTGTCTTGCTTTTTGCAGGATTATTATCCGATC	1
1766330	1	AAG	GCTACAGGGATCTATTACAGTGCGGGCAGTATT	1
1767008	1	GTG	GATATTAATGGCAGTAATAATGTATCTGCTATT	1
1769399	9	AAG	GAAATCATTGCCCGTCTGCGCAAAATGCAATCC	1
1770312	4	AAG	GTCACTAAAGAAGACCTGATTAAACTGGTCGAG	1
1771166	8	AAG	GAAATTTATTCGGGAACTACCGGAAATTACTTT	1
1773119	4	AAG	GATGTTTGGCTATTTTTACTTTGCGGCAAAATC	1
1774623	2	AAG	GAAAGCCCTGAACTGAAGCCTACGGAGAAGAAA	1
1775864	16	AAG	GGTCACACGCGAGAAAATCTCCTTCTTAACCGA	1
1778923	16	AAG	GAGATTGAATAAGTTTCATCTTCGGGGATCACA	1
1797171	18	AAG	GTTCGTTGCGTGATTTGGCGGTAGTATTTTAAA	1
1798044	6	AAG	GGATTTTGGCTTCGCTTTAGATATTTTCTTTTG	1
1800154	1	AAG	GTGAGGAGCTTTTCGTATTGCCTGATTGTGCAA	1
1800334	16	AAG	GCTTCATTTATCAAGAGTCCGTACAACAAAAAA	1
1810733	1	AAG	GCGTGGGAAACAGTAAGCACTCTGACGGATAGT	1
1812107	1	AAG	GCGCGACTTGCCATTTATCAGCACATCCTTAAT	1
1812910	1	AAG	GGACGTTAATTTCTTAAACGTTTTAATAAACAA	1
1814493	11	ACG	GATAATCAGCACGGCGAGAGGCGATAAAGATAG	1
1815256	8	ATG	GGTTGAGGCGTCGAGGCGAATACCTAAGGAATA	1
1816686	1	AAG	GTTTTGTCTTTTCTGTCTGGAGGGGTTCAATGA	1
1817902	1	AAG	GTGACACCATGCCGCTCTATATCGGCAAAAGCG	1
1820751	17	AAG	GGTGCCAGCGCACAGATTCTTTGCCCTGGTCAT	1
1820850	12	CTG	GCCAACGACCGCCAAACATTCGATTCATATCGC	1
1824477	1	AAG	GCGTTTACCGAGGCTTTGCCAGAACGGTGAATA	1
1828363	1	AAG	GGATAGAACGATGTTGCAACATTATTCAGTGTC	1
1828661	1	AAG	GCATTTTATGAAGCCCTGAAAGAGGCAGGTGGT	1
1829063	1	AAG	GGATGATGATGATGCAATCGCGAAAAATCTGGT	1
1833664	1	AAG	GTTTTTCTCAATGCGTCAGTTCAGAATGGCGCA	1
1835432	1	AAG	GCTCTCTGCGCCGCGCCAGCGCACCGTCCAGAC	1
1837255	11	AAG	GCTACCGGCTACGGTCTGGTTTATTTCACAGAA	1
1839491	23	CCG	GATTCCCAGTGCGCGGTCATGTCCGGTCGCGTC	1
1840573	6	AAG	GTTTTCAATCTCTTCATCGCGGCGCACCACCAG	1
1841134	2	AAG	GCCATCGCCTTTCCGGTGCGGTTTGGGCAGGAC	1
1849062	20	TAT	TCGTTGGCAACCATTTGCTTAATTGCCTGAATC	1
1850343	1	AAG	GCGTGCGCATTCACGCAGATTTTTGCCTTCTAA	1
1857205	2	AAG	GTGAAAGACGGTCATCTGATCGTTAACGGTAAA	1
1857289	7	AAG	GTTGGTGTTGACGTTGTCGCTGAAGCAACTGGT	1
1857889	10	AAG	GTTTGCACTTCCGTGTTCGATGCTAAAGCTGGT	1
1860714	1	AAG	GTTTGAGTTTGGTCACAATTAATCATTCCTTAA	1
1867293	1	ATG	GCACTTCCGTTTATACCAAAATGTGTCGCGAGA	1
1878913	20	AAG	GGTATCCCTATGAGCAATCTGAGCCCTGACTTT	1
1879924	1	AAG	GGGCTGAAATCGCGTGGCTATCGTGGTCAGGGG	1
1880724	1	AAG	GTGAAGCTGCGCGTCTGGACATCGCCGCCGATA	1
1882538	9	AAG	GGTACGCCAACAGCCGCGACTTCCTGTACGCCA	1
1883080	1	AAG	GGTGTTAACGCCCGTGATAGCGGTAAACGGATA	1
1884122	9	AAG	GCGCGTCACTATTTATTTTTATCTTTACCGTAA	1
1888341	2	AAG	GGTCATATATAGCCTTATCGATAACATGGTTAA	1
1897180	1	AAG	GAAACTGAATGCGCGCGGTATTGAGCTGGAAGT	1
1897314	2	AAG	GTCTTACGTAAACAGGAGAAGTACAATGGAGAT	1
1902154	1	AAG	GTTATATCACTTTTTCTCATAAAACAGTCAGTT	1
1912027	1	AAG	GATTGAAGTCAAGGTCAGCATCAAGTCCGATAT	1
1916866	9	TTT	TTTCCAGCGCCGTTTTCGCTTGTTTCTGTTGAT	1
1921123	1	AAG	GCGACCAGATTTACCGCCATGGCCTGAGTCCAT	1
1922504	13	AAG	GGCAGCAGCGTCACCGGATGCTTGCGAACATAG	1
1924894	14	AGC	CAGATCCGCCGTATCAAGCATTTTGTCATAAGC	1
1929081	1	AAG	GGATAAGCGCAGATATTACTCAAACTCATTCCA	1
1936873	21	AAG	GTGTGATATTATAACATTTCATGACTACTGCAA	1
1944073	2	AAG	GTTTCCACATCGATCTGAGTAAATTCAGGCTGA	1
1954310	14	AAG	GGTATTCCGGTGAATATTCAGGCTCTTCTCTCA	1
1969237	1	AAG	GCTGGCGGCATCCGGCTCTTGCGACTGTTTATA	1
1975644	1	AAG	GCGATAAGGTTTTGCCAGTGCGTCAAGCTCCAC	1
1976136	1	AAG	GCAGGTTCATGGCGTTTTCCACGGTGCCTAAAA	1
1976804	1	AAG	GCGAGGCAGAACAACATGCCACAAGCCACCATC	1
1983620	1	AAG	GATTATTTTTCTGGTGGTAATGCTGGTACTACT	1
2007427	6	AAG	GGCCGTATTCAGCGGCGTATTGAAGCGATCCTG	1
2010287	1	AAG	GTCGAAGGTGTCCTGCCCGGCGCGCGTGTTTAT	1
2032588	1	AAA	AGAAGGCGGATAACGGCTGGTTACAACTTAATA	1
2033729	3	AAG	GCTGACCCGCGAGCGTCCGCCAACCACCTGGAA	1
2044800	8	AAG	GCCACTGTTACAGGAGGCGGAGAGGGTATCGCA	1
2050144	12	AAG	GTATGCTTTCAAAACACAATTATAAAAAATCCC	1
2050798	1	AAG	GCTGAAGTTGATGTTCGTGATGTGACTGAAGAA	1
2060102	15	AGC	CCGGCATCGGCTGAGACAAATTGCTCCTCTCCA	1
2062444	24	CAG	GACATCTGTTATCACTTAACCCATTACAAGCCC	1
2063032	16	AAG	GCAACAGCGCATTCTGGCGCATGATCCGGTAAA	1
2066990	1	AAG	GGGTATTCAGGTGGTGGAAGCCATTAACGGTGC	1
2073005	9	AAG	GTTCAGGAATTATTTGCGCAAGGCCCGGCAAAT	1
2076254	6	AAG	GCAACAATCTACCTTTTTGTTTCACGATTACGA	1
2078407	1	AAG	GGGATGCCAGCGTTTTTCAAACAGAATATGAGC	1
2082384	1	AAG	GCGTAATGACCAGCGCATCGGCATCCATCAGGG	1
2084095	15	CAG	GAAAGGCATCTCTTTTAAATCCTGCTTACTGAA	1
2086323	4	AAG	GTGGTTTATGTTTGCAGCCCCAATAACCCGACC	1
2094814	1	AAG	GTATACAAAGTACTTATTAAAGTATAAATAGCT	1
2095526	12	GGG	GTGCTCCACCCTGGCCCGGATGCTGGCTTTCAT	1
2095692	15	AGC	CCGGCATCGGCTGAGACAAATTGCTCCTCTCCA	1
2100184	1	AAG	GTAAATGTTTTACTTACCTTTGTATTAGTAAAT	1
2116081	17	GCT	TGGACGTCGCGCAGTCCGGTATCTCCGCTGATC	1
2116302	1	AAG	GGTTTCGCTGGTGAGGCGGACATCACCGCCTAA	1
2123519	1	ACG	GATAATATGATGACGATCCTTCCGTACCTAAAT	1
2135986	25	CGG	GCGCATCAGGCAGATATCCAGCGGGGTATCAAC	1
2136363	1	AAG	GACTCTTGCCGGAAGCCGATGCGCCAGCGATAC	1
2137849	1	AAG	GCGGTGAAATAAACACCTATTCAATGGAAAAAC	1
2143975	1	AAG	GGAGTCGCTATCAATCAGTACCACTTTGCTGTC	1
2149022	2	AGT	TTCCGGCGGTGCGTCAGTTATCACTTTGCAGTT	1
2159764	20	AAG	GGGAAAGAAGATGATGTTGGCAACATCGTACAC	1
2169696	1	TTG	GCGATCAAATGCCAGCGCCGCTTCGATAACCAA	1
2177918	10	AAG	GGTTTTAAGATCGGCCTGAATCCCCGCACCACC	1
2180975	6	AAG	GTTTTGACTTCGCCGCAACTTCCTTTAAATTTG	1
2182243	1	GCG	GACACATCCAGCATCAGGTGATTTTCCCGATAA	1
2207297	20	AAG	GTTGAAGAAATCGGTTTGCCGGGTAAATGGTGG	1
2207510	1	AAG	GTGTATTTTTCAAACATCGCGCGTTTATCGAGC	1
2209556	12	AAG	GTGTCGCCTGCAGGACGGGCAGCACACCGTAAA	1
2218906	8	CAG	GTCCGGTAAACCAGGATAACTTCAGGATAGTGC	1
2254132	12	AAG	GCAAAAGAAAGCGCGATACACAGACCACCTGCA	1
2261863	1	AAG	GTTGACGGTCATCTTCTGGATTTGCCGCGTCGC	1
2272085	14	AAG	GAGAATGGAGCTGGTTGCGCAGAATGCAATTGA	1
2272742	1	AAG	GATGTAATGCCAGCTCAGCCACACCAGCACCCA	1
2282694	12	GGG	GTGCTCCACCCTGGCCCGGATGCTGGCTTTCAT	1
2282860	15	AGC	CCGGCATCGGCTGAGACAAATTGCTCCTCTCCA	1
2283863	1	AAG	GGTTGTAGTTTTCACTACATGTCCATACATAAA	1
2297289	11	AAG	GTTATTCATAAAGCAAATTAATAAATCTGATGA	1
2297290	15	AGT	TTATTCATAAAGCAAATTAATAAATCTGATGAA	1
2305587	9	CCG	GATACCGAAACCTTCGTAATCATAAGTGATAGA	1
2305809	2	AAG	GTTGTCAGAACCGTAGGTGTCACCACCGAATTC	1
2310118	9	AAG	GAGAGTGAAGTTCTGCGCCTGTTTGCGGAAGGC	1
2310231	2	AAG	GCTGGGTGTCGAGAACGATATCGCCCTGCTGAA	1
2324033	1	TCG	GCCACCGCTATTAAGCAGCACAACCGTGTGCGC	1
2334803	5	AAG	GCAGGCGTAGGTTCCGGGTCGGGTGTTGGATCA	1
2334830	7	TTG	GGATCAGGATCCGGCGTGGGATCAGGATCGGGA	1
2335298	23	AAG	GTCAGGCTGTCAGTTTCAAGGTTGGTATTAAGC	1
2341201	11	GCG	GTTCTCAGAAACGATTCATTCCCGTTCCTATAC	1
2346554	5	GTT	TCCGGATGGCACCGTTGATCCATTTCGTCTGAC	1
2358269	18	AAG	GACGTATGCAGATGGTCGCAAGGAAGAGATTTA	1
2359404	1	AAG	GCAATGTCAGAATTTTTGCCTTTTTCGCGACCA	1
2362783	17	AAG	GTACCGTAAGCGAATCATCTTCCCGTCAACTTC	1
2404174	1	AAG	GATCGCGAAAGGTTCGACGCGTCCAGCCTTCGC	1
2408493	2	AAG	GAGATCGTCGCAAACTACCACGCTAACACCAAA	1
2432724	10	AAG	GCCCACCGTTTCTACAAGCAGAGAGACAATCGC	1
2448202	6	TAG	GCTTTTGCTAACGTCATCTTCACCAGCATACCA	1
2453674	1	AAG	GCATCGGTATGTACATTCATTCCCGTACCGAGA	1
2454025	15	AAG	GTGGAGAAAAGGGAAAGTGGGAGCTATGACACA	1
2488859	2	AAG	GCATCAATGAAAACAGCATGTTAAATGCAAGAC	1
2508710	16	AAG	GTGGCTGATTGTTACCGTCTGCGATGGCAAATT	1
2511170	12	TGG	GCATCCACGCCAGAAAGATATAACTGGAATGGA	1
2512218	13	CAG	GTTTACATCCTTGCTTCTGCGGGAAGGGATTAT	1
2514016	13	AAG	GATCGGTGTCTTCAATACGCAGCACGAACTCAC	1
2523896	10	AAG	GATGACGATGGTAAATATTCATATCGCCAAAAA	1
2535922	17	AAG	GTGGGTTTTCATCACTTCCGGCCAGGAGCCAAA	1
2553904	2	AAG	GCCTGGCGTGGCAACCTGCGCTACCTGGACACA	1
2554912	2	AAG	GTTAATCAAAGCGGATATCCACGCCCAGCTGAA	1
2555790	18	AAG	GCAGTTGCGCAAAGCAGAAGCAAAGGCAAAGGC	1
2571974	2	AAG	GTGTGAATTAACGCACTCATCTAACACTTTACT	1
2576102	17	AAG	GCGAAAAAAAAGAGAAGGAAAATGCGATAGCGC	1
2587780	11	AAG	GCACCAGCAATAAGTTGCCGCCCTGTGCCTTCC	1
2605706	23	AAG	GATCGCGATCATCATCGGGTACTGGTTGATATT	1
2623983	9	AAG	GTTATGAAGATGAGCTACGCAGCTTAGAGATTC	1
2635216	11	ATT	TGAGGGTCAGACGCGCAACCTGGTTAGTTCTGA	1
2682882	15	AAG	GCCTATCCCAGTGGGCGTAATTGTTGCAGACAG	1
2684554	21	AAG	GGCGGTGCCTAACTCGACGTTTCGCCCGATGGT	1
2692585	10	AAG	GATTGGCTTCAATGCTGCCGCAGTGCGCGATAT	1
2701034	9	AAG	GTTTATTTAACACGCGGCTACCGCAACCGGCGC	1
2710643	8	AAG	GCAACGCCATCATGTACTGAAAGCACCGCATCC	1
2711363	25	AAG	GCAAACGCCGCCGTGATGTTCCGTGCCTGACGC	1
2711460	14	AAG	GCTTCTTTAAAACGCGGCGTTACACTCTGGATA	1
2716119	1	AAC	CAACACCTTGCCCAACTACCCAAGATTTCTCAA	1
2719439	13	AGT	TTCCCTACTCTCGCATGGGGAGACCCCACACTA	1
2719441	16	TTC	CCCTACTCTCGCATGGGGAGACCCCACACTACC	1
2719456	11	TGG	GGGAGACCCCACACTACCATCGGCGCTACGGCG	1
2719642	1	AAG	GGTTAAGCCTCACGGTTCATTAGTACCGGTTAG	1
2720365	1	AAG	GGGTGGTATTTCAAGGTCGGCTCCATGCAGACT	1
2720853	1	AAG	GTTACGGCACCATTTTGCCTAGTTCCTTCACCC	1
2721957	13	AAG	GTCGCTGACCCATTATACAAAAGGTACGCAGTC	1
2722981	41	GAG	GGTGATCCAACCGCAGGTTCCCCTACGGTTACC	1
2724047	1	AAG	GGTATTAACTTTACTCCCTTCCTCCCCGCTGAA	1
2739342	13	CAG	GAAATAGTTGCGCCCTGGCCAACCCAGTGAGCG	1
2753254	12	CAT	TCTGCCTCCGATTCTCTGCAGAAGCAGAAAGAC	1
2757152	1	AAG	GGTTGGCTGCCATCAAGAATTTCGTCAATGTCG	1
2765375	11	AAG	GTTTAATCAGTTCATCACGGGTCGGTGGCATAT	1
2766440	23	AGC	CATCGCAATCACAATCGGCGTCAGGATCAGCGC	1
2781802	15	AAG	GGTACCTGGCCTAACAAATTGCAACCTGGAATA	1
2788685	1	AAG	GGTATTTAAATTTCTGATCGACAGCTCCGGCGC	1
2804189	1	AAG	GATTTTCCTTATCAGGAGATCCTTCTGACTCGT	1
2804245	21	AAG	GCTGCTGGAGAACCGCAATAAAATGCTGAAGGC	1
2817571	25	GAG	GCTACCGGCAATATCGGTAATCACTTTCGCTAC	1
2820554	15	CAG	GGCGGCCTGCGACTTCATCCCGGTCGGTTTGTC	1
2822640	1	AAG	GAGCTGATTGCAGAAGCTGCCGTTAGTTTTATC	1
2824925	24	GAG	GATAGACCAGCGGATTCACCGCCCGTGGCGAGG	1
2839398	1	AAG	GTTCATCCGGCCAGTCATCCGGCAGCACCAGAC	1
2840682	13	AAG	GCGGGCGCGCGCCACGCGGGTTATACCGGAGAG	1
2845612	1	AAG	GTGTGTGGCGGTCATACCCACGCTATCTTTAAA	1
2852199	1	AGG	GTCGCCATCCGGTAGTTGAACAAGTACTGAATG	1
2858044	5	AAG	GCCTCATTATCTCTTCTCCAGCCAGTATCAGGC	1
2860733	11	AAG	GCTGAGTCGCGTCCAACACACGCTGTGTGGCTC	1
2869862	20	AAG	GATTTGAAATTGTTTTAGCGCAGCGGCAGTTTC	1
2871928	41	TTT	TCAAACAGGTAAAAAAGACACCAACCTTAAACC	1
2871958	1	AAA	ACCATCCAAATCTACCGGGGTACGCCTGTTTAA	1
2871968	1	AAT	TCTACCGGGGTACGCCTGTTTAACCCAAATGTC	1
2872016	11	CCG	GTTTCCGTATTCGTTGCCCATGCCATCACTACA	1
2872083	1	CCA	AGATCATTTCACGAATTTTTGCGGATACATCAC	1
2872105	9	GCG	GGATACATCACCTACATATACCCCTGCACGTAC	1
2872150	30	CAG	GATGGCTAATCTGCCTCGTAAGCGCGGAGGTAC	1
2872171	139	AAG	GCGCGGAGGTACATTTTCAGTGACCACGACCAA	1
2872198	3	ACG	GACCAACATACTCATTTCAGCTACTCCGATGGC	1
2872230	1	GGC	CCTGCATCTCCCAGTGAAACAGGAAGCGGAATG	1
2872233	14	CTG	GCATCTCCCAGTGAAACAGGAAGCGGAATGGCA	1
2872255	18	AAG	GCGGAATGGCAACAGGCTGTGCATCTTCAGGTG	1
2872318	150	AAG	GCACGTCCTCTATAAGCGGAATCAATTTGGCTA	1
2872329	8	CTA	ATAAGCGGAATCAATTTGGCTAATGTTTTACTA	1
2872333	84	AAG	GCGGAATCAATTTGGCTAATGTTTTACTACTGC	1
2872335	9	GCG	GGAATCAATTTGGCTAATGTTTTACTACTGCGA	1
2872383	8	ACG	GCCAAACGGACTTCCCGGTCCGGCTCACCAGGG	1
2872452	1	CAG	GTGTCAAATTTAATGATGTCTGCAATATCGTAA	1
2872481	36	TCG	GTAAACAAAGGAAAGAGGCTTTCCTGTATGCAC	1
2872490	160	AAG	GGAAAGAGGCTTTCCTGTATGCACAAACCCAAT	1
2872506	15	CTG	GTATGCACAAACCCAATAGCTGGTGCATAACCA	1
2872516	16	AAA	ACCCAATAGCTGGTGCATAACCAGCTGCAAGTA	1
2872526	13	GCT	TGGTGCATAACCAGCTGCAAGTATCGCCGCTTC	1
2872541	23	GCT	TGCAAGTATCGCCGCTTCAGTTACGCCGTATAA	1
2872546	152	AAG	GTATCGCCGCTTCAGTTACGCCGTATAAACAGG	1
2872547	50	AGT	TATCGCCGCTTCAGTTACGCCGTATAAACAGGA	1
2872570	20	GTA	ATAAACAGGAAGTTGCAGCGCTAATGCATTGGT	1
2872577	5	CAG	GGAAGTTGCAGCGCTAATGCATTGGTTGATCGT	1
2872581	81	AAG	GTTGCAGCGCTAATGCATTGGTTGATCGTATCG	1
2872602	19	GGT	TTGATCGTATCGCCCTTTTCCCAGTCTTTCGGA	1
2872604	24	TTG	GATCGTATCGCCCTTTTCCCAGTCTTTCGGATC	1
2872661	11	ACG	GCCGTATTGCTTCGCCAGAAGTGCGTAGGTTGC	1
2872681	185	AAG	GTGCGTAGGTTGCCCGCACGCGACTGCCTTCTA	1
2872685	3	GCG	GTAGGTTGCCCGCACGCGACTGCCTTCTATACC	1
2872688	12	TAG	GGTTGCCCGCACGCGACTGCCTTCTATACCTCT	1
2872690	15	GGT	TTGCCCGCACGCGACTGCCTTCTATACCTCTGA	1
2872733	21	ACG	GGAGCGCCGGGCAGGCGCAGGTTCTCCAAACCG	1
2872741	48	CCG	GGGCAGGCGCAGGTTCTCCAAACCGAAGTTCAA	1
2872768	36	AAG	GTTCAAACATTTTACGTACGACCTTCAGACGCA	1
2872819	52	AAG	GTTTTGCCTGATAGAGCAGCTTATCTGAACGCG	1
2872841	9	TTA	ATCTGAACGCGCACCTCCAGGCTGACCAGAAGC	1
2872872	113	AAG	GCATAAACACGAACGCCCGCTTCCCCCACCCAT	1
2872874	18	GCA	ATAAACACGAACGCCCGCTTCCCCCACCCATAC	1
2872934	20	AGG	GCGTACAGCTGCATGCGAAACCCGTGTACCAGG	1
2872953	20	AAA	ACCCGTGTACCAGGTTCCAGCATGATGCAGGCA	1
2873032	124	AAG	GTACAAACGCGCCATCTATTACATCGATCTGCC	1
2873078	145	AAG	GATCATGGAGACGCGATCTTTGAGTGGAATGGG	1
2873082	15	TCA	ATGGAGACGCGATCTTTGAGTGGAATGGGATTA	1
2875860	13	AAG	GGTTGCACCAGCCTATAAAACGCAGGGATATCG	1
2881429	1	AAG	GTAACCCGTATCGGTGAGGATCACCGGAATATC	1
2883562	15	AAG	GTGCCTGCTCAACGTCTTTCGCCATGCGATTAG	1
2887606	17	AAG	GATAATGCCAGCCTGCAACTGGCAATCGATTCT	1
2887921	25	AAG	GTTGCGCAATCGAATCCGGATTGTATTGAGATC	1
2891584	14	AAG	GTACATGTTGGTGCCGTTCTGATAGCTATGAGA	1
2893498	22	AAG	GATATTTGCGCCAGCTTTGGCCAACGCCATGGC	1
2895055	17	TCT	TTCGTTTACCCAATTATCGGCCACTGGCAAGAC	1
2895752	7	AAG	GTTTAATATCCCCCGTCATATGCTGTTTGATGT	1
2898793	13	AAG	GTGGATAATTGTTAATTATTGCAGATCCTGCCA	1
2899154	1	AAG	GTTACGGATCTTACGAGTAGCTTAAACTCACAA	1
2899238	13	AAG	GTGCAAATTGCCGTATTAATTGTTCCCACAACC	1
2899568	3	AAA	AGTGAATCAGCGTCTTCCAGTGATCATTATTAC	1
2902231	14	AAG	GCTGAATCGTTTACAAATATAATCGTCCAGCCC	1
2903711	1	AAG	GCACTTCACTACTGTTTTCGGCAGAACTATCAG	1
2905406	1	AAG	GTTGTAACGCGGCAGCAGATGTTTTTCTGCTTC	1
2905477	14	AAG	GGATTTGCCGCCCAGCCAGAATGTTTTTGTCAC	1
2907806	1	TAG	GCTTGTAAGCTGCCCAGACATGCCCTGACTTTG	1
2908213	14	GCG	GTTTTCCTGCGGCAATAATCCGGGGATAAATAG	1
2909538	20	AAG	GTCGTTACTCTGCTGGCACATTCTTCTCACGAT	1
2910102	1	AAG	GTGGTTTATAGCCCAACGTTCTCCGCGCTGCCT	1
2910294	1	AAG	GATGGTATCGGCGCGTGTCTGCTGAAACCATTA	1
2910676	21	CGG	GGCAAAAAGAGAAGCTGCTTGGCGCAGGGATGA	1
2910933	9	AAG	GTTCGCAACAAAGTTGAGGAACAGCTGGTTGGA	1
2911092	24	AAG	GAAGATTTGGAACCGGAGCTGCTGGAACTGTTG	1
2911490	16	AAG	GCCCGTGTTTCTGATACAGCTCATGGGCTTTCA	1
2912476	2	AAG	GTATTACGCACCAGCGTCAGAACGTTTTTGTAT	1
2913155	20	AGC	CGTCCAGAAGTGCGGATCGGCAAGTGGAATATC	1
2913621	1	AAG	GGAAGATCGGTTTTGGTCCGATCACCGATATAA	1
2914201	9	CAT	TAAATCAGCGCCCCATTAAACGAGCCAGTCGTG	1
2915151	3	AAG	GCCTTGCAGCAAGGTAAACATCGACCAGATAAA	1
2915723	1	AGA	AACAAGAAAGGAAGGGTTAAAACGAAGAAATAA	1
2916512	1	AAG	GGATGCGTCAATGACAACTGACTGGCATGTAGC	1
2918404	2	AGG	GTATGAATTGTGGGTTGTATCACAATATCAAAA	1
2920873	8	AAG	GTCGGTATTCGCGCCATTGAAGAGTTTGGTCCT	1
2920877	6	CGG	GTATTCGCGCCATTGAAGAGTTTGGTCCTTACA	1
2920986	9	AAG	GTTGCCAGGCTCAGCCTACATCCCTTGCTACGA	1
2921397	1	AAG	GTAGATTATTGTATTTGAGATCAAGATCACTGA	1
2922776	13	AAG	GTACCGGCAATGCGTAAGTACAGCGGTCACATC	1
2923310	1	ACG	GGTATGCGCATTACCGCGCTGGCGGGCGATAAA	1
2924404	1	AAG	GGGGGTTATCGTGGCTGTTCATTTGCTTATTGT	1
2927211	6	AAG	GTTCTCTTTTTATAACCCCATTAAAAATGACCG	1
2929891	23	AAG	GCGATCCTCAACAGTTCATTTGACTGGAATGGC	1
2931665	13	AAG	GTCAGTACGCCGGTTCCACCTGCGAACTGGATA	1
2932087	16	AAG	GTTCTCGACGACGCCGAAACGACCGTCGCAGGA	1
2932748	17	AAG	GCGATAGTCGACCTGCTGCTGAACCATACCAGC	1
2932813	1	AAG	GGTCAGTAAAGAAACCATTCGTCGCGATCTCAA	1
2933624	7	AAG	GCTGTGCCTGAATATACGCCAGATTGTGTGACA	1
2934467	14	ACA	ATTCATAAATGACATAACCCGCATTCTCTTTCA	1
2938310	18	AAG	GCGAGGCGATTATCGCTGCGACGAAGCAGGTTT	1
2938345	17	AAG	GCACAGAACCGGGTCGGATAAGACGTTCGCGTC	1
2940010	5	AAG	GTTATCCATCAGGGAGTTACTGTAAGCGAGAAT	1
2940791	7	AAG	GGTCGTCGGTTCAAATCCGGCCCCCGCAACCAA	1
2940901	7	AAG	GGTCGTCGGTTCAAATCCGGCCCCCGCAACCAA	1
2941011	7	AAG	GGTCGTCGGTTCAAATCCGGCCCCCGCAACCAA	1
2941156	1	ACG	GCTTTAATCCCCGCAAGAATAGACTCCGCAACT	1
2945396	14	TGT	TCCAGGGTTTGCGCCAGTAGAGCTTCATCAACC	1
2952523	2	CCA	AGATATCATCACCTTCGCCACGCACCATCATGT	1
2952757	1	AAG	GCGGCGGAAAACGCCACTCGCCGTCTTTGCGTA	1
2953446	16	AAG	GTAAGATGCGCTTTTACCCTTGCCTCGCTTTCA	1
2958959	12	AAG	GTTGCCCAGACGCCCGGCACCAAGACCAAACGG	1
2960667	11	AAG	GGCTGAATATCCGCGCCCATCACGGTAGGGATC	1
2961542	1	ATC	CGGTTCCGCCAGCCTGCCAACCAGGCCGACGAT	1
2961618	19	TTT	TTCAGCCCCCGGGTCGCCATCAGGTAGTAACAA	1
2965198	40	AAG	GTTAATTATCGCCTCCAAAGTGAGCGGACCGTC	1
2965477	1	CGT	TTATATCGGCGTGTCGAACGAAACTGCATTTGG	1
2965917	11	AAG	GTTTGCATCTGGAGTTAAGCGAAGACGTATTAG	1
2966931	1	AAG	GCAGATACTGGCTGCGCCCAGCAGCTTCAGGCC	1
2968263	1	AAG	GGATCAGCGCCTCTTCTTCCGGCTGCTGTTTAA	1
2969241	18	AAG	GCAAAATGCCATCAATAAAAGAGACGTGATTAG	1
2973184	15	CCG	GTCAGCCTGATCCGCCCCCTGCACCGCCCGTCA	1
2973612	23	TGG	GTGTAACGCGTACCCAGCAGCGCCACACGAGTC	1
2974690	2	AAG	GATACGCGGCGCGTAGTACATGATGATGTTCAT	1
2977623	14	AAG	GGATTAAAAAAAGTGCAGTGTCGATCACGAATA	1
2978414	1	AAG	GTGCGTAAGCATCCTGCAACTGACGGCTGATGC	1
2979086	4	AAG	GGTTTGCAACCACTAACCCACCAATAGAGGGGT	1
2981734	10	TTG	GCAACATTAAAGCCTCATTTCAATCATCATGAT	1
2982421	1	AAG	GACTGTTGCGGAAATTAATGGCTGCCATTTTAA	1
2983984	14	AAG	GAAAAATGAAGAGAAATCCGTTAATCCAGTTAA	1
2984428	11	AAG	GATAACTAATAAGGTGAATATTAGTAAAACAAC	1
2986197	1	AAG	GGATATAAGAATCATTATTTATCAGATGAAATG	1
2987391	1	AAG	GCAGGAACAATGTTCAGAATCGAACCAAATTTA	1
2989742	24	CAG	GACATCTGTTATCACTTAACCCATTACAAGCCC	1
2990330	16	AAG	GCAACAGCGCATTCTGGCGCATGATCCGGTAAA	1
2991436	1	AAG	GCAATCAGCAGCGCAACCGACTTTAATCGGTCA	1
2995821	1	AAG	GTCACTGGGTGAGCCACCAATAATTCCTGTTGC	1
3000356	3	AAG	GCCTCCGGTGGTAGCTTCCGTCAGGTCACCAGC	1
3001970	17	AAG	GATGCCGTGGTGCTGGTTATCAGCACTGAAGGC	1
3011032	1	AAG	GCAACGCTGGCACAAACCAGCCGGTTCTGGTTC	1
3011705	10	AAG	GGTCGTCGTCGTCCGGTTGAAACCAATGAAACA	1
3025970	9	AAG	GTTACCGGCCGTACTGCAACCGCTGCTACATAG	1
3041131	1	AAG	GGGTGATCCCAACCGCGTTCAGAATATCGCTAC	1
3042161	2	AAG	GCGTTTATTGCGACTGGCAATAGCCTTGAGTTC	1
3042927	1	AAG	GTAAATCACGCGACGGCTTTGCCGTTACGCACA	1
3049097	1	AAG	GAACGCACTAGAGTCACAAATACTGAACAGTTG	1
3054302	12	AAG	GGGATCGCCATCAAGCCGCTGTATACCGAAGCC	1
3057664	2	AAG	GGTAGTGTTTGGGGTGGCGCATTTGAAATGATC	1
3058835	1	AAG	GCAAAATCCCATGTGCCAGCAGATTGCCGATAA	1
3061908	1	AAG	GCGCCAAAACCATACCACAGCAAGAAGGCTACG	1
3071820	1	AAG	GTTATTGATAACCATCTCAAAACCGGCAGGTAT	1
3072761	1	AAG	GCAATTGAGCAGGGAAACCGGTGTTTTGAAAAC	1
3077313	4	AAG	GTATAACCGTACAAACCTGCCTCGAACTCTTCA	1
3083321	5	AAG	GCTTTTATTGAAGAAGTGGTACCGCACGAACTG	1
3097586	1	AAG	GCAAACCATGCTGATTAATGAAAAGAAACTCAA	1
3098283	1	AAG	GAGCCGCAGCAACGGGCTGCGTATCATCTACAG	1
3106214	1	AAG	GGAGATATAGCGCCAGAGTGAATGCGCCATTTT	1
3106672	16	AAG	GGTATATCCCGCAGATTTAATCGGCAGGTTTTG	1
3121633	1	ATG	GAAAGATGAACGTCGCCCTATTTGCGAAGTGGT	1
3142006	2	AAG	GTTCGTGGTCTGACACCGAAAATGCTTACCGAA	1
3143309	2	AAG	GAATGCGGACGCAAAGCCGTTCTGCTGCCAGGC	1
3148969	14	AAG	GTGACTTTCCTGCTGGCGGTTGGCGGCGGTTCT	1
3150773	20	AAG	GCGTCTCGGTCCCGATCCTGACCAGTTCGGCGG	1
3161942	1	AAG	GGTTAATTACAGCAATGAAAAAGCACCTAAAAG	1
3179698	19	AAG	GCAATACCAGGAAGGAAGTCTTACTGCTGTCGC	1
3179908	13	GAG	GTAAGCTTAGTCAGCCGTTGTCTCCGGGTGTCG	1
3179922	25	AGC	CCGTTGTCTCCGGGTGTCGCGTGCGCAGTTGCA	1
3194354	1	AAG	GTGACGATGAACGGCGAACTTAATGCGATCTTT	1
3197266	2	AAG	GTGGATGCCAATCAGGCCAAACAGACGCCGCCA	1
3198248	14	AAG	GGAATGTTGCCCGTCTGGGGCGCGTATGAATTA	1
3201080	9	AAG	GGCGCTACATGTGATTTTCCCGGCAGGCTGCGC	1
3206208	25	AAG	GTGATTTAACGGCTTAAGTGCCGAAGAGCGATC	1
3210495	23	AAG	GGAGGTAAGAAGCAGATTGCGCTGACCGAACAA	1
3229520	1	AAG	GTGATGTATGACAATAAGATCCATGTGCTAAAA	1
3230214	1	AAG	GCATCAGGTATGCAGCAGGCTTTGATCGCTAAA	1
3238236	19	AAG	GTGGTAAATCTCGCTGCAGGCCGCGCCAGTACT	1
3240200	20	AAG	GTGCGTAAAGGTTCAGGTATTCATGTGGTTTCC	1
3247654	1	AAG	GGAAGTAAAGAGAGGTCAAGAATTATGATTACT	1
3264558	1	AAG	GCGACGCGAATGACGCAATCTTTTAAGCGCGGA	1
3279670	1	AAG	GGAATTTCATCCTGTGCAAACCCTTCAGCAAGT	1
3282075	1	AAG	GAACGTGAAATGGGCTGCGATCAATGATTATGG	1
3289688	1	AAT	TGCATATGCTGACGGTAAATTGCCTGTGCGATC	1
3298889	5	AAG	GGCAATGGAAATGCCGTTGACCACGTTCCAGCC	1
3312097	1	AAG	GGGAGCGGTTCCTTATGCATATACTGCAAACCT	1
3320000	12	CAG	GCAGGCTTGGTTCTTCAGGCGGTTCACCGACAA	1
3336500	14	AAG	GCTGACCAATGACCGGATGCTCTATTTATATGG	1
3336991	1	AAG	GTGATTGACGGCTACGGTAAACCGGCAACGTTC	1
3338039	1	AAG	GTTTGCGACGTTTTAGCAGGAGAGTACGATTCT	1
3339455	3	AAG	GTACCGAGAGTCTTTATCCATTCCGCCGTCAAA	1
3355655	1	AAG	GCAATAAATCAATTCGTTTAATCCCGACTCAGC	1
3359211	12	GGG	GTGCTCCACCCTGGCCCGGATGCTGGCTTTCAT	1
3359377	15	AGC	CCGGCATCGGCTGAGACAAATTGCTCCTCTCCA	1
3361389	13	AAG	GCGACTATCAAAGGATTTATGTCTAAGGTATAA	1
3374246	12	AAG	GTGCTTCCGGCAGTGGTGAGCGTACGGGTGGAA	1
3378413	10	AAG	GCAGAAGGTATTCTGGGCACCATCGCTGGCGAT	1
3384572	8	AAG	GTCGCCTTCCAGACCGTGACCAACCGCTTCATG	1
3388543	1	AAG	GTTTCGCGGCCAGCGGGCGTATGCCCTCCAGGC	1
3397731	1	AAG	GAGATATCTCTGTCAGAGGCACCGAACTTTGCC	1
3403077	1	AAG	GATCAGCCAGAAGAAATGAAAGCCGACGTGGTG	1
3407745	1	AAG	GTCACTGCGCCAATTAGCGGACGTATCGGCAAA	1
3407991	1	AAG	GGTACGCTGCAATTCTCCGATGTGACCGTTGAT	1
3413159	1	AAG	GAGATGGGCATCAATTCCCAGAACGTCGATGAA	1
3416624	20	CAG	GTTTATGGCGGGCGTCCTGCCCGCCACCCTCCG	1
3416627	19	TTT	TATGGCGGGCGTCCTGCCCGCCACCCTCCGGGC	1
3416633	1	GCG	GGGCGTCCTGCCCGCCACCCTCCGGGCCGTTGC	1
3416639	15	GTC	CCTGCCCGCCACCCTCCGGGCCGTTGCTTCGCA	1
3416646	7	CCG	GCCACCCTCCGGGCCGTTGCTTCGCAACGTTCA	1
3416672	9	CAA	ACGTTCAAATCCGCTCCCGGCGGATTTGTCCTA	1
3416674	19	ACG	GTTCAAATCCGCTCCCGGCGGATTTGTCCTACT	1
3416793	13	AGT	TTCCCTACTCTCGCATGGGGAGACCCCACACTA	1
3416795	16	TTC	CCCTACTCTCGCATGGGGAGACCCCACACTACC	1
3416810	11	TGG	GGGAGACCCCACACTACCATCGGCGCTACGGCG	1
3417038	13	AGT	TTCCCTACTCTCGCATGGGGAGACCCCACACTA	1
3417040	16	TTC	CCCTACTCTCGCATGGGGAGACCCCACACTACC	1
3417055	11	TGG	GGGAGACCCCACACTACCATCGGCGCTACGGCG	1
3417241	1	AAG	GGTTAAGCCTCACGGTTCATTAGTACCGGTTAG	1
3417964	1	AAG	GGGTGGTATTTCAAGGTCGGCTCCATGCAGACT	1
3418452	1	AAG	GTTACGGCACCATTTTGCCTAGTTCCTTCACCC	1
3419556	13	AAG	GTCGCTGACCCATTATACAAAAGGTACGCAGTC	1
3420586	41	GAG	GGTGATCCAACCGCAGGTTCCCCTACGGTTACC	1
3421652	1	AAG	GGTATTAACTTTACTCCCTTCCTCCCCGCTGAA	1
3432859	1	AAG	GTAACCACATAAATACTCCAGGGGATGAACAAA	1
3439254	6	AAG	GCCTTCGGTAACACCGATAACCATTGAGTTCAG	1
3440436	1	AAG	GACTTAGCGGACAGGCCACGGAAGTCACGGATA	1
3451412	1	AAG	GGTTCCTCTGCTTGGCGATATTCCTTTAGTGGG	1
3454816	6	AAG	GTAAGTCAGCGATGAATCAGCAACGCGGGTTTA	1
3475917	1	AAG	GTAACCGAAGAAACGCGCCGCTTCTCCGGTGGG	1
3484901	1	AAG	GACGGCGACTGGCCTGAAAATTACGATTACGCT	1
3487549	1	GAG	GCTGTCGCTGGTGCGCGAAGGCTTCTACGAGAA	1
3491851	1	TGG	GTGCAGGTCCGGGCGATGCCGGGCTGCTGACAC	1
3500367	1	AAG	GTAAGGATCAACACGCCCCAGATAGCGCCAAGA	1
3505862	1	AAG	GCAAAATTGCCTGATGCGCTACGCTTATCAGGC	1
3532208	1	AAG	GACTGCGTAAACGCCGTTGGCGTCGATCTCAAC	1
3533735	1	AAG	GCGGTTTCCTGTTAATACGGTGATAACAACAAT	1
3535641	17	AAG	GACACCTTCAGCCTTAGCGTACTGATGAACCCC	1
3536426	3	AAG	GTTCCTTTGAAAGCATCTCGCAGGGATGAAAAC	1
3547776	29	AAG	GACACCATGCACGCAGAATTTAACGCTCTGCGC	1
3566781	13	ATG	GCATTCCCAGTACGGAAAAAGGATCCGCAAAAT	1
3569748	18	AAG	GATGGCATTTTGCCTTCGCCGAGATGCGGTTCG	1
3576318	10	TAG	GGTGAAAGCAAAATCACTCCCTGGGCCATTCCA	1
3589876	1	AAG	GATCGCCTTTTTCATCCCAGTTCAGCGGCCCAA	1
3621443	1	AAG	GCACTTTTCCGGCGTGCATCAGTGAGATGCGGT	1
3624895	4	TAG	GGTATCCTCATCGAGTGGTTTCATACGCGTGAA	1
3625867	1	AAG	GTTGGTAACATGCTCTTGCACCATATCATTTGT	1
3639381	7	AAG	GCGACCGGTATTCGCAAAATTCTGCAAATTGAA	1
3645692	12	GGG	GTGCTCCACCCTGGCCCGGATGCTGGCTTTCAT	1
3645858	15	AGC	CCGGCATCGGCTGAGACAAATTGCTCCTCTCCA	1
3653042	10	AAG	GCCAATGTCACCGTCGCCAAAGCGGCTGTTGAA	1
3659889	17	AAG	GCGGCAACCTGGTAAGAGGCGTTCTGTACTTTG	1
3660197	26	AAG	GCCACCGCTGGCAGCGTCGATGTGCATGTCGAT	1
3660480	2	GTT	TTATCCGTTGGTTTGCCTGCAGCTTCCATACGC	1
3664306	1	AAG	GCGAGTACGAAACCGGTGAACAGTGGGATAAAC	1
3668509	15	GTA	ATTTTCGCCCCGCTGCTGCTGGCGCTGGCTCGA	1
3673737	1	AAG	GTGTTACCCCTCTATCCAGCTCATCCATAAATA	1
3677730	25	AAG	GGATATCGCTCTCTTCCGTCAACCGCTTCTGGG	1
3690827	1	AAG	GCGTGCAAGGGCAGAAGTTTAGTCGCTATGTGC	1
3701555	1	AAG	GACAATGGTTTCTGTCACAAATCCGTTAATGGA	1
3705360	1	AAG	GGTGTCATGGCAGTATTCCTGCAGTAATAAAAA	1
3709478	1	AAG	GATCCAGCGCCTCATCCCAACTCACGCGAACAA	1
3714069	1	AAG	GCGCCTTGAAGTCGTGAATCACTACTTCACAAC	1
3720843	9	AAG	GTATTGATAGGTGCGTTTAAAACACCGATAAAC	1
3728730	2	AAG	GCGGCAAACGTTGGGCCACTGAGCGCGAATATG	1
3742128	1	AAG	GGTCGCCGACGCTGGTGAAACGCTCGCGCAACA	1
3742635	1	GAA	AAGATCTCTCCTGGCCGGAGCGGCTGGTGCTGG	1
3745624	10	AAG	GCATGAGAAACGTGGTCGGGTCACCATCTACGC	1
3759022	3	AAG	GGAAGGGACAACAGAATGGTGCGCAGAATACGA	1
3761217	1	AAG	GATGGGATGACAGTTTGGTTATTTTCTTGTAAT	1
3762001	1	AAG	GCAATAGTTCATCAGACTGCCGCAGCAGTAGTA	1
3770873	1	AAG	GGATACGTCGCCGCCTCGTGGACGGTGGCAATC	1
3773454	1	AAG	GTTCAGGCAGCCAAAGCGGCGGACGCGCATGGT	1
3781185	1	AAG	GGTACTGAAGTTAAAGCGATTGCCGACGGTCGG	1
3787953	1	AAG	GGTAGCGAGAACTTCAAACGCGACTTCGTCTAT	1
3788344	2	AAG	GTCTCTATCGCACGCTCCAGGCGCGCTATCCCC	1
3789555	1	AAG	GCGGAACGCAAAGCGTTTCGTGAAGCGCTACAA	1
3789731	1	AAG	GCATCATATTGCAAAACAGCAGCACGCCGTAGA	1
3791769	1	AAG	GCGTTGGTTTATGATAAGCCGCAGCGATATGAA	1
3795061	1	AAG	GGCAAGCACTGGAGCTTATCAGTGTTAATTCTA	1
3796656	1	AAG	GGAATCCCCCACGACAAGGCTTCAAGTAGGGTC	1
3799740	34	AAG	GCGTATTGTGACGTAATGATTCCGGTAACGATG	1
3800537	1	AAG	GTTCATGCCGGGTCGGCATTTTCTGATAATTCC	1
3801111	2	AAG	GCTTTTTTTCCAAATACCATGCTGCCGATGACC	1
3804365	1	AAG	GCACTGGTTGGTCGCTTAAACGGTAGATCTCTT	1
3807691	17	AAG	GATTTCGACGCCACCGACCGCGGTGAAGGCGGC	1
3808055	1	AAG	GATAGCCTGATTACTCGCATCAACCTGATTCTG	1
3811261	1	AAG	GAAGCCTGTGAGAACAGTGGTCACACAATTGAT	1
3812997	1	AAG	GTTGCGACCAGGACCGTTCATCACTGGCATTAA	1
3814781	1	AAG	GATACTCATGGCTCAAGGCACGCTTTATATTGT	1
3819638	1	AAG	GGTAAAGCACGGCTGGCACAGCAGGAAGCCATC	1
3820668	1	AAG	GACCGCCATTTCAGGTTACCCTACCTTCCTGCC	1
3821808	19	AAG	GCCAGCATTAACGGATCGCGCAGGGACATATCA	1
3827394	1	AAG	GCGCTCTCCCAGACCGTAAACTGTTTCGCCAAC	1
3828442	1	TTG	GCCAGTGCGGAACCAATCAGGTTACCCACGCAA	1
3831123	1	TGT	TTAATCGCAGGCTATTACATGAAACGTATTGGC	1
3836038	16	AAG	GTCATCAGCACGCCAACAAAGATTAACGCTCCG	1
3852703	12	CAG	GTAAAAGGTGTTCACCAGAATCAAACCGGTAAA	1
3854096	4	AAG	GCAATAAAAAATAATCTGGCAGTCGCTTTTCTG	1
3855306	1	AAG	GGTGCTTCCACCGCCTGCGACAACCACTGAGAA	1
3856427	1	AAG	GGCGATAATCACCACATAAGACGTCCCCTGGAA	1
3860717	2	AAG	GTGGTTAAACAAACGGTCAAATCCAATAGCAGA	1
3860946	14	TGG	GTCTATTGCATAGACTGAGGGGGCAGCACGAAA	1
3866631	1	AAG	GGCTTCGGTCGCCGTCGCGCAGCCGGGGCAGAC	1
3870538	13	AAT	TTGTTCTGCCAGTAAACTGGAAGCTGTACTGGT	1
3870582	4	AAG	GTTTTTGCCCGAGATCGGACACCGCATTTGTGC	1
3871008	1	AAG	GATTTTCGTAGGCCTGATAAGCGTAGCGCATCA	1
3873660	1	AAG	GCTCAGAGGCAAAATCATCTATCAGGTAGAGAC	1
3876924	1	AAG	GGTACTTGTCCCGTACCCAATCGAGGACAAAAC	1
3877531	1	AAG	GGTGCGGAAAAGCGCGGTAAATAAGGAAAGAGA	1
3879137	1	AAG	GTTCGATACCATTGCCGATAACGAAAACCTGAA	1
3879581	7	AAG	GATGCGTATGTTGCAGCCGAAGATTCAGGCAAT	1
3880272	1	AAG	GCCCGTGAAGTTGCCGAAACCGTGCTGGGTAAA	1
3881788	1	AAG	GTGCATTATGAATATCTTACATATATGTGTGAC	1
3882561	1	AAG	GCCTTCGATACGGGCGTGCGTTACGACTTTAAA	1
3883500	1	AAG	GTTTAATTAATACTACAGAGTGGCTATAAGGAT	1
3883619	1	AAG	GCACTCTGCATTTTGGGGTGTTATGGTTATAGC	1
3887033	2	AAG	GATCGTCTGGTTACGGGAAACCATTAAAAACCT	1
3887132	2	AAG	GTTGTAATAAGCTTGTCTGAATCGAACTTTTAG	1
3887227	1	AAG	GCATGGAGCGAAAAATGGCGACTCACTTTGCCC	1
3888183	19	AAG	GGTTTTCCAGCAACGGTTGAAGCTCTGGCGGAA	1
3889414	1	AAG	GTACGCTGTGAGAAGTCAGATTACCGATGCTCA	1
3890728	5	AAG	GTCACCACCTTTACCCATCTTTCGCAGTTACCT	1
3891623	1	AGG	GTGTTGAATTTGAGTATGATGAAGAGGACGAAT	1
3891808	1	AAG	GATCGCCTCGATGAATTTGCCAACCTTGAAGAA	1
3891841	1	AAG	GATTGTGAGAATTTCGGTATTAGAAATTCTGAT	1
3892253	8	AAG	GTCGCCGCCCAACTCGCCATGCGCCACAATATC	1
3893958	1	AAG	GTTCCATTACCACCAGATTTCAGCCTGGGCACC	1
3894379	1	AAG	GTCAGACGTACCGCTGTTCCGCCGGTGTGATCA	1
3895548	1	AAG	GATGGCAGAGGTAATAAGATTTCGTCTAAACAT	1
3898539	1	AAG	GTACCACTTTGTTCGGTCGTCCACTGAAAAGTG	1
3899269	9	AAG	GCATGTTCAAGAATACGCCAGGATAAAAACTTC	1
3901562	26	AAG	GGTACGCAGCAGCGTCGATTTACCGCAGCCGGA	1
3906227	1	AAG	GGGTGTTTTTGATCGCGTTCGGCTGTTCGTAGA	1
3906980	1	AAG	GGATTTCTGCTACATCACGTTGCGCGATCGCGC	1
3907293	1	CCG	GCAGCAATGGTCGCGCCTTTGCCTACTGTTACC	1
3907523	8	AAG	GTTACCGACGTGAGCACCTTCCAGCAACTCAGC	1
3908347	1	GTT	TAAGGTTGTCGTCTTTCAGCGCCTGTTTTAGCA	1
3908530	1	AAG	GGATCACTACGCTCATAGCATTATTCAACATAC	1
3910156	1	CAT	TTTCGTGGTAGAAGTCGTTACCCTCACGAGTAC	1
3912159	1	AAG	GATCTGACCATCGGTAATGGAGATTACGTTGGT	1
3913713	1	AAG	GTCAAAAGCTGCTTTGGCGTAGGGGCGAGCTAC	1
3914293	1	TAA	AATAAAAGCAACGCTTACTACGCGACAGCGAAC	1
3916292	2	AAG	GCCACGTTATCTTGTTGATGCAAAAGAGTGAAC	1
3918565	1	AGT	TCCCATTTGGGTAACAGCACCGACCACGCGATC	1
3919104	1	AAG	GATCTATTTATTTAGAGATCTGTTCTATTGTGA	1
3920490	1	AAG	GCAACAGGACGCAGGAGTATAAAAAATGAAAAC	1
3921560	1	AAG	GCGCCAGATATGATCGAAAATGCGCATGATGCC	1
3921749	1	AAG	GCGTTCCATAATGGCGCGAAAACAACTGGCAAG	1
3922253	2	AAG	GGTTTCCATCTGCGCATCGTTGCGCGGTATTGA	1
3924390	1	AAG	GCCCCTTTTCCAACGAACTGCTCAGGCGGGAAA	1
3926291	1	AAG	GTTATGGTTGGCGAGAAACGCCAAACGTAGAAG	1
3927057	1	AAG	GTCAGGCGGTAATTCGCAGCGGAGAATGTTCTC	1
3927174	1	AAG	GCCTTCCCGGGCGTAAAAGCCCTCTCGGGCGCA	1
3927810	9	AAG	GTGGCATCACTGACCGAAGATTCGCTGATTGAG	1
3931289	10	CTG	GCATGAAAAAGGTATCCGTACTGTACTGATTAC	1
3933852	1	AAG	GGCTATGAGCGATTGCGGGTAAGGCGGTATTAA	1
3934127	1	AAG	GTAAGTGTGATAAACCGAATGGAATAGCGAGGC	1
3934131	11	AAG	GTGTGATAAACCGAATGGAATAGCGAGGCGAAT	1
3936605	1	TAG	GGTAGCTTAACCTTCGGGAGGGCGCTTACCACT	1
3936672	20	AGG	GTAACCGTAGGGGAACCTGCGGTTGGATCACCT	1
3936720	2	AAG	GCGTTCTTTGCAGTGCTCACACAGATTGTCTGA	1
3936759	1	AAG	GTGAAAAGCAAGGCGTCTTGCGAAGCAGACTGA	1
3937942	4	AAG	GGGGGTCATCCCGACTTACCAACCCGATGCAAA	1
3938134	5	AAG	GCAGCCATCATTTAAAGAAAGCGTAATAGCTCA	1
3938328	2	TAA	AGTAACGATAAAGCGGGTGAAAAGCCCGCTCGC	1
3938340	2	AAG	GCGGGTGAAAAGCCCGCTCGCCGGAAGACCAAG	1
3939442	23	AAG	GCAGGTCATAGTGATCCGGTGGTTCTGAATGGA	1
3939630	6	AAG	GTGGTACGCGAGCTGGGTTTAGAACGTCGTGAG	1
3939822	5	AAG	GCACGAAACTTGCCCCGAGATGAGTTCTCCCTG	1
3939982	1	ATG	GTTTTGGCGGATGAGAGAAGATTTTCAGCCTGA	1
3939992	17	GGA	ATGAGAGAAGATTTTCAGCCTGATACAGATTAA	1
3940001	10	AAG	GATTTTCAGCCTGATACAGATTAAATCAGAACG	1
3940113	60	AAG	GTGAAACGCCGTAGCGCCGATGGTAGTGTGGGG	1
3940134	12	ATG	GGTAGTGTGGGGTCTCCCCATGCGAGAGTAGGG	1
3940136	18	GGT	TAGTGTGGGGTCTCCCCATGCGAGAGTAGGGAA	1
3941277	1	AAG	GTGACGCGTTCGGCTAACTTCCAGGAAAGTTTT	1
3943788	42	AAG	GCCTTAACGAACTAAGACCCCCGCACCGAAAGG	1
3944853	1	AAG	GGTGATTTAAATGCTCTGTTACCAGCATTACAG	1
3946836	1	AAG	GTATGCCTAAGTACCGTTCCGCCACCACCACTC	1
3947711	1	AAG	GCGGAAATCGACTTCACCATGAGTGATATCGAT	1
3948245	2	AAG	GTTGTCGCCGGAGATGTGGTAGTAATTCGCTAT	1
3949515	1	AAG	GGATTTATTCGAAGATGTGCGCGCGGTGGCGGA	1
3952668	1	AAG	GCTATTCCGGAAGGCGCGGTAGATAACGGGCAA	1
3953393	23	GCA	ATTGATTGACTTGATGACCGCCCTCTGTATGTC	1
3953888	14	AAG	GTCTAATGGATTCACGATGAACTCCGATTTCGG	1
3955762	6	AAG	GGGTTTTTGCCGCACCAGAGCAGCATCGATGAA	1
3959412	1	AAG	GGTCAGTTGAAAGAGTTCCTCGACGCTAACCTG	1
3959763	1	AAG	GAACTCACACCACTATGAATCTTACCGAATTAA	1
3959918	2	AAG	GATATCTTTGGTGATGGCGTACTGGAGATATTG	1
3960419	11	AAG	GAAGTAACCGAGATGCAGCGTCTGGTAAAAGGT	1
3960626	1	AAG	GTGTTGACCGGTGGTGTGGATGCCAACGCCCTG	1
3963721	1	AAG	GGGCTAAAACCTATTCTTGCCGAGTTCAAACCA	1
3965003	18	AAG	GATGGCAGAATGGTTAGCAGAGATGCGTCCGGA	1
3965747	20	ACT	TCTGGCGCAGCTTGACGAGGCGCTGGCAACGGC	1
3966030	1	AAG	GCGAGCGCTTTGCCTTTGAGAAAGTTGATATCT	1
3967060	1	AAG	GCCAATGATTTACTATCCGCTGTCGGTGCTGAT	1
3970344	17	CAT	TCATGATGCGTAAACTGCTGGCGGCGCAGTATA	1
3971253	10	AAG	GCTTTTTTACCCACTACGTCGCCTGGCGCAAAA	1
3971428	1	AAG	GGGAAAATGACCATTCTGGTGGGGAACTCCGGC	1
3973426	1	AAG	GCAGGGAACGCTGGTTGCCATTAATGCTGAAAA	1
3973561	12	AAG	GTACCCGCAGGCGCAGGTTTCCCGCGTTGCCGG	1
3973634	1	AAG	GAAGGGACGCCGGTATTTCTTGTGGGCGGTAAA	1
3975703	1	AAG	GTCCGTATTATCCACCCCCGCAACGGCGCTAAG	1
3977923	1	AAG	GCGTAAGGTTGCTGAATCAGGACGTGATACTTG	1
3981707	1	TCG	GCTGATGGAACTGGAAAGCTCTTCACCGTCTGA	1
3983098	18	CAG	GCGGAAAATGCCAGGCCACCTGCCCCAGTGTGC	1
3984841	1	AAG	GTTGTTCCTCTGACCTGGATATCTGGGTCTGTC	1
3987951	5	AAG	GGTCCGCTCTATTTCCCGCCTGCAGATAAAAAC	1
3988948	1	AAG	GCAACCAGGGGAAGAACTGCAGGAAACACTCAC	1
3990789	1	AAG	GCGATGCTCGACGCCGGGCTGAGTGCCGAAGAA	1
3992946	13	CCT	TCTCCCATGCGGCACTGGAAGCAGGTGAAGGGC	1
3993294	1	AAG	GCCGCCCGGTCAGCCATCAGCGGATGGGTACGC	1
3998296	7	GTG	GAAAGAGGTGCATGACGCGCCAGCGGTGCGTGG	1
4003917	1	AAG	GAGATGCGCTTTTTTAAAGAAGCGGTGTTCCAA	1
4005400	15	AAG	GCCTTCGCCCAGGGTTTTGGTCACCACCAGACC	1
4006568	1	AAG	GCAAGCGGGTATCGACCTGCTGCCGGTGGGCGA	1
4010958	10	GCG	GGATGGAAGCCGCACAGCAACATGCTGACGATA	1
4011179	3	AAG	GAAGCACAAGAACGCCATACCCTGACCCACGAA	1
4012079	4	AAG	GCTTATCAACGCGATGATGAATATAATCAGCAG	1
4013503	17	AAG	GTGGCCTGGTTTGCGGAAGAGACGGCTGCCGTC	1
4020061	2	AAG	GGGTTTATCGAGCTGCATATTGGCGCTTCTGAA	1
4024382	1	AAG	GTGTGTATTTTGTGTTAAAAATATGCAAACAAA	1
4028668	1	AAG	GCAAAAATAAATGCTTGACTCTGTAGCGGGAAG	1
4030328	1	TAG	GGTAGCTTAACCTTCGGGAGGGCGCTTACCACT	1
4030395	20	AGG	GTAACCGTAGGGGAACCTGCGGTTGGATCACCT	1
4030755	20	AAG	GTTTTGCTCTTTAAAAATCTGGATCAAGCTGAA	1
4031757	4	AAG	GGGGGTCATCCCGACTTACCAACCCGATGCAAA	1
4031949	5	AAG	GCAGCCATCATTTAAAGAAAGCGTAATAGCTCA	1
4032142	2	TAA	AGTAACGATAAAGCGGGTGAAAAGCCCGCTCGC	1
4032154	2	AAG	GCGGGTGAAAAGCCCGCTCGCCGGAAGACCAAG	1
4033258	23	AAG	GCAGGTCATAGTGATCCGGTGGTTCTGAATGGA	1
4033446	6	AAG	GTGGTACGCGAGCTGGGTTTAGAACGTCGTGAG	1
4033638	5	AAG	GCACGAAACTTGCCCCGAGATGAGTTCTCCCTG	1
4033818	10	AAG	GATTTTCAGCCTGATACAGATTAAATCAGAACG	1
4033856	20	AAG	GCGGTCTGATAAAACAGAATTTGCCTGGCGGCA	1
4033869	27	AAA	ACAGAATTTGCCTGGCGGCAGTAGCGCGGTGGT	1
4033930	60	AAG	GTGAAACGCCGTAGCGCCGATGGTAGTGTGGGG	1
4034024	16	AAG	GACTGGGCCTTTCGTTTTATCTGTTGTTTGTCG	1
4034028	21	CTG	GGGCCTTTCGTTTTATCTGTTGTTTGTCGGTGA	1
4034073	9	GAG	GTAGGACAAATCCGCCGGGAGCGGATTTGAACG	1
4034074	23	AGT	TAGGACAAATCCGCCGGGAGCGGATTTGAACGT	1
4034113	262	AAG	GCAACGGCCCGGAGGGTGGCGGGCAGGACGCCC	1
4034119	8	CGG	GCCCGGAGGGTGGCGGGCAGGACGCCCGCCATA	1
4034125	27	GGA	AGGGTGGCGGGCAGGACGCCCGCCATAAACTGC	1
4034126	4	GAG	GGGTGGCGGGCAGGACGCCCGCCATAAACTGCC	1
4034173	47	AAG	GCAGAAGGCCATCCTGACGGATGGCCTTTTTGC	1
4034175	16	GCA	AGAAGGCCATCCTGACGGATGGCCTTTTTGCAT	1
4034471	15	CTT	TCGACCAGAATCAAATCCAGCTTTGAGGTATCC	1
4036898	1	AAG	GTGCTGGAGTTTTTCTCTTTCTTCTGCCCGCAC	1
4038921	1	AAG	GTTGTTTTTAACGGACAGGAGATGAGCGAAGAA	1
4041046	1	AAG	GAAGTTGCTTATCTCTCATACCAGCTGGCGACG	1
4042489	12	AAG	GGCTTGCTGACCGCATTCGCGGAAGGAAAAGAT	1
4044126	13	AAA	AGCGGTCGTCTCCGTCAGTCAAAGCTTTGTGGC	1
4044944	1	AAG	GTCACCAAACAGCACAAACCGAAGAGTGAGAAA	1
4054221	1	AAG	GTTTTCTATCACGAAACATATATTAATCCTGAA	1
4062397	9	ATT	TAACCAACCATCCGGTGACTGGCTGACGATGGC	1
4066853	10	AAG	GTTGATGCCCTTGCTGCAATAAATTGCTCGCCA	1
4073417	1	AAG	GTCGTATAAATTCAATGTATTGCAGTTTATTGG	1
4074963	1	AAG	GATATCATCCCGATTGATTAGGTTGTGATGCCA	1
4078097	1	AAG	GTTCCACACGCAGCGCGGATGTTGCAGCGTGGT	1
4082070	2	AAG	GCTACGGGCAATAATTACCCGACAATTTAAAAC	1
4086131	1	AAG	GCGCCATTGCCCTGAATATTCAGGTCAATACAG	1
4086237	6	AAG	GTGATGAGAGGCGATATGTCGGTAAACAATGAC	1
4098963	3	AAG	GCGACGTCGGTAATCAACGGTATTGAAGCTGAT	1
4099628	1	AAG	GTACGAAAATGCGTTTCCAAAGCTGAAGTTATT	1
4100942	6	AAG	GCGATAACCGCACCTTCGAATGCCGCAGCACCC	1
4101563	1	AAG	GCGATTCAGATAGCGCCAGCTTAATCGGTTCAA	1
4102021	1	AAG	GTAGGGGCTCCAGCCAGCAGATAAGGCGCGGTC	1
4102204	15	AAG	GGGTAGAATCCTGGAAAAGACAACCATCAAGGA	1
4106947	1	TCG	GGCTTTCGCCAGCACTTCTACCAGCGTGGAGCT	1
4145057	1	AAG	GTTAATCTCCGATTTGCATCCGCAGCTAAAAGG	1
4153435	1	AAG	GTCATCATCTCTTAGTATCTTAGATACCCCTCC	1
4156364	1	AAG	GCAAAAATAAATGCTTGACTCTGTAGCGGGAAG	1
4158024	1	TAG	GGTAGCTTAACCTTCGGGAGGGCGCTTACCACT	1
4158091	20	AGG	GTAACCGTAGGGGAACCTGCGGTTGGATCACCT	1
4159447	4	AAG	GGGGGTCATCCCGACTTACCAACCCGATGCAAA	1
4159639	5	AAG	GCAGCCATCATTTAAAGAAAGCGTAATAGCTCA	1
4159833	2	TAA	AGTAACGATAAAGCGGGTGAAAAGCCCGCTCGC	1
4159845	2	AAG	GCGGGTGAAAAGCCCGCTCGCCGGAAGACCAAG	1
4160947	23	AAG	GCAGGTCATAGTGATCCGGTGGTTCTGAATGGA	1
4161135	6	AAG	GTGGTACGCGAGCTGGGTTTAGAACGTCGTGAG	1
4161327	5	AAG	GCACGAAACTTGCCCCGAGATGAGTTCTCCCTG	1
4161487	1	CTG	GTTTTGGCGGATGAGAGAAGATTTTCAGCCTGA	1
4161497	17	GGA	ATGAGAGAAGATTTTCAGCCTGATACAGATTAA	1
4161506	10	AAG	GATTTTCAGCCTGATACAGATTAAATCAGAACG	1
4161544	20	AAG	GCGGTCTGATAAAACAGAATTTGCCTGGCGGCA	1
4161557	27	AAA	ACAGAATTTGCCTGGCGGCAGTAGCGCGGTGGT	1
4161618	60	AAG	GTGAAACGCCGTAGCGCCGATGGTAGTGTGGGG	1
4161639	12	ATG	GGTAGTGTGGGGTCTCCCCATGCGAGAGTAGGG	1
4161641	18	GGT	TAGTGTGGGGTCTCCCCATGCGAGAGTAGGGAA	1
4161681	1	AGG	GCATCAAATAAAACGAAAGGCTCAGTCGAAAGA	1
4161699	1	AAG	GGCTCAGTCGAAAGACTGGGCCTTTCGTTTTAT	1
4161712	16	AAG	GACTGGGCCTTTCGTTTTATCTGTTGTTTGTCG	1
4161716	21	CTG	GGGCCTTTCGTTTTATCTGTTGTTTGTCGGTGA	1
4161761	9	GAG	GTAGGACAAATCCGCCGGGAGCGGATTTGAACG	1
4161762	23	AGT	TAGGACAAATCCGCCGGGAGCGGATTTGAACGT	1
4161801	262	AAG	GCAACGGCCCGGAGGGTGGCGGGCAGGACGCCC	1
4161807	8	CGG	GCCCGGAGGGTGGCGGGCAGGACGCCCGCCATA	1
4161813	27	GGA	AGGGTGGCGGGCAGGACGCCCGCCATAAACTGC	1
4161814	4	GAG	GGGTGGCGGGCAGGACGCCCGCCATAAACTGCC	1
4161861	47	AAG	GCAGAAGGCCATCCTGACGGATGGCCTTTTTGC	1
4161867	63	AAG	GGCCATCCTGACGGATGGCCTTTTTGCGTTTCT	1
4170326	25	AAG	GCAATTGCACGCCTGATGGCAACCATGAAAGAA	1
4171211	13	AAG	GGATTTTGGTAAACGTCCACAAGTTCTGGATGT	1
4171233	30	AAG	GTTCTGGATGTACCTTATCTCCTTTCTATCCAG	1
4176471	1	AAG	GAAAATGGTTGAGCGCGAAGAAGCTGTCGTTTG	1
4176847	1	AAG	GGCATGGTGCTGACTGGCCCGAAAGAAGCAGAA	1
4177732	17	AAG	GGTATCATGATGACTCCGGTTATCGAGGGTGGT	1
4179318	5	CTG	GAAAGAGAACGTTATCGTGGGTCGTCTGATCCC	1
4199512	1	TAG	GGTAGCTTAACCTTCGGGAGGGCGCTTACCACT	1
4199579	20	AGG	GTAACCGTAGGGGAACCTGCGGTTGGATCACCT	1
4199627	2	AAG	GCGTTCTTTGCAGTGCTCACACAGATTGTCTGA	1
4199666	1	AAG	GTGAAAAGCAAGGCGTCTTGCGAAGCAGACTGA	1
4200849	4	AAG	GGGGGTCATCCCGACTTACCAACCCGATGCAAA	1
4201041	5	AAG	GCAGCCATCATTTAAAGAAAGCGTAATAGCTCA	1
4201235	2	TAA	AGTAACGATAAAGCGGGTGAAAAGCCCGCTCGC	1
4201247	2	AAG	GCGGGTGAAAAGCCCGCTCGCCGGAAGACCAAG	1
4202349	23	AAG	GCAGGTCATAGTGATCCGGTGGTTCTGAATGGA	1
4202537	6	AAG	GTGGTACGCGAGCTGGGTTTAGAACGTCGTGAG	1
4202729	5	AAG	GCACGAAACTTGCCCCGAGATGAGTTCTCCCTG	1
4202909	10	AAG	GATTTTCAGCCTGATACAGATTAAATCAGAACG	1
4202947	20	AAG	GCGGTCTGATAAAACAGAATTTGCCTGGCGGCA	1
4202960	27	AAA	ACAGAATTTGCCTGGCGGCAGTAGCGCGGTGGT	1
4203021	60	AAG	GTGAAACGCCGTAGCGCCGATGGTAGTGTGGGG	1
4203042	12	ATG	GGTAGTGTGGGGTCTCCCCATGCGAGAGTAGGG	1
4203044	18	GGT	TAGTGTGGGGTCTCCCCATGCGAGAGTAGGGAA	1
4203737	1	ACG	GTTGGTTGTCAGTTCCGGTGCCATCGAGAGCGC	1
4203918	1	AGG	GAACGAACTAGGTCCTCCAGCTCGGTCCGATAC	1
4206450	16	AAG	GTAAAAGCGGATAAATCGCTGGAAGCCAATAAC	1
4208180	15	AAG	GTGCAGCAGCCGGAATTTGCCGCCGCGAAAGAT	1
4212616	1	AAG	GTGTGTGAAGTGTATGACATTAAGTTATTTTGG	1
4213942	20	AAG	GTGATCGCCGCTATCCACAACGCCTACTTTGAA	1
4227149	3	AAG	GTGACGGGCAGGCAAAAAATCAATCTTGATCCC	1
4230667	11	AAG	GTCAGCACGCCGAAATGGCGCGGCGTGCTGGAC	1
4237507	23	AAG	GTCTGGCTGCCAGTTGAAAGCCGTGATGTCCAG	1
4243180	1	AAG	GCGCACGGCGAACCGACCACTTCCCAGCGGCGC	1
4253084	21	CAC	CTATTGCGCCTCTAACAGATTCATCGTGCTGTA	1
4265618	1	AAG	GTTTGCACTCCAGCCCATCAAAAGCGAATGTTG	1
4273143	6	AAG	GAGTATTCCCCGGTCAGACGACCGGGGAAGGGG	1
4291324	20	CGC	CATTACTTTACTTAACATACCCAGCGTGCCAGC	1
4298329	1	AAG	GGGCGACAGCCGCGATAATTAATCCGCCCATCA	1
4308508	1	AAG	GAGACATCGCTAAAGCCTTTGCCCGGCGCGTAA	1
4318010	1	AAG	GTTACCACCGCCAGAGCAACAACGCTGGGTGGA	1
4326744	4	GCC	CAGGTTTGCAGGTAACAGAAAAACACCTGACCC	1
4327227	16	AAG	GACATAAACAACTGGCTACCATACTAAGATTCC	1
4327254	2	AAG	GATTCCAGTCTTTGTGAATATCGCTTTCAATAA	1
4340708	15	ACG	GGTAATTCAGCAATTCTTGTGCGGCATCGTTGA	1
4348934	18	AAG	GTTACCGTCGTTAGCGGCACGTACACCTGCCTG	1
4359771	1	AGT	TCCGGCAATAACGGTTTGTAGATTAGCACTGGA	1
4362000	18	AAG	GTTGAAATGAAAGAGAAAAAAGCACGCGTTGAA	1
4363349	13	AAG	GCATTCGGCGAGTGATCGCTTCTATTTCTTTAC	1
4383134	1	AAG	GCTGGCAGTCATCGCAACCGTAAATACGGTTTC	1
4389544	6	AAG	GGATTCATCCAAATGATCCACAAAGGCTTTCCC	1
4389588	1	AAG	GTTTTTTTCATTTCGGGTAAAACTTTAACGGAA	1
4402983	15	AAG	GAGCAGATCGAAAAACCGACTGCGGAACTGCAT	1
4428054	13	AGC	CAAATTAAAACGGGGTAAATTTGAACTCCAAAT	1
4430565	10	AGG	GCCGTTGAAGAACCACACCAGCGGGGTGCAAAC	1
4457302	10	AAG	GCCCGTCTTTTCACGGCGTTACCGGATGCGTAA	1
4458268	1	AAG	GCGAGCCGAATGCCTTTCAGCAAGGGATCAGCC	1
4459056	1	AAG	GGATATATTGCTTTTCTTGATCCGCCAAAAGAG	1
4488241	19	AAG	GCAATACCAGGAAGGAAGTCTTACTGCTGTCGC	1
4488451	13	GAG	GTAAGCTTAGTCAGCCGTTGTCTCCGGGTGTCG	1
4488465	25	AGC	CCGTTGTCTCCGGGTGTCGCGTGCGCAGTTGCA	1
4497496	1	AAG	GTAAACTTTAACGCCGGTGCTGACAGTAAATTC	1
4498172	2	AAG	GGACTGCGATTCAGCGCAGTAGCTATCGCACGA	1
4500331	17	AAG	GCCTGTACAGCTCTGGTTTGCGTTGATTATGAA	1
4518421	4	ATG	GAGGCGACCGGATCCCACAGAACATTCACGCCA	1
4523794	1	AAG	GAATCGCGGACGTGCGCAATACGTCTACCTTTA	1
4541599	6	AAG	GGCGATCATTGAAGACGCAGGCCTGGTGTGGTC	1
4550696	8	AAG	GTGACAATGACATCAGTAAATAAAAACAGAAAA	1
4552396	5	AAG	GGAAGCGGCCTAAACCCATACCTAAGGTCAGAA	1
4561552	1	AAG	GATGAGGAGGTAGCAGATGGAATTTCACGAAAA	1
4561977	1	AAG	GTTAAATGTCAGCTACTGAATACTTTTTGATTG	1
4574245	1	GTG	GATCATGGTCTGCACTTTGCGCGCGTCTTTATC	1
4575010	14	AAG	GGTGTCGCCGTTAATACGCGTATCTTCAAACGC	1
4578885	21	AAG	GTTACCAAACATAGTTCACTCTGATAAGAACAA	1
4586712	1	GGA	AAAAATCACTGCTGACATGATGTTAACCCATCG	1
4598246	1	AAG	GGGCGCTGCTGGAACATCTGATCGACGAACTGG	1
4600694	12	AAG	GAACGAAAGCCAACTGGCGCTTGATGGCGGCGA	1
4610690	9	AAG	GGATAAAACAATGGCTACCCCACACATTAATGC	1
4611560	18	AAG	GTATCTATTCACGAATCTATTCATTAATGAGCG	1
4615459	14	AAG	GCGAAAACTCTGACTCGCCTCGCGCAGGAGTAT	1
4629300	1	AAG	GCCAGTAAAGAAGTTACAACGGACGATGAGTTA	1
4619363	4	AAG	GTCAGCAACCTGCGTAAATCCTATGGCGATCGT	2
4613421	1	AAG	GAAACTGGCGGCGAAAGGCATTACGTCGGTACG	2
4601842	16	AAG	GTTCGGGAGGACGAATTACGACGAATTACTTAG	2
4600015	1	AAG	GTTACCCAGCGCAGTACCGAAGAATACCGGAGT	2
4594807	29	AAG	GATAATCCACTCTGGCGTACCGTGGTACTGCGC	2
4593951	6	AAG	GGCAAGTTAAGTTCTCTTGCACCCTGCGCGCTA	2
4567622	26	TTA	ACAGCTTTCACGCCGAGGGCTTGAGCTTGATTA	2
4566568	2	AAG	GAAACGTCATCGCGGAAATCAAAGTAATGCCAT	2
4554379	8	AAG	GCCTGGGAAACTCTGCGCGAAGGGTTAGAGACA	2
4547670	2	AAG	GGGCAAAGTGACTGTATTTTTTCCTTTCACGAC	2
4546664	1	AAG	GTATAAAACCTTACTTGCCTATGAATATCTACT	2
4543511	17	AAG	GTTATCTTCAATCACCCACTGACGGAACGGTTC	2
4515543	1	AAG	GTTATATGGAGTTATTAAATAAATTCCAGTACC	2
4510864	7	AAG	GTTCTCATCGACTCTGGCGTTGGTCAGTATATT	2
4498035	13	AAG	GCTTGTTCTGGAAAAGCTGGAGATGAAATGGTC	2
4496589	12	AAG	GCGCGCGCCAATTGGTCAGTGGGAACCTTATTC	2
4495655	1	AAG	GTAAATGCTGAACACAATCTAACTCATGTATAT	2
4492617	1	AAG	GGTTATTACTCACTGGGACTGTTAAATGCCTGG	2
4489743	16	TCA	ATTTCGCCATGCTTTACTTTTCTGGCCTTGGGC	2
4489305	24	CAG	GACATCTGTTATCACTTAACCCATTACAAGCCC	2
4488717	16	AAG	GCAACAGCGCATTCTGGCGCATGATCCGGTAAA	2
4486465	1	AGC	CATTATCGAACCGGAAATACCATCATCTGTACC	2
4475203	3	AAG	GATCTCGGCAATATGCCGCCGAATATCTGTAAC	2
4462115	1	AAG	GCAAACCCGCAACCAGAGCTGTTGAAGCACAAA	2
4459603	5	AAG	GGGCAAGAAAGCACTCGCTACCAGCACGCTGAA	2
4457740	1	AAG	GGGGTTGCGATAGCAGACCCATAAATGTACCCA	2
4441212	4	AAG	GCGTTTGGGTTCGCGGCCTATAAATAGATTATC	2
4438892	1	AAG	GGGTTTTTTTATGCCCGCGATAAATAAACACAC	2
4429856	1	AAG	GATCCCGAAACGCACCGATTCGGTGAAATTCGC	2
4427464	1	AAG	GTAAACTATCAAAAAACGCTCATTATTAAAATG	2
4420350	10	AAG	GCGAAAACCGCTATCTGGAATCCGGCAAAGAAG	2
4420097	1	CAG	GCGAGGCGACCCAGTCGGAGAGATCGGGGAACC	2
4408521	3	AAG	GTATGGCTTCAAGCCGTTTATCTGGCAGGTGGG	2
4407735	16	AAG	GGGTTGTATAAAACCGATATGCTGACAGCAATG	2
4390989	4	ACG	GCAACAAACGACGGTCGGTTTCGAGCTGGGTTT	2
4387125	1	AAG	GTAATTGCGCAGGCCTTTGTAAATGGCTTCTGC	2
4385541	1	AAG	GCCCCGGCTAAAGGTGGTTTTACCTGCGCCTAA	2
4378808	17	AAG	GAGCAGGAGCGCGCCCGCGAGATTGCCGATTCG	2
4375870	24	AAG	GTTTGTAAGTTTGTGTGCCGGATGAACCAATCC	2
4370520	1	AAG	GGTTGCACCGAGCGTGACGACGTCAACTTCCTC	2
4370487	22	TCA	AAACACACCCTCGCCTTCCGCGATGCTGATGGC	2
4351520	7	AAG	GTCATTAAAAGATAATGATGAAGATAGTCCTGT	2
4350346	22	AAG	GCAGCTGATGCATATCTCACCGCCTTTAATTTA	2
4344554	1	AAG	GCTGGATTTAGAGGAACCAAAATGTCTGAACAA	2
4343603	26	AAG	GTCACTTATGGCGAGCATGTGTTTGATTTCGGC	2
4343399	18	AAG	GTGGCAGAAGCACATCTGATTCAGCCAACCTTT	2
4325890	4	AAG	GCGGGTACGCCAGTGGCGGGGCTGATTATCGTC	2
4321410	11	AAG	GGATCACCGCCAGCATCAGTAACCCGGCAAAAA	2
4321138	2	AAG	GTCACGTTGGTGGCAATTACCAGACCAATACAT	2
4317564	1	AAG	GCAGAAAAAGGAAAATCGACGTCCAGCGCCTTC	2
4314087	1	AAG	GAGCAGGAAAAGGCGTTGAATTTCGGCATTATT	2
4311460	12	CAG	GCCAACCGGCTGAACTGGCAGCACGCCTGAACG	2
4300986	1	AAG	GGTTATCCCGCTGGATAAAGCACCGGAATTTAA	2
4299509	1	AAG	GTGATTATTTTCGATGAACCTACCCGCGGCATC	2
4298304	14	AAG	GGAATTGAACATGAAAATCTCCCCCTCGTTAAT	2
4297970	15	AAG	GTGGGGCTGATCCTTAACCCGGAGACGCCAGTT	2
4293649	1	AAG	GCCTCCCTCGCGGCGCTGGATAAGCAAATTATG	2
4286858	1	AAG	GGCAGCAGAGGCCGGGGACCGACGCGCACAATA	2
4286632	1	AAG	GGTGAAGTAACGCTGGCGCATATTCTGGTAAAT	2
4286539	6	AAG	GATCTGGAGAACGACTCTGCCGTCGATGCCCAA	2
4272910	5	ACA	AAAATCAGATAATTACAGCAAACATCATAAAAA	2
4267719	2	AAG	GGTATGAATGCGCCGATCCAACTCTTCTCGCCA	2
4263783	38	AAG	GTTCGGGGCGCCCGCACCCATAATCTCAAAAAC	2
4252779	2	AAG	GTAGTTCCAGCATGATGCTCTCCCAAATATGAA	2
4244048	29	AAG	GGTTTATCAGTTGCTGGCGGAGTTGATTACATC	2
4243966	12	CAG	GAGAGAATTGCCGGATGCGGCGAAAACGCCTTA	2
4240540	1	AAG	GGCATTGAGATAATGGATATTCTTAGTGAAGAA	2
4229096	3	AAG	GTAGTTGGCTTGCAGGTTATTCACATAGACATC	2
4225539	7	AAG	GGGGATTTATCTGATAAAAAAATGCCGACATAA	2
4223298	1	AAG	GCGTTCGCAGTCGGGCGTTTCGCAAGTGGTGGA	2
4218222	1	AAG	GGCTGGAGTAGCTGATAATGGCGAACATCGCGC	2
4210579	24	AAG	GCCCCTCCTCCTGGCAAATAATTCTAATGAATA	2
4208570	16	AAG	GCCTTGCAAAATGGTTTGAGCAATCAATAATTC	2
4207728	1	CGG	GGCAACCAGCAGGGTTGGAACGCCCGTCACGTC	2
4207485	11	AAG	GTAATCGACATAGCGCGGATCGCCCGGCTCAAT	2
4204312	21	AAG	GTGGACGAATTTCCTGACCAGACGCACGAGAAG	2
4203075	13	AGT	TTCCCTACTCTCGCATGGGGAGACCCCACACTA	2
4203073	16	TTC	CCCTACTCTCGCATGGGGAGACCCCACACTACC	2
4203058	11	TGG	GGGAGACCCCACACTACCATCGGCGCTACGGCG	2
4202996	40	AGG	GTGGGACCACCGCGCTACTGCCGCCAGGCAAAT	2
4202871	1	AAG	GGTTAAGCCTCACGGTTCATTAGTACCGGTTAG	2
4202148	1	AAG	GGGTGGTATTTCAAGGTCGGCTCCATGCAGACT	2
4201660	1	AAG	GTTACGGCACCATTTTGCCTAGTTCCTTCACCC	2
4200556	13	AAG	GTCGCTGACCCATTATACAAAAGGTACGCAGTC	2
4199609	41	GAG	GGTGATCCAACCGCAGGTTCCCCTACGGTTACC	2
4198543	1	AAG	GGTATTAACTTTACTCCCTTCCTCCCCGCTGAA	2
4196967	18	AAG	GGATCGCTGACGCTTGCAACCCGTTTCGACCTC	2
4192543	15	AAG	GCTGGCGCGAGCGCAGATAGCGGCGATACCAGA	2
4185121	13	AAG	GGTTAACGGGATCGCCGAAGATCTTACCTGGGA	2
4176253	1	AAG	GATTTCAGAGGACGCTTGTTAGAACCGGTGATC	2
4171576	14	AAG	GGTACCGTTGTCTGTCATGAGCGGAATTTCGCC	2
4168756	1	TGG	GAGCGAGTCATCGCTTCAATGTCGGCACCAGTC	2
4163325	1	AAG	GCATCGCCCGATTTAAGCTCTCCGATACGATCA	2
4161906	94	AAG	GAGTTTGTAGAAACGCAAAAAGGCCATCCGTCA	2
4161892	1	ACG	GCAAAAAGGCCATCCGTCAGGATGGCCTTCTGC	2
4161885	1	AAG	GGCCATCCGTCAGGATGGCCTTCTGCTTAATTT	2
4161884	7	AGG	GCCATCCGTCAGGATGGCCTTCTGCTTAATTTG	2
4161841	20	CAG	GTTTATGGCGGGCGTCCTGCCCGCCACCCTCCG	2
4161838	19	TTT	TATGGCGGGCGTCCTGCCCGCCACCCTCCGGGC	2
4161832	1	GCG	GGGCGTCCTGCCCGCCACCCTCCGGGCCGTTGC	2
4161826	15	GTC	CCTGCCCGCCACCCTCCGGGCCGTTGCTTCGCA	2
4161819	7	CCG	GCCACCCTCCGGGCCGTTGCTTCGCAACGTTCA	2
4161793	9	CAA	ACGTTCAAATCCGCTCCCGGCGGATTTGTCCTA	2
4161791	19	ACG	GTTCAAATCCGCTCCCGGCGGATTTGTCCTACT	2
4161770	16	GGA	ATTTGTCCTACTCAGGAGAGCGTTCACCGACAA	2
4161713	5	CAG	GTCTTTCGACTGAGCCTTTCGTTTTATTTGATG	2
4161672	13	AGT	TTCCCTACTCTCGCATGGGGAGACCCCACACTA	2
4161670	16	TTC	CCCTACTCTCGCATGGGGAGACCCCACACTACC	2
4161655	11	TGG	GGGAGACCCCACACTACCATCGGCGCTACGGCG	2
4161593	40	AGG	GTGGGACCACCGCGCTACTGCCGCCAGGCAAAT	2
4161469	1	AAG	GGTTAAGCCTCACGGTTCATTAGTACCGGTTAG	2
4160746	1	AAG	GGGTGGTATTTCAAGGTCGGCTCCATGCAGACT	2
4160258	1	AAG	GTTACGGCACCATTTTGCCTAGTTCCTTCACCC	2
4159154	13	AAG	GTCGCTGACCCATTATACAAAAGGTACGCAGTC	2
4158121	41	GAG	GGTGATCCAACCGCAGGTTCCCCTACGGTTACC	2
4157055	1	AAG	GGTATTAACTTTACTCCCTTCCTCCCCGCTGAA	2
4148289	1	AAG	GTCACTGCCCGTTTCGAGAGTTTCTCAACTCGA	2
4146783	1	AAG	GTGCCATAACTCTGTTTCCTTATTTTGAAATTC	2
4146344	5	AAG	GGAGTTGATAAGCTTAGGCGAACCTGGCTGCGC	2
4143821	1	GAG	GAAATTGCTCGGAGCAAAAACCGAAGTGGTGAA	2
4139146	20	AAG	GCAGTACTACATGAACCAGCAACGTACGCAGAG	2
4129018	1	AAG	GTTCGAACACGACTGGAATGCCGCATTTGGCAC	2
4127821	1	ACG	GCAAAATTGCCTGATGCGCTACGCTTATCAGGC	2
4126639	1	AAG	GCGACCACACTCATCACCAGCGCCGCATACAGC	2
4117375	1	AAG	GTTGAAAGAGTTCGACCTGAGCAGCCCACAAGT	2
4116327	1	AAG	GCAACAACAGGCGCTGGCGGCGTTACGGCAAGG	2
4108713	2	AAG	GAAATTACGCGGAAGATGAAGCGTAATCAGACC	2
4107635	1	AAG	GTGTTGATCTGGCTGGCACTTTCTCTACTTACC	2
4096406	1	AAG	GATTGATTCATAAATACTCCCGCTATCAACTGA	2
4091254	2	AAG	GCATGTTCCCACACATCCAGGCCCATAATCGGG	2
4089148	1	AAG	GGGACTTTTCAGGCTAGCCGCCAGCCGGGTAAT	2
4078186	1	AAG	GTACGATAAATCCTCCTGGACTTATGAACTGGA	2
4076283	1	AAG	GATATCGATACCATCGGTATTCCGATTCACTGG	2
4068680	1	AAG	GCATGATACTTAGTGTGATCGGCGACCAGCAGA	2
4068516	1	AAG	GGACGCCGCTGAAGGGCCAATGATCCCGCTATT	2
4068184	1	CAG	GGCCTTGCTCGCTTAATTTACGAATATCCCGGC	2
4067790	16	AAG	GGCCGGTTGATGCTGACGCCCACCATTTTCCAG	2
4066171	1	ATG	GTGCCAATGCCGCTGGGGGCCGCCTCACGGGAG	2
4065647	1	AAG	GCCTTAAAACTGCTGGTGCTGTGGCGTAGTGAT	2
4065226	1	TTT	TACCAGACAACGAGCTGATGCTGCGTGACGTTT	2
4060691	17	AAG	GTTACCGTTAATGCGCCCATCGGCAAGCCGCCG	2
4059771	14	AAG	GCTCGCCATCCAGGTCTATTACACCCAGTACGT	2
4050515	1	GAG	GCAGGCGCTGTACTACATTGGCGGCGTAATCAA	2
4046600	12	AAG	GTAATCAGCGAAGTGCAAATCCCACTGTTTCTC	2
4036027	15	CTG	GCGACCGGAACTTCATCATTTACCAGCTGCAAC	2
4035494	1	AAG	GGTCTGGCTCTTTTTGCCAGGCTGGCTGGAGGA	2
4034204	1	ATG	GCAAAAAGGCCATCCGTCAGGATGGCCTTCTGC	2
4034197	1	AAG	GGCCATCCGTCAGGATGGCCTTCTGCTTAATTT	2
4034196	7	AGG	GCCATCCGTCAGGATGGCCTTCTGCTTAATTTG	2
4034153	20	CAG	GTTTATGGCGGGCGTCCTGCCCGCCACCCTCCG	2
4034150	19	TTT	TATGGCGGGCGTCCTGCCCGCCACCCTCCGGGC	2
4034144	1	GCG	GGGCGTCCTGCCCGCCACCCTCCGGGCCGTTGC	2
4034138	15	GTC	CCTGCCCGCCACCCTCCGGGCCGTTGCTTCGCA	2
4034131	7	CCG	GCCACCCTCCGGGCCGTTGCTTCGCAACGTTCA	2
4034105	9	CAA	ACGTTCAAATCCGCTCCCGGCGGATTTGTCCTA	2
4034103	19	ACG	GTTCAAATCCGCTCCCGGCGGATTTGTCCTACT	2
4034082	16	GGA	ATTTGTCCTACTCAGGAGAGCGTTCACCGACAA	2
4033905	40	AGG	GTGGGACCACCGCGCTACTGCCGCCAGGCAAAT	2
4033780	1	AAG	GGTTAAGCCTCACGGTTCATTAGTACCGGTTAG	2
4033057	1	AAG	GGGTGGTATTTCAAGGTCGGCTCCATGCAGACT	2
4032567	1	AAG	GTTACGGCACCATTTTGCCTAGTTCCTTCACCC	2
4031464	13	AAG	GTCGCTGACCCATTATACAAAAGGTACGCAGTC	2
4030425	41	GAG	GGTGATCCAACCGCAGGTTCCCCTACGGTTACC	2
4029359	1	AAG	GGTATTAACTTTACTCCCTTCCTCCCCGCTGAA	2
4020339	1	AAG	GCTCGCAGAGATCATACAGATGCTGCTCTTCAC	2
4013223	1	AAG	GTTTCGGCAACACACTGGCGTAGGCGATAACGG	2
4008744	2	GTT	TTAAGCAGTATGGTGGGAAGAAGTCGCTGTAAT	2
4008529	1	AAG	GGCTTCAATCCATTCCACGCTCGGTACGTTTGG	2
4004279	1	AAG	GGTCTTTCAGACGCTGGTGCGCACTGCCCATAA	2
4000908	1	AAG	GGTTGCGTCGTTAAACACCACGTACGGCGGGAC	2
3998552	2	AAG	GACGCACCCAACACCGAGTTCGGGCCTAAAATC	2
3994214	1	AAG	GCGTGGGGAACGTTACATGCTCTGCTGGCGGAT	2
3992380	1	AAG	GCGCTCCGCCGTTGTCCTGCCAGGTTTTGATGC	2
3990602	9	AAG	GGGTATCATCCAGGTCAAAGGTGAGCGCCGAGA	2
3989706	5	AAG	GCTGGCGCTCCACGCTCAGATAACGTAGGTAGC	2
3989590	1	AAG	GTAACTGCGTTCCTTGCCCTTGTTGATAGTGAC	2
3987818	1	AAG	GCAAGCGTTTAGCGACTCTTTATGAAGTCTGAA	2
3981422	1	AAG	GCCAGCAAAATATCTCGATGGATCTTCCGGAAA	2
3977469	2	AAG	GATATGGCGGTAGATGGCGGAAATAACGCTGAT	2
3972968	1	AAG	GCGTAGGCGAGATCGCCAGTCCGGAGTGGTTAT	2
3971686	1	AGT	TAACCAAGATCGCACTGACGAAGTAGCGCCAGA	2
3968983	1	AAG	GTGGACATCACGCCCTGAGCGGCATCTTCTACC	2
3963729	7	AGG	GTTTTAGCCCTTCCAGAATCCGACAGGTTATCT	2
3961884	1	AAG	GGTTAAGCATGATGTATGGCAGGATGGCGGCGA	2
3961623	2	AAG	GCTTGCCGAACACCATCATAACAATGCCAACAG	2
[truncated: 1,387 more rows]

## Sheet: 1165 (2) genome
position	quantity	PAM	spacer	strand
[truncated: 1,687 more rows]

## Sheet: 1165 (1) genome
position	quantity	PAM	spacer	strand
[truncated: 6,053 more rows]
